# Supplementary material for: A quantitative proteomic screen of the Campylobacter jejuni flagellar-dependent secretome
Source: J Proteomics. 2017 Jan 30;152:181–7. doi: 10.1016/j.jprot.2016.11.009 (PMC5223770; doi:10.1016/j.jprot.2016.11.009)
Supplement: Table S2 — SILAC data of H/L ratios from 4 biological replicates generated from M1 WT and M1 flgG supernatants. [file mmc2.xlsx]

## Sheet: Sheet1
Peptide counts (all)	Peptide counts (razor+unique)	Peptide counts (unique)	Peptides SILAC	Razor + unique peptides SILAC	Unique peptides SILAC	Fraction average	Fraction 1	Fraction 2	Fraction 3	Fraction 4	Ratio H/L	Ratio H/L normalized	Ratio H/L variability [%]	Ratio H/L count	Ratio H/L iso-count	Ratio H/L type	Ratio H/L SILAC	Ratio H/L normalized SILAC	Ratio H/L variability [%] SILAC	Ratio H/L count SILAC	Ratio H/L iso-count SILAC	Ratio H/L type SILAC	C: Only identified by site	C: Reverse	C: Potential contaminant	N: Peptides	N: Razor + unique peptides	N: Unique peptides	N: Sequence coverage [%]	N: Unique + razor sequence coverage [%]	N: Unique sequence coverage [%]	N: Mol. weight [kDa]	N: Q-value	N: Score	N: Intensity	N: Intensity L	N: Intensity H	T: Protein IDs	T: Majority protein IDs	T: Fasta headers
NaN	NaN	NaN	2.32193	2.32193	2.32193	1.4957	1.58496	1.58496	2.32193	2.58496	NaN	NaN	NaN	NaN	NaN	NaN	NaN	NaN	NaN	NaN	NaN	NaN				6	6	6	36.2	36.2	36.2	15.079	0	8.512	NaN	13843000	NaN	W8JG22;W8J7F3;W8J2M3;W8J209;W8IXC6;Q9PI35;E1PLE5	W8JG22;W8J7F3;W8J2M3;W8J209;W8IXC6;Q9PI35;E1PLE5	>tr|W8JG22|W8JG22_CAMJE 50S ribosomal protein L11 OS=Campylobacter jejuni subsp. jejuni NCTC 11168-GSv GN=rplK PE=3 SV=1;>tr|W8J7F3|W8J7F3_CAMJE 50S ribosomal protein L11 OS=Campylobacter jejuni subsp. jejuni NCTC 11168-mfK12E5 GN=rplK PE=3 SV=1;>tr|W8J2M3
NaN	NaN	NaN	3.45943	3.45943	3.45943	1.38405	3.80735	3.70044	4.08746	4.08746	NaN	NaN	NaN	NaN	NaN	NaN	NaN	NaN	NaN	NaN	NaN	NaN				13	13	13	64.8	64.8	64.8	25.047	0	106.74	NaN	424930000	NaN	W8JBY1;W8J215;W8IXX2;W8IX32;W8ITC9;Q9PI34;E1PLE6	W8JBY1;W8J215;W8IXX2;W8IX32;W8ITC9;Q9PI34;E1PLE6	>tr|W8JBY1|W8JBY1_CAMJE 50S ribosomal protein L1 OS=Campylobacter jejuni subsp. jejuni NCTC 11168-GSv GN=rplA PE=3 SV=1;>tr|W8J215|W8J215_CAMJE 50S ribosomal protein L1 OS=Campylobacter jejuni subsp. jejuni NCTC 11168-mfK12E5 GN=rplA PE=3 SV=1;>tr|W8IXX2|W
NaN	NaN	NaN	2.32193	2.32193	2.32193	1.3505	1.58496	3	2	2.32193	0.457437	-0.607551	4.31788	1	NaN	NaN	0.457437	-0.607551	4.31788	1	NaN	NaN				5	5	5	40.3	40.3	40.3	17.741	0	48.109	NaN	37003000	NaN	E1PLE7;W8J6I8;W8J183;W8IWH1;W8ISG1;W8IN51;Q9PI33	E1PLE7;W8J6I8;W8J183;W8IWH1;W8ISG1;W8IN51;Q9PI33	>tr|E1PLE7|E1PLE7_CAMJM 50S ribosomal protein L10 OS=Campylobacter jejuni subsp. jejuni serotype HS21 (strain M1 / 99/308) GN=rplJ PE=3 SV=1;>tr|W8J6I8|W8J6I8_CAMJE 50S ribosomal protein L10 OS=Campylobacter jejuni subsp. jejuni NCTC 11168-GSv GN=rplJ PE=3
NaN	NaN	NaN	2.32193	2.32193	2.32193	1.34483	4.85798	5.04439	4.85798	5.08746	NaN	NaN	NaN	NaN	NaN	NaN	NaN	NaN	NaN	NaN	NaN	NaN				6	6	6	69.6	69.6	69.6	13.017	0	77.238	NaN	563980000	NaN	E1PLE8;W8JJS1;W8JF22;W8J5R5;W8IRU9;W8IMG8;Q9PI32	E1PLE8;W8JJS1;W8JF22;W8J5R5;W8IRU9;W8IMG8;Q9PI32	>tr|E1PLE8|E1PLE8_CAMJM 50S ribosomal protein L7/L12 OS=Campylobacter jejuni subsp. jejuni serotype HS21 (strain M1 / 99/308) GN=rplL PE=3 SV=1;>tr|W8JJS1|W8JJS1_CAMJE 50S ribosomal protein L7/L12 OS=Campylobacter jejuni subsp. jejuni NCTC 11168-mfK12E5 GN
NaN	NaN	NaN	5.12928	5.12928	5.12928	1.31615	4.85798	5.04439	5.20945	4.75489	0.551885	-0.494394	4.54782	4.32193	NaN	NaN	0.551885	-0.494394	4.54782	4.32193	NaN	NaN				38	38	38	35.7	35.7	35.7	155.56	0	134.55	NaN	102050000	NaN	E1PLE9;W8JPN2;W8JBF9;W8J9X9;W8J6T0;W8J541;Q46124	E1PLE9;W8JPN2;W8JBF9;W8J9X9;W8J6T0;W8J541;Q46124	>tr|E1PLE9|E1PLE9_CAMJM DNA-directed RNA polymerase subunit beta OS=Campylobacter jejuni subsp. jejuni serotype HS21 (strain M1 / 99/308) GN=rpoB PE=3 SV=1;>tr|W8JPN2|W8JPN2_CAMJE DNA-directed RNA polymerase subunit beta OS=Campylobacter jejuni subsp. jeju
NaN	NaN	NaN	5	5	5	1.36737	4.32193	4.80735	4.45943	4.75489	0.608525	-0.426199	5.14694	4	NaN	NaN	0.608525	-0.426199	5.14694	4	NaN	NaN				33	33	33	28.7	28.7	28.7	168.82	0	208.41	NaN	46027000	NaN	E1PLF0;W8JG26;W8J7F7;W8J2N0;W8J214;W8IXC8;Q9PI30	E1PLF0;W8JG26;W8J7F7;W8J2N0;W8J214;W8IXC8;Q9PI30	>tr|E1PLF0|E1PLF0_CAMJM DNA-directed RNA polymerase subunit beta OS=Campylobacter jejuni subsp. jejuni serotype HS21 (strain M1 / 99/308) GN=rpoBC PE=3 SV=1;>tr|W8JG26|W8JG26_CAMJE DNA-directed RNA polymerase subunit beta OS=Campylobacter jejuni subsp. j
NaN	NaN	NaN	0	0	0	1.32193	0	0	0	0	0.75745	-0.334771	0.944933	2	NaN	NaN	0.75745	-0.334771	0.944933	2	NaN	NaN				2	2	2	14.1	14.1	14.1	14.045	0	15.442	NaN	58772000	NaN	W8JBY6;W8J221;W8IXX7;W8IX37;W8ITD4;Q9PI18;E1PLF1	W8JBY6;W8J221;W8IXX7;W8IX37;W8ITD4;Q9PI18;E1PLF1	>tr|W8JBY6|W8JBY6_CAMJE 30S ribosomal protein S12 OS=Campylobacter jejuni subsp. jejuni NCTC 11168-GSv GN=rpsL PE=3 SV=1;>tr|W8J221|W8J221_CAMJE 30S ribosomal protein S12 OS=Campylobacter jejuni subsp. jejuni NCTC 11168-mfK12E5 GN=rpsL PE=3 SV=1;>tr|W8IXX7
NaN	NaN	NaN	2.80735	2.80735	2.80735	1.27501	2.58496	3	2.80735	2.32193	0.141956	-0.641041	3.31069	2.32193	NaN	NaN	0.141956	-0.641041	3.31069	2.32193	NaN	NaN				7	7	7	52.6	52.6	52.6	17.691	0	19.568	NaN	34000000	NaN	W8J6J3;W8J188;W8IWH7;W8ISG5;W8IN54;Q9PI17;E1PLF2	W8J6J3;W8J188;W8IWH7;W8ISG5;W8IN54;Q9PI17;E1PLF2	>tr|W8J6J3|W8J6J3_CAMJE 30S ribosomal protein S7 OS=Campylobacter jejuni subsp. jejuni NCTC 11168-GSv GN=rpsG PE=3 SV=1;>tr|W8J188|W8J188_CAMJE 30S ribosomal protein S7 OS=Campylobacter jejuni subsp. jejuni NCTC 11168-mfK12E5 GN=rpsG PE=3 SV=1;>tr|W8IWH7|W
NaN	NaN	NaN	5.2854	5.2854	5.2854	1.31034	7.04439	6.97728	6.94251	6.98868	1.27471	0.179001	4.23458	5.83289	NaN	NaN	1.27471	0.179001	4.23458	5.83289	NaN	NaN				43	43	43	76.4	76.4	76.4	76.688	0	323.31	NaN	3262400000	NaN	E1PLF3;W8JJS8;W8JF28;W8J5S0;W8IRV2;W8IMH3;Q9PI16	E1PLF3;W8JJS8;W8JF28;W8J5S0;W8IRV2;W8IMH3;Q9PI16	>tr|E1PLF3|E1PLF3_CAMJM Elongation factor G OS=Campylobacter jejuni subsp. jejuni serotype HS21 (strain M1 / 99/308) GN=fusA PE=3 SV=1;>tr|W8JJS8|W8JJS8_CAMJE Elongation factor G OS=Campylobacter jejuni subsp. jejuni NCTC 11168-mfK12E5 GN=fusA PE=3 SV=1;>t
NaN	NaN	NaN	3.16992	3.16992	3.16992	1.45943	2.32193	3	3.16992	3.32193	1.15439	0.0319598	3.61871	3.16992	NaN	NaN	1.15439	0.0319598	3.61871	3.16992	NaN	NaN				10	10	10	43.4	43.4	43.4	29.572	0	42.417	NaN	38803000	NaN	W8JJT3;W8JF34;W8J5S4;W8IRV4;W8IMH7;Q9PI11;E1PLF7	W8JJT3;W8JF34;W8J5S4;W8IRV4;W8IMH7;Q9PI11;E1PLF7	>tr|W8JJT3|W8JJT3_CAMJE Indole-3-glycerol phosphate synthase OS=Campylobacter jejuni subsp. jejuni NCTC 11168-mfK12E5 GN=N918_02490 PE=3 SV=1;>tr|W8JF34|W8JF34_CAMJE Indole-3-glycerol phosphate synthase OS=Campylobacter jejuni subsp. jejuni NCTC 11168-mcK1
NaN	NaN	NaN	2.58496	2.58496	2.58496	1.48027	1	1.58496	2.32193	2	1.31996	0.248656	4.06411	2.80735	NaN	NaN	1.31996	0.248656	4.06411	2.80735	NaN	NaN				6	6	6	45.3	45.3	45.3	18.538	0	19.487	93316000	27449000	65867000	E1PLF8;W8JPP3;W8JBG4;W8J9Y8;W8J6U3;W8J548;Q0PB14	E1PLF8;W8JPP3;W8JBG4;W8J9Y8;W8J6U3;W8J548;Q0PB14	>tr|E1PLF8|E1PLF8_CAMJM Hit family protein OS=Campylobacter jejuni subsp. jejuni serotype HS21 (strain M1 / 99/308) GN=CJM1_0475 PE=4 SV=1;>tr|W8JPP3|W8JPP3_CAMJE HIT family hydrolase OS=Campylobacter jejuni subsp. jejuni NCTC 11168-GSv GN=N920_02495 PE=4
1.58496	1.58496	1.58496	1.58496	1.58496	1.58496	1.58496	NaN	1	0	1	NaN	NaN	NaN	NaN	NaN	NaN	NaN	NaN	NaN	NaN	NaN	NaN				3	3	3	11.1	11.1	11.1	39.116	0.0031217	2.0849	0	0	0	E1PLF9	E1PLF9	>tr|E1PLF9|E1PLF9_CAMJM GTP-binding protein OS=Campylobacter jejuni subsp. jejuni serotype HS21 (strain M1 / 99/308) GN=ybbB PE=4 SV=1
NaN	NaN	NaN	1.58496	1.58496	1.58496	1.32193	0	1	1	0	NaN	NaN	NaN	NaN	NaN	NaN	NaN	NaN	NaN	NaN	NaN	NaN				5	5	5	20.7	20.7	20.7	35.722	0	7.3335	NaN	5568100	NaN	E1PLG4;W8JBZ4;W8J228;W8IXY7;W8IX47;W8ITE3;Q9PI08	E1PLG4;W8JBZ4;W8J228;W8IXY7;W8IX47;W8ITE3;Q9PI08	>tr|E1PLG4|E1PLG4_CAMJM Ferrochelatase OS=Campylobacter jejuni subsp. jejuni serotype HS21 (strain M1 / 99/308) GN=hemH PE=3 SV=1;>tr|W8JBZ4|W8JBZ4_CAMJE Ferrochelatase OS=Campylobacter jejuni subsp. jejuni NCTC 11168-GSv GN=hemH PE=3 SV=1;>tr|W8J228|W8J22
NaN	NaN	NaN	3.70044	3.70044	3.70044	1.49057	2.32193	3	2.58496	3.58496	NaN	NaN	NaN	0	NaN	NaN	NaN	NaN	NaN	0	NaN	NaN				14	14	14	58.3	58.3	58.3	32.975	0	24.551	NaN	9297600	NaN	E1PLG5;W8J6K0;W8J194;W8IWI6;W8ISH4;W8IN64;Q0PB11	E1PLG5;W8J6K0;W8J194;W8IWI6;W8ISH4;W8IN64;Q0PB11	>tr|E1PLG5|E1PLG5_CAMJM Oxidoreductase, Gfo/Idh/MocA family OS=Campylobacter jejuni subsp. jejuni serotype HS21 (strain M1 / 99/308) GN=CJM1_0482 PE=4 SV=1;>tr|W8J6K0|W8J6K0_CAMJE Oxidoreductase OS=Campylobacter jejuni subsp. jejuni NCTC 11168-GSv GN=N920_
NaN	NaN	NaN	3.32193	3.32193	3.32193	1.41684	3	3	3.58496	3.45943	0.836732	-0.125195	3.90814	2.80735	NaN	NaN	0.836732	-0.125195	3.90814	2.80735	NaN	NaN				12	12	12	49.3	49.3	49.3	39.628	0	33.983	NaN	24957000	NaN	E1PLG6;W8JJT8;W8JF40;W8J5S9;W8IRV7;W8IMI0;Q0PB10	E1PLG6;W8JJT8;W8JF40;W8J5S9;W8IRV7;W8IMI0;Q0PB10	>tr|E1PLG6|E1PLG6_CAMJM DegT/DnrJ/EryC1/StrS aminotransferase family OS=Campylobacter jejuni subsp. jejuni serotype HS21 (strain M1 / 99/308) GN=degT PE=3 SV=1;>tr|W8JJT8|W8JJT8_CAMJE Aminotransferase DegT OS=Campylobacter jejuni subsp. jejuni NCTC 11168-m
NaN	NaN	NaN	4.90689	4.90689	4.90689	1.35614	4.80735	4.90689	4.85798	5.04439	1.02013	-0.00491356	4.08253	3.80735	NaN	NaN	1.02013	-0.00491356	4.08253	3.80735	NaN	NaN				34	34	34	47.3	47.3	47.3	94.881	0	150.2	NaN	131470000	NaN	E1PLG7;W8JPP8;W8JBG7;W8J9Z2;W8J6U8;W8J552;Q9PI05	E1PLG7;W8JPP8;W8JBG7;W8J9Z2;W8J6U8;W8J552;Q9PI05	>tr|E1PLG7|E1PLG7_CAMJM Alanine--tRNA ligase OS=Campylobacter jejuni subsp. jejuni serotype HS21 (strain M1 / 99/308) GN=alaS PE=3 SV=1;>tr|W8JPP8|W8JPP8_CAMJE Alanine--tRNA ligase OS=Campylobacter jejuni subsp. jejuni NCTC 11168-GSv GN=alaS PE=3 SV=1;>tr|
NaN	NaN	NaN	1.58496	1.58496	1.58496	1.67807	NaN	0	1	1	NaN	NaN	NaN	0	NaN	NaN	NaN	NaN	NaN	0	NaN	NaN				3	3	3	13.7	13.7	13.7	20.905	0	4.7895	NaN	2499900	NaN	W8JG38;W8J7G9;W8J2P7;W8J231;W8IXD7;Q9PI04;E1PLG8	W8JG38;W8J7G9;W8J2P7;W8J231;W8IXD7;Q9PI04;E1PLG8	>tr|W8JG38|W8JG38_CAMJE Maf-like protein N920_02535 OS=Campylobacter jejuni subsp. jejuni NCTC 11168-GSv GN=N920_02535 PE=3 SV=1;>tr|W8J7G9|W8J7G9_CAMJE Maf-like protein N918_02535 OS=Campylobacter jejuni subsp. jejuni NCTC 11168-mfK12E5 GN=N918_02535 PE=3
NaN	NaN	NaN	5.08746	5.08746	5.08746	1.43829	4.16993	4.45943	4.70044	4.90689	0.993058	-0.119745	3.71765	4	NaN	NaN	0.993058	-0.119745	3.71765	4	NaN	NaN				36	36	36	49.7	49.7	49.7	95.484	0	108.02	NaN	84688000	NaN	E1PLH0;W8JEV9;W8JAE6;W8J5N3;W8J530;W8J0B1;Q9PI02	E1PLH0;W8JEV9;W8JAE6;W8J5N3;W8J530;W8J0B1;Q9PI02	>tr|E1PLH0|E1PLH0_CAMJM Chaperone protein clpB OS=Campylobacter jejuni subsp. jejuni serotype HS21 (strain M1 / 99/308) GN=clpB PE=3 SV=1;>tr|W8JEV9|W8JEV9_CAMJE Molecular chaperone ClpB OS=Campylobacter jejuni subsp. jejuni NCTC 11168-GSv GN=N920_02545 PE
NaN	NaN	NaN	3.90689	3.90689	3.90689	1.29278	3.70044	4	3.80735	3.58496	1.2082	0.15043	3.8955	3	NaN	NaN	1.2082	0.15043	3.8955	3	NaN	NaN				17	17	17	48.4	48.4	48.4	48.876	0	102.88	NaN	49671000	NaN	W8J6K4;W8J199;W8IWJ1;W8ISH7;W8IN67;Q0PB04;E1PLH2	W8J6K4;W8J199;W8IWJ1;W8ISH7;W8IN67;Q0PB04;E1PLH2	>tr|W8J6K4|W8J6K4_CAMJE Peptidase S41 OS=Campylobacter jejuni subsp. jejuni NCTC 11168-GSv GN=N920_02555 PE=3 SV=1;>tr|W8J199|W8J199_CAMJE Peptidase S41 OS=Campylobacter jejuni subsp. jejuni NCTC 11168-mfK12E5 GN=N918_02555 PE=3 SV=1;>tr|W8IWJ1|W8IWJ1_CAMJ
NaN	NaN	NaN	3.58496	3.58496	3.58496	1.33342	3.90689	3.90689	4.16993	3.90689	0.90458	-0.2124	1.55085	2.32193	NaN	NaN	0.90458	-0.2124	1.55085	2.32193	NaN	NaN				14	14	14	62.3	62.3	62.3	26.926	0	76.55	NaN	400820000	NaN	E1PLH3;W8JJU3;W8JF46;W8J5T3;W8IRV9;W8IMI5;Q9PHZ9	E1PLH3;W8JJU3;W8JF46;W8J5T3;W8IRV9;W8IMI5;Q9PHZ9	>tr|E1PLH3|E1PLH3_CAMJM Phosphoribosylaminoimidazole-succinocarboxamide synthase OS=Campylobacter jejuni subsp. jejuni serotype HS21 (strain M1 / 99/308) GN=purC PE=3 SV=1;>tr|W8JJU3|W8JJU3_CAMJE Phosphoribosylaminoimidazole-succinocarboxamide synthase OS=
NaN	NaN	NaN	1	1	1	1.58496	1.58496	1	2.80735	3	NaN	NaN	NaN	NaN	NaN	NaN	NaN	NaN	NaN	NaN	NaN	NaN				2	2	2	25.9	25.9	25.9	9.2087	0	5.2096	NaN	1861200	NaN	W8JPQ2;W8JBH3;W8J9Z8;W8J6V4;W8J555;Q0PB02;E1PLH4	W8JPQ2;W8JBH3;W8J9Z8;W8J6V4;W8J555;Q0PB02;E1PLH4	>tr|W8JPQ2|W8JPQ2_CAMJE Phosphoribosylformylglycinamidine synthase OS=Campylobacter jejuni subsp. jejuni NCTC 11168-GSv GN=N920_02565 PE=4 SV=1;>tr|W8JBH3|W8JBH3_CAMJE Phosphoribosylformylglycinamidine synthase OS=Campylobacter jejuni subsp. jejuni NCTC 11
NaN	NaN	NaN	3.45943	3.45943	3.45943	1.36737	3.70044	3.45943	3.80735	3.90689	0.451752	-0.668868	3.83137	3.45943	NaN	NaN	0.451752	-0.668868	3.83137	3.45943	NaN	NaN				11	11	11	60	60	60	23.938	0	30.434	NaN	69963000	NaN	E1PLH5;W8JG41;W8J7H1;W8J2Q2;W8J236;W8IXE0;Q9PHZ7	E1PLH5;W8JG41;W8J7H1;W8J2Q2;W8J236;W8IXE0;Q9PHZ7	>tr|E1PLH5|E1PLH5_CAMJM Phosphoribosylformylglycinamidine synthase subunit PurQ OS=Campylobacter jejuni subsp. jejuni serotype HS21 (strain M1 / 99/308) GN=purQ PE=3 SV=1;>tr|W8JG41|W8JG41_CAMJE Phosphoribosylformylglycinamidine synthase subunit PurQ OS=Ca
NaN	NaN	NaN	1	1	1	1.73552	NaN	NaN	1	0	NaN	NaN	NaN	NaN	NaN	NaN	NaN	NaN	NaN	NaN	NaN	NaN				2	2	2	7.8	7.8	7.8	26.899	0.0031024	2.0089	814340	0	814340	W8J6K8;W8J1A1;W8IWJ6;W8ISI1;W8IN72;Q0PAZ9;E1PLH7	W8J6K8;W8J1A1;W8IWJ6;W8ISI1;W8IN72;Q0PAZ9;E1PLH7	>tr|W8J6K8|W8J6K8_CAMJE 1-acyl-sn-glycerol-3-phosphate acyltransferase OS=Campylobacter jejuni subsp. jejuni NCTC 11168-GSv GN=N920_02580 PE=3 SV=1;>tr|W8J1A1|W8J1A1_CAMJE 1-acyl-sn-glycerol-3-phosphate acyltransferase OS=Campylobacter jejuni subsp. jejuni
NaN	NaN	NaN	5.12928	5.12928	5.12928	1.37851	5.61471	5.90689	5.72792	6.04439	1.25623	0.132379	3.48581	4.45943	NaN	NaN	1.25623	0.132379	3.48581	4.45943	NaN	NaN				39	39	39	71.1	71.1	71.1	69.681	0	323.31	NaN	897920000	NaN	E1PLH9;W8JPQ8;W8JBH8;W8JA03;W8J6V8;W8J559;Q9PHZ3;O52913	E1PLH9;W8JPQ8;W8JBH8;W8JA03;W8J6V8;W8J559;Q9PHZ3	>tr|E1PLH9|E1PLH9_CAMJM Chaperone protein HtpG OS=Campylobacter jejuni subsp. jejuni serotype HS21 (strain M1 / 99/308) GN=htpG PE=3 SV=1;>tr|W8JPQ8|W8JPQ8_CAMJE Chaperone protein HtpG OS=Campylobacter jejuni subsp. jejuni NCTC 11168-GSv GN=htpG PE=3 SV=1;
NaN	NaN	NaN	2.32193	2.32193	2.32193	1.36737	2.32193	1.58496	2.58496	2.32193	1.07416	-0.0314152	4.00773	2.32193	NaN	NaN	1.07416	-0.0314152	4.00773	2.32193	NaN	NaN				5	5	5	56.2	56.2	56.2	11.88	0	58.27	NaN	38301000	NaN	E1PLI0;W8JG46;W8J7H6;W8J2Q7;W8J242;W8IXE3;Q0PAZ6	E1PLI0;W8JG46;W8J7H6;W8J2Q7;W8J242;W8IXE3;Q0PAZ6	>tr|E1PLI0|E1PLI0_CAMJM Uncharacterized protein OS=Campylobacter jejuni subsp. jejuni serotype HS21 (strain M1 / 99/308) GN=CJM1_0497 PE=4 SV=1;>tr|W8JG46|W8JG46_CAMJE Rhodanese OS=Campylobacter jejuni subsp. jejuni NCTC 11168-GSv GN=N920_02595 PE=4 SV=1;>
NaN	NaN	NaN	1.58496	1.58496	1.58496	1.36737	2.32193	2	2	2.58496	NaN	NaN	NaN	NaN	NaN	NaN	NaN	NaN	NaN	NaN	NaN	NaN				3	3	3	42.9	42.9	42.9	10.83	0	70.09	NaN	3597800	NaN	W8JJV2;W8JF58;W8J5T8;W8IRW6;W8IMJ2;Q9PHY8;E1PLI4	W8JJV2;W8JF58;W8J5T8;W8IRW6;W8IMJ2;Q9PHY8;E1PLI4	>tr|W8JJV2|W8JJV2_CAMJE Flagellar hook-basal body complex protein FliE OS=Campylobacter jejuni subsp. jejuni NCTC 11168-mfK12E5 GN=fliE PE=3 SV=1;>tr|W8JF58|W8JF58_CAMJE Flagellar hook-basal body complex protein FliE OS=Campylobacter jejuni subsp. jejuni N
NaN	NaN	NaN	1	0	0	1.58496	NaN	0	0	0	NaN	NaN	NaN	NaN	NaN	NaN	NaN	NaN	NaN	NaN	NaN	NaN				2	1	1	20.1	15.2	15.2	18.318	0.0011173	3.2301	0	0	0	W8JPR3;W8JBI2;W8JA08;W8J6W4;W8J564;Q0PAY9;E1PLI5	W8JPR3;W8JBI2;W8JA08;W8J6W4;W8J564;Q0PAY9;E1PLI5	>tr|W8JPR3|W8JPR3_CAMJE Flagellar basal body rod protein FlgC OS=Campylobacter jejuni subsp. jejuni NCTC 11168-GSv GN=N920_02630 PE=4 SV=1;>tr|W8JBI2|W8JBI2_CAMJE Flagellar basal body rod protein FlgC OS=Campylobacter jejuni subsp. jejuni NCTC 11168-mfK12E
NaN	NaN	NaN	0	0	0	0	0	NaN	NaN	NaN	NaN	NaN	NaN	NaN	NaN	NaN	NaN	NaN	NaN	NaN	NaN	NaN				3	3	3	29.4	29.4	29.4	16.137	0	14.624	NaN	5382100	NaN	W8JG50;W8J7H9;W8J2R2;W8J246;W8IXE7;Q0PAY8;E1PLI6	W8JG50;W8J7H9;W8J2R2;W8J246;W8IXE7;Q0PAY8;E1PLI6	>tr|W8JG50|W8JG50_CAMJE Flagellar basal body rod protein FlgB OS=Campylobacter jejuni subsp. jejuni NCTC 11168-GSv GN=N920_02635 PE=3 SV=1;>tr|W8J7H9|W8J7H9_CAMJE Flagellar basal body rod protein FlgB OS=Campylobacter jejuni subsp. jejuni NCTC 11168-mfK12E
5.55459	5.55459	3	5.32193	5.32193	2.58496	1.3505	6.74147	6.59991	6.74147	6.88264	0.811882	-0.262209	2.86457	5.39232	NaN	NaN	0.811882	-0.262209	2.86457	5.39232	NaN	NaN				47	47	8	70.6	70.6	10.5	82.439	0	323.31	NaN	3572600000	NaN	E1PLI9	E1PLI9	>tr|E1PLI9|E1PLI9_CAMJM Isocitrate dehydrogenase [NADP] OS=Campylobacter jejuni subsp. jejuni serotype HS21 (strain M1 / 99/308) GN=icd PE=4 SV=1
3.58496	3.58496	1	3.45943	3.45943	1	1.37295	3.45943	4	3.80735	3.90689	0.74932	-0.376189	4.63975	2.80735	NaN	NaN	0.74932	-0.376189	4.63975	2.80735	NaN	NaN				12	12	2	49.3	49.3	11	33.429	0	63.755	NaN	94800000	NaN	E1PLJ0	E1PLJ0	>tr|E1PLJ0|E1PLJ0_CAMJM Probable malate dehydrogenase OS=Campylobacter jejuni subsp. jejuni serotype HS21 (strain M1 / 99/308) GN=mdh PE=3 SV=1
NaN	NaN	NaN	3.80735	3.80735	3.80735	1.32769	3.45943	3.16992	2.80735	3.58496	NaN	NaN	NaN	NaN	NaN	NaN	NaN	NaN	NaN	NaN	NaN	NaN				16	16	16	52.4	52.4	52.4	42.314	0	72.663	NaN	13145000	NaN	E1PLJ1;W8JHV9;W8JD78;W8JC76;W8J8S4;W8J702;Q0P8W3	E1PLJ1;W8JHV9;W8JD78;W8JC76;W8J8S4;W8J702;Q0P8W3	>tr|E1PLJ1|E1PLJ1_CAMJM Aminotransferase, DegT/DnrJ/EryC1/StrS family OS=Campylobacter jejuni subsp. jejuni serotype HS21 (strain M1 / 99/308) GN=pseC PE=3 SV=1;>tr|W8JHV9|W8JHV9_CAMJE C4 aminotransferase OS=Campylobacter jejuni subsp. jejuni NCTC 11168-GS
NaN	NaN	NaN	2.80735	2.80735	2.80735	1.26303	2.58496	2.32193	2	2.32193	NaN	NaN	NaN	0	NaN	NaN	NaN	NaN	NaN	0	NaN	NaN				7	7	7	17.7	17.7	17.7	50.021	0	7.5161	NaN	2592400	NaN	E1PLJ2;W8JEN2;Q0P8W2	E1PLJ2;W8JEN2;Q0P8W2	>tr|E1PLJ2|E1PLJ2_CAMJM Uncharacterized protein OS=Campylobacter jejuni subsp. jejuni serotype HS21 (strain M1 / 99/308) GN=CJM1_1277 PE=4 SV=1;>tr|W8JEN2|W8JEN2_CAMJE Aminopeptidase domain containing protein OS=Campylobacter jejuni subsp. jejuni NCTC 1116
2.80735	2.80735	2.80735	2.80735	2.80735	2.80735	1.39506	2	2	2.58496	2.32193	NaN	NaN	NaN	NaN	NaN	NaN	NaN	NaN	NaN	NaN	NaN	NaN				7	7	7	35.2	35.2	35.2	30.502	0	21.497	NaN	794970	NaN	E1PLJ3	E1PLJ3	>tr|E1PLJ3|E1PLJ3_CAMJM Aminoglycoside N3-acetyltransferase OS=Campylobacter jejuni subsp. jejuni serotype HS21 (strain M1 / 99/308) GN=CJM1_1278 PE=4 SV=1
NaN	NaN	NaN	4.08746	4.08746	4.08746	1.47508	3	3.70044	3.58496	4.16993	NaN	NaN	NaN	0	NaN	NaN	NaN	NaN	NaN	0	NaN	NaN				19	19	19	38.8	38.8	38.8	57.79	0	34.492	NaN	16030000	NaN	E1PLJ4;W8JDR3;W8J995;W8J4M8;W8J3Y3;W8IZ83;Q0P8V0	E1PLJ4;W8JDR3;W8J995;W8J4M8;W8J3Y3;W8IZ83;Q0P8V0	>tr|E1PLJ4|E1PLJ4_CAMJM Amino acid adenylation domain protein OS=Campylobacter jejuni subsp. jejuni serotype HS21 (strain M1 / 99/308) GN=CJM1_1279 PE=4 SV=1;>tr|W8JDR3|W8JDR3_CAMJE Amino acid adenylation protein OS=Campylobacter jejuni subsp. jejuni NCTC
1	1	1	1	1	1	1.26303	0	1	0	0	NaN	NaN	NaN	NaN	NaN	NaN	NaN	NaN	NaN	NaN	NaN	NaN				2	2	2	7.9	7.9	7.9	27.561	0	3.6977	NaN	398040	NaN	E1PLJ5	E1PLJ5	>tr|E1PLJ5|E1PLJ5_CAMJM Formyl transferase domain protein OS=Campylobacter jejuni subsp. jejuni serotype HS21 (strain M1 / 99/308) GN=CJM1_1280 PE=4 SV=1
1.58496	1.58496	1.58496	1	1	1	1.1177	1	1	0	0	NaN	NaN	NaN	NaN	NaN	NaN	NaN	NaN	NaN	NaN	NaN	NaN				3	3	3	35.9	35.9	35.9	9.1935	0	5.2049	NaN	7387300	NaN	E1PLJ6	E1PLJ6	>tr|E1PLJ6|E1PLJ6_CAMJM Putative acyl carrier protein OS=Campylobacter jejuni subsp. jejuni serotype HS21 (strain M1 / 99/308) GN=acpP4 PE=4 SV=1
1.58496	0	0	1.58496	0	0	1.58496	NaN	0	0	0	NaN	NaN	NaN	NaN	NaN	NaN	NaN	NaN	NaN	NaN	NaN	NaN				3	1	1	7.9	5.7	5.7	46.523	0	3.6918	0	0	0	E1PLJ7	E1PLJ7	>tr|E1PLJ7|E1PLJ7_CAMJM Uncharacterized protein OS=Campylobacter jejuni subsp. jejuni serotype HS21 (strain M1 / 99/308) GN=CJM1_1282 PE=4 SV=1
NaN	NaN	NaN	1.58496	1.58496	1.58496	1.41684	1	NaN	1	1	NaN	NaN	NaN	NaN	NaN	NaN	NaN	NaN	NaN	NaN	NaN	NaN				4	4	4	22.8	22.8	22.8	26.61	0	7.7627	NaN	3343900	NaN	E1PLJ8;W8J7K4;W8J2Z3;W8IYG4;W8IUA0;W8IPV8;Q0P8U6	E1PLJ8;W8J7K4;W8J2Z3;W8IYG4;W8IUA0;W8IPV8;Q0P8U6	>tr|E1PLJ8|E1PLJ8_CAMJM CMP-N-acetylneuraminic acid synthetase OS=Campylobacter jejuni subsp. jejuni serotype HS21 (strain M1 / 99/308) GN=neuA PE=4 SV=1;>tr|W8J7K4|W8J7K4_CAMJE CMP-N-acetylneuraminic acid synthetase OS=Campylobacter jejuni subsp. jejuni N
NaN	NaN	NaN	2.58496	2.58496	2.58496	1.48027	2	2	1.58496	3	NaN	NaN	NaN	NaN	NaN	NaN	NaN	NaN	NaN	NaN	NaN	NaN				6	6	6	26.6	26.6	26.6	31.323	0	19.265	NaN	2108100	NaN	E1PLJ9;W8JRM6;W8JLP6;W8JGZ9;W8ITL9;W8IP90;Q0P8U5	E1PLJ9;W8JRM6;W8JLP6;W8JGZ9;W8ITL9;W8IP90;Q0P8U5	>tr|E1PLJ9|E1PLJ9_CAMJM Putative flagellar protein OS=Campylobacter jejuni subsp. jejuni serotype HS21 (strain M1 / 99/308) GN=pseG PE=4 SV=1;>tr|W8JRM6|W8JRM6_CAMJE Nucleotidase OS=Campylobacter jejuni subsp. jejuni NCTC 11168-GSv GN=N920_06570 PE=4 SV=1;
NaN	NaN	NaN	1	1	1	1.32193	NaN	0	0	NaN	NaN	NaN	NaN	NaN	NaN	NaN	NaN	NaN	NaN	NaN	NaN	NaN				2	2	2	11.2	11.2	11.2	22.391	0.0031579	2.2504	1452400	0	1452400	E1PLK0;W8JHX0;W8JD86;W8JC88;W8J8T1;W8J711;Q0P8U4	E1PLK0;W8JHX0;W8JD86;W8JC88;W8J8T1;W8J711;Q0P8U4	>tr|E1PLK0|E1PLK0_CAMJM Acetyltransferase, GNAT family OS=Campylobacter jejuni subsp. jejuni serotype HS21 (strain M1 / 99/308) GN=pseH PE=4 SV=1;>tr|W8JHX0|W8JHX0_CAMJE N-acetyltransferase OS=Campylobacter jejuni subsp. jejuni NCTC 11168-GSv GN=N920_06575
NaN	NaN	NaN	3.32193	3.32193	3.32193	1.22651	3.32193	3	2.80735	2.80735	NaN	NaN	NaN	0	NaN	NaN	NaN	NaN	NaN	0	NaN	NaN				10	10	10	51.7	51.7	51.7	22.875	0	18.792	NaN	10941000	NaN	E1PLK3;Q0P8U2;W8J8D2;W8J3S3;W8IZR3;W8IZ59;W8IV79	E1PLK3;Q0P8U2;W8J8D2;W8J3S3;W8IZR3;W8IZ59;W8IV79	>tr|E1PLK3|E1PLK3_CAMJM Imidazole glycerol phosphate synthase subunit HisH OS=Campylobacter jejuni subsp. jejuni serotype HS21 (strain M1 / 99/308) GN=hisH1 PE=3 SV=1;>sp|Q0P8U2|HIS51_CAMJE Imidazole glycerol phosphate synthase subunit HisH 1 OS=Campylobac
3.32193	3.32193	2	3.32193	3.32193	2	1.31034	3.16992	2.80735	2.58496	3.16992	1.71765	0.592923	4.75798	2.58496	NaN	NaN	1.71765	0.592923	4.75798	2.58496	NaN	NaN				10	10	4	47.4	47.4	17.9	38.068	0	84.736	NaN	10380000	NaN	E1PLK4	E1PLK4	>tr|E1PLK4|E1PLK4_CAMJM Flagellin modification protein, PseA OS=Campylobacter jejuni subsp. jejuni serotype HS21 (strain M1 / 99/308) GN=pseA PE=4 SV=1
3.70044	3.70044	2.80735	3.58496	3.58496	2.58496	1.29278	3.16992	3	3	3	1.17498	0.0852886	2.37292	1	NaN	NaN	1.17498	0.0852886	2.37292	1	NaN	NaN				13	13	7	41.4	41.4	23	38.825	0	42.733	NaN	24156000	NaN	E1PLK5	E1PLK5	>tr|E1PLK5|E1PLK5_CAMJM Pse synthetase OS=Campylobacter jejuni subsp. jejuni serotype HS21 (strain M1 / 99/308) GN=pseI PE=4 SV=1
3	3	2.58496	2.58496	2.58496	2	1.25096	1.58496	1	NaN	1.58496	NaN	NaN	NaN	0	NaN	NaN	NaN	NaN	NaN	0	NaN	NaN				8	8	6	14.3	14.3	10.9	72.772	0	10.146	NaN	1856400	NaN	E1PLK6	E1PLK6	>tr|E1PLK6|E1PLK6_CAMJM Motility accessory factor 3 OS=Campylobacter jejuni subsp. jejuni serotype HS21 (strain M1 / 99/308) GN=maf3 PE=4 SV=1
NaN	NaN	NaN	2.80735	2.58496	2.32193	1.28688	1	1.58496	1	1	NaN	NaN	NaN	NaN	NaN	NaN	NaN	NaN	NaN	NaN	NaN	NaN				8	7	6	12.2	11	9.5	77.485	0	6.1645	NaN	330740	NaN	E1PLK7;W8JT62;W8JEP1;W8J615;W8J185;W8J0L9;W8JJD4;W8JAS0;W8J0P3;W8IWN1;W8IVS3;Q0P8S3;W8JIF1;W8JDP5;W8J9X6;W8J4C5;W8IQK5	E1PLK7	>tr|E1PLK7|E1PLK7_CAMJM Motility accessory factor OS=Campylobacter jejuni subsp. jejuni serotype HS21 (strain M1 / 99/308) GN=maf-3 PE=4 SV=1
2.32193	2	2	2.32193	2	2	1.43829	1	0	0	1.58496	NaN	NaN	NaN	NaN	NaN	NaN	NaN	NaN	NaN	NaN	NaN	NaN				5	4	4	8.4	6.3	6.3	73.97	0	12.083	NaN	1037600	NaN	E1PLK8	E1PLK8	>tr|E1PLK8|E1PLK8_CAMJM Motility accessory factor OS=Campylobacter jejuni subsp. jejuni serotype HS21 (strain M1 / 99/308) GN=maf-4 PE=4 SV=1
3	1	1	2.80735	0	0	1.22033	0	0	NaN	0	NaN	NaN	NaN	NaN	NaN	NaN	NaN	NaN	NaN	NaN	NaN	NaN				8	2	2	38.3	12.2	12.2	31.053	0	7.3883	NaN	18685000	NaN	E1PLK9	E1PLK9	>tr|E1PLK9|E1PLK9_CAMJM Flagellin A OS=Campylobacter jejuni subsp. jejuni serotype HS21 (strain M1 / 99/308) GN=flaA PE=4 SV=1
3.90689	2.58496	2	3.32193	2	1	1.37295	4	4	4	4.32193	2.38015	1.2854	3.37198	2	NaN	NaN	2.38015	1.2854	3.37198	2	NaN	NaN				15	6	4	81.9	39.4	24	23.252	0	73.343	NaN	69685000	NaN	E1PLL0	E1PLL0	>tr|E1PLL0|E1PLL0_CAMJM Uncharacterized protein OS=Campylobacter jejuni subsp. jejuni serotype HS21 (strain M1 / 99/308) GN=CJM1_1295 PE=4 SV=1
5	5	3.80735	4.52356	4.52356	3.16992	1.38957	5.67243	5.88264	5.97728	6.10852	0.252052	-0.828691	6.38351	4.58496	NaN	NaN	0.252052	-0.828691	6.38351	4.58496	NaN	NaN				32	32	14	64.8	64.8	30.4	59.528	0	323.31	NaN	2225400000	NaN	E1PLL1	E1PLL1	>tr|E1PLL1|E1PLL1_CAMJM Flagellin B OS=Campylobacter jejuni subsp. jejuni serotype HS21 (strain M1 / 99/308) GN=flaB PE=4 SV=1
NaN	NaN	NaN	3.16992	3.16992	3.16992	1.56071	2	1.58496	1.58496	3.32193	1.09031	-0.0137128	4.19204	1.58496	NaN	NaN	1.09031	-0.0137128	4.19204	1.58496	NaN	NaN				9	9	9	17.3	17.3	17.3	71.074	0	19.915	NaN	7051200	NaN	E1PLL2;W8JT86;W8JER0;W8J630;W8J1A8;W8J0P2;Q0P8R9;W8JJE0;W8JAS2;W8J0P8;W8IWN5;W8IVS8;Q0P8R8	E1PLL2	>tr|E1PLL2|E1PLL2_CAMJM Motility accessory factor OS=Campylobacter jejuni subsp. jejuni serotype HS21 (strain M1 / 99/308) GN=maf-5 PE=4 SV=1
3.16992	3.16992	1.58496	3.16992	3.16992	1.58496	1.33914	3.16992	3.16992	3	3.32193	NaN	NaN	NaN	NaN	NaN	NaN	NaN	NaN	NaN	NaN	NaN	NaN				9	9	3	44.7	44.7	17.8	25.346	0	26.812	NaN	10708000	NaN	E1PLL3	E1PLL3	>tr|E1PLL3|E1PLL3_CAMJM Uncharacterized protein OS=Campylobacter jejuni subsp. jejuni serotype HS21 (strain M1 / 99/308) GN=maf7 PE=4 SV=1
1.58496	1.58496	0	1.58496	1.58496	0	1.26303	0	1	0	0	NaN	NaN	NaN	NaN	NaN	NaN	NaN	NaN	NaN	NaN	NaN	NaN				3	3	1	15.8	15.8	8.7	22.571	0.007984	1.5023	NaN	753390	NaN	E1PLL4	E1PLL4	>tr|E1PLL4|E1PLL4_CAMJM Uncharacterized protein OS=Campylobacter jejuni subsp. jejuni serotype HS21 (strain M1 / 99/308) GN=CJM1_1299 PE=4 SV=1
NaN	NaN	NaN	4	4	4	1.3505	3.58496	4.08746	3.80735	3.90689	0.825704	-0.287184	4.39314	1.58496	NaN	NaN	0.825704	-0.287184	4.39314	1.58496	NaN	NaN				16	16	16	33.2	33.2	33.2	52.507	0	73.275	NaN	18949000	NaN	E1PLL7;Q0P8R4;W8JIF8;W8JDQ3;W8J9Y6;W8J4D2;W8IQL2	E1PLL7;Q0P8R4	>tr|E1PLL7|E1PLL7_CAMJM Putative periplasmic protein OS=Campylobacter jejuni subsp. jejuni serotype HS21 (strain M1 / 99/308) GN=CJM1_1302 PE=4 SV=1;>tr|Q0P8R4|Q0P8R4_CAMJE Putative periplasmic protein OS=Campylobacter jejuni subsp. jejuni serotype O:2 (st
NaN	NaN	NaN	0	0	0	1	1	1	1	NaN	NaN	NaN	NaN	NaN	NaN	NaN	NaN	NaN	NaN	NaN	NaN	NaN				1	1	1	16.1	16.1	16.1	12.862	0	6.0442	0	0	0	W8JHY0;W8JD93;W8JC96;W8J8T9;W8J722;Q0P8R1;E1PLM1	W8JHY0;W8JD93;W8JC96;W8J8T9;W8J722;Q0P8R1;E1PLM1	>tr|W8JHY0|W8JHY0_CAMJE Coiled-coil protein OS=Campylobacter jejuni subsp. jejuni NCTC 11168-GSv GN=N920_06760 PE=4 SV=1;>tr|W8JD93|W8JD93_CAMJE Coiled-coil protein OS=Campylobacter jejuni subsp. jejuni NCTC 11168-mfK12E5 GN=N918_06735 PE=4 SV=1;>tr|W8JC96
NaN	NaN	NaN	3.16992	3.16992	3.16992	1.43296	1	3.16992	2.58496	2.58496	0.0856966	-0.912673	3.99077	2	NaN	NaN	0.0856966	-0.912673	3.99077	2	NaN	NaN				9	9	9	36.7	36.7	36.7	36.348	0	14.939	NaN	17785000	NaN	E1PLM8;W8JDT3;W8J9B4;W8J4P3;W8J404;W8IZA2;Q0P8Q4	E1PLM8;W8JDT3;W8J9B4;W8J4P3;W8J404;W8IZA2;Q0P8Q4	>tr|E1PLM8|E1PLM8_CAMJM Enterochelin ABC transporter, periplasmic enterochelin-binding protein OS=Campylobacter jejuni subsp. jejuni serotype HS21 (strain M1 / 99/308) GN=ceuE PE=4 SV=1;>tr|W8JDT3|W8JDT3_CAMJE Enterochelin ABC transporter substrate-binding
2	2	2	1.58496	1.58496	1.58496	1.33914	2.32193	1.58496	2	2.32193	1.71079	0.648465	3.86641	1	NaN	NaN	1.71079	0.648465	3.86641	1	NaN	NaN				4	4	4	57.5	57.5	57.5	8.8349	0	18.981	NaN	14033000	NaN	E1PLM9	E1PLM9	>tr|E1PLM9|E1PLM9_CAMJM Uncharacterized protein OS=Campylobacter jejuni subsp. jejuni serotype HS21 (strain M1 / 99/308) GN=CJM1_1314 PE=4 SV=1
2	2	2	2	2	2	1.47508	0	1	2	1	NaN	NaN	NaN	NaN	NaN	NaN	NaN	NaN	NaN	NaN	NaN	NaN				4	4	4	35.5	35.5	35.5	11.066	0	6.1355	13208000	0	13208000	E1PLN0	E1PLN0	>tr|E1PLN0|E1PLN0_CAMJM Uncharacterized protein OS=Campylobacter jejuni subsp. jejuni serotype HS21 (strain M1 / 99/308) GN=CJM1_1315 PE=4 SV=1
NaN	NaN	NaN	4.52356	4.52356	4.52356	1.29866	4.45943	4.58496	4.08746	4.45943	0.890641	-0.155486	3.56194	3	NaN	NaN	0.890641	-0.155486	3.56194	3	NaN	NaN				23	23	23	43.4	43.4	43.4	80.459	0	79.296	NaN	41067000	NaN	W8JHY8;W8JDA2;W8JCA7;W8J8U6;W8J731;Q9PMU0;E1PLN4	W8JHY8;W8JDA2;W8JCA7;W8J8U6;W8J731;Q9PMU0;E1PLN4	>tr|W8JHY8|W8JHY8_CAMJE Polyphosphate kinase OS=Campylobacter jejuni subsp. jejuni NCTC 11168-GSv GN=ppk PE=3 SV=1;>tr|W8JDA2|W8JDA2_CAMJE Polyphosphate kinase OS=Campylobacter jejuni subsp. jejuni NCTC 11168-mfK12E5 GN=ppk PE=3 SV=1;>tr|W8JCA7|W8JCA7_CAMJ
NaN	NaN	NaN	2	2	2	1.25096	2	NaN	0	1.58496	NaN	NaN	NaN	0	NaN	NaN	NaN	NaN	NaN	0	NaN	NaN				4	4	4	42.6	42.6	42.6	15.925	0	51.063	NaN	18693000	NaN	W8JDT7;W8J9B8;W8J4P8;W8J413;W8IZA6;Q0P8P8;E1PLN6	W8JDT7;W8J9B8;W8J4P8;W8J413;W8IZA6;Q0P8P8;E1PLN6	>tr|W8JDT7|W8JDT7_CAMJE Histidine phosphotransferase OS=Campylobacter jejuni subsp. jejuni NCTC 11168-GSv GN=N920_06825 PE=4 SV=1;>tr|W8J9B8|W8J9B8_CAMJE Histidine phosphotransferase OS=Campylobacter jejuni subsp. jejuni NCTC 11168-mfK12E5 GN=N918_06800 PE
NaN	NaN	NaN	2	2	2	1.19535	1	1	1	0	NaN	NaN	NaN	NaN	NaN	NaN	NaN	NaN	NaN	NaN	NaN	NaN				5	5	5	17.3	17.3	17.3	37.311	0	21.392	NaN	1278300	NaN	W8J8F4;W8J3T9;W8IZT3;W8IZ76;W8IV97;Q9PMT7;E1PLN7	W8J8F4;W8J3T9;W8IZT3;W8IZ76;W8IV97;Q9PMT7;E1PLN7	>tr|W8J8F4|W8J8F4_CAMJE Holliday junction ATP-dependent DNA helicase RuvB OS=Campylobacter jejuni subsp. jejuni NCTC 11168-GSv GN=ruvB PE=3 SV=1;>tr|W8J3T9|W8J3T9_CAMJE Holliday junction ATP-dependent DNA helicase RuvB OS=Campylobacter jejuni subsp. jejuni
NaN	NaN	NaN	4.32193	4.32193	4.32193	1.43296	5.24793	5.16993	5.32193	5.90689	0.860844	-0.211197	3.07584	4.58496	NaN	NaN	0.860844	-0.211197	3.07584	4.58496	NaN	NaN				21	21	21	61.8	61.8	61.8	50.608	0	114.06	NaN	1443400000	NaN	E1PLN9;W8JRQ4;W8JLS1;W8JH21;W8ITP3;W8IPB0;O69294	E1PLN9;W8JRQ4;W8JLS1;W8JH21;W8ITP3;W8IPB0;O69294	>tr|E1PLN9|E1PLN9_CAMJM Fumarate hydratase class II OS=Campylobacter jejuni subsp. jejuni serotype HS21 (strain M1 / 99/308) GN=fumC PE=3 SV=1;>tr|W8JRQ4|W8JRQ4_CAMJE Fumarate hydratase class II OS=Campylobacter jejuni subsp. jejuni NCTC 11168-GSv GN=fumC
NaN	NaN	NaN	3.80735	3.80735	3.80735	1.44361	2.80735	2.32193	3.32193	3.32193	0.387693	-0.527076	4.09136	1.58496	NaN	NaN	0.387693	-0.527076	4.09136	1.58496	NaN	NaN				15	15	15	27.8	27.8	27.8	67.171	0	36.019	NaN	10015000	NaN	E1PLP0;W8JHZ2;W8JDA6;W8JCB1;W8J8U9;W8J734;Q9PMT4	E1PLP0;W8JHZ2;W8JDA6;W8JCB1;W8J8U9;W8J734;Q9PMT4	>tr|E1PLP0|E1PLP0_CAMJM Glutamine--fructose-6-phosphate aminotransferase [isomerizing] OS=Campylobacter jejuni subsp. jejuni serotype HS21 (strain M1 / 99/308) GN=glmS PE=3 SV=1;>tr|W8JHZ2|W8JHZ2_CAMJE Glutamine--fructose-6-phosphate aminotransferase [isom
NaN	NaN	NaN	0	0	0	0	0	NaN	NaN	NaN	NaN	NaN	NaN	NaN	NaN	NaN	NaN	NaN	NaN	NaN	NaN	NaN				1	1	1	1.5	1.5	1.5	91.63	0.0010977	3.0845	0	0	0	W8JDU3;W8J9C3;W8J4Q2;W8J418;W8IZB1;Q0P8P2;E1PLP1	W8JDU3;W8J9C3;W8J4Q2;W8J418;W8IZB1;Q0P8P2;E1PLP1	>tr|W8JDU3|W8JDU3_CAMJE Nucleotidyltransferase OS=Campylobacter jejuni subsp. jejuni NCTC 11168-GSv GN=N920_06855 PE=4 SV=1;>tr|W8J9C3|W8J9C3_CAMJE Nucleotidyltransferase OS=Campylobacter jejuni subsp. jejuni NCTC 11168-mfK12E5 GN=N918_06830 PE=4 SV=1;>tr|
NaN	NaN	NaN	3.58496	3.58496	3.58496	1.3505	3.58496	3.70044	3.58496	3.80735	0.959177	-0.125526	3.22524	4.39232	NaN	NaN	0.959177	-0.125526	3.22524	4.39232	NaN	NaN				14	14	14	45.5	45.5	45.5	41.217	0	50.052	NaN	95026000	NaN	E1PLP2;W8J8F9;W8J3U3;W8IZT8;W8IZ81;W8IVA1;Q0P8P1	E1PLP2;W8J8F9;W8J3U3;W8IZT8;W8IZ81;W8IVA1;Q0P8P1	>tr|E1PLP2|E1PLP2_CAMJM Radical SAM domain protein OS=Campylobacter jejuni subsp. jejuni serotype HS21 (strain M1 / 99/308) GN=CJM1_1328 PE=4 SV=1;>tr|W8J8F9|W8J8F9_CAMJE Uncharacterized protein OS=Campylobacter jejuni subsp. jejuni NCTC 11168-GSv GN=N920_
NaN	NaN	NaN	4.58496	4.58496	4.58496	1.37851	6.12928	6.16993	6.18982	6.47573	1.0145	-0.0825453	2.57291	5.08746	NaN	NaN	1.0145	-0.0825453	2.57291	5.08746	NaN	NaN				24	24	24	61.8	61.8	61.8	41.724	0	273.66	NaN	1793700000	NaN	E1PLP3;W8JPS0;W8JBI6;W8JA12;W8J6X1;W8J567;Q9PHY1	E1PLP3;W8JPS0;W8JBI6;W8JA12;W8J6X1;W8J567;Q9PHY1	>tr|E1PLP3|E1PLP3_CAMJM Succinyl-CoA ligase [ADP-forming] subunit beta OS=Campylobacter jejuni subsp. jejuni serotype HS21 (strain M1 / 99/308) GN=sucC PE=3 SV=1;>tr|W8JPS0|W8JPS0_CAMJE Succinyl-CoA ligase [ADP-forming] subunit beta OS=Campylobacter jejuni
NaN	NaN	NaN	3.90689	3.90689	3.90689	1.42761	5.16993	5.2854	5.58496	5.80735	NaN	NaN	NaN	NaN	NaN	NaN	NaN	NaN	NaN	NaN	NaN	NaN				18	18	18	86.5	86.5	86.5	30.007	0	91.411	NaN	210660000	NaN	E1PLP4;W8JG54;W8J7I2;W8J2R8;W8J250;W8IXF1;Q0PAY2	E1PLP4;W8JG54;W8J7I2;W8J2R8;W8J250;W8IXF1;Q0PAY2	>tr|E1PLP4|E1PLP4_CAMJM Succinyl-CoA ligase [ADP-forming] subunit alpha OS=Campylobacter jejuni subsp. jejuni serotype HS21 (strain M1 / 99/308) GN=sucD PE=3 SV=1;>tr|W8JG54|W8JG54_CAMJE Succinyl-CoA ligase [ADP-forming] subunit alpha OS=Campylobacter jeju
NaN	NaN	NaN	1.58496	1.58496	1.58496	1.40054	1.58496	1.58496	2	2	1.34159	0.221939	4.14029	2.80735	NaN	NaN	1.34159	0.221939	4.14029	2.80735	NaN	NaN				3	3	3	63.1	63.1	63.1	11.431	0	40.778	NaN	36909000	NaN	E1PLP5;W8JC20;W8J249;W8IY12;W8IX70;W8ITG6;Q0PAY1	E1PLP5;W8JC20;W8J249;W8IY12;W8IX70;W8ITG6;Q0PAY1	>tr|E1PLP5|E1PLP5_CAMJM 2-oxoglutarate:acceptor oxidoreductase, delta subunit OS=Campylobacter jejuni subsp. jejuni serotype HS21 (strain M1 / 99/308) GN=oorD PE=4 SV=1;>tr|W8JC20|W8JC20_CAMJE 2-oxoglutarate:acceptor oxidoreductase OS=Campylobacter jejuni
NaN	NaN	NaN	3.45943	3.45943	3.45943	1.27501	5.08746	4.64386	4.80735	4.75489	1.23493	0.196103	3.66721	4.58496	NaN	NaN	1.23493	0.196103	3.66721	4.58496	NaN	NaN				13	13	13	52.1	52.1	52.1	41.052	0	103.03	NaN	197000000	NaN	W8J6M1;W8J1B3;W8IWL3;W8ISJ5;W8IN85;Q0PAY0;E1PLP6	W8J6M1;W8J1B3;W8IWL3;W8ISJ5;W8IN85;Q0PAY0;E1PLP6	>tr|W8J6M1|W8J6M1_CAMJE 2-oxoglutarate ferredoxin oxidoreductase subunit alpha OS=Campylobacter jejuni subsp. jejuni NCTC 11168-GSv GN=N920_02680 PE=4 SV=1;>tr|W8J1B3|W8J1B3_CAMJE 2-oxoglutarate ferredoxin oxidoreductase subunit alpha OS=Campylobacter jeju
NaN	NaN	NaN	4.16993	4.16993	4.16993	1.44361	4.32193	4.45943	4.75489	5.04439	0.997907	-0.0573016	3.90872	4.9542	NaN	NaN	0.997907	-0.0573016	3.90872	4.9542	NaN	NaN				18	18	18	85.1	85.1	85.1	31.166	0	81.111	NaN	266730000	NaN	E1PLP7;W8JJW2;W8JF71;W8J5U7;W8IRX5;W8IMK0;Q0PAX9	E1PLP7;W8JJW2;W8JF71;W8J5U7;W8IRX5;W8IMK0;Q0PAX9	>tr|E1PLP7|E1PLP7_CAMJM 2-oxoglutarate:acceptor oxidoreductase, beta subunit OS=Campylobacter jejuni subsp. jejuni serotype HS21 (strain M1 / 99/308) GN=oorB PE=4 SV=1;>tr|W8JJW2|W8JJW2_CAMJE 2-oxoglutarate ferredoxin oxidoreductase subunit beta OS=Campylo
3.45943	3.45943	1	3.32193	3.32193	1	1.39506	4.45943	4.75489	4.75489	4.9542	NaN	NaN	NaN	NaN	NaN	NaN	NaN	NaN	NaN	NaN	NaN	NaN				11	11	2	76.2	76.2	9.2	20.097	0	78.109	NaN	147870000	NaN	E1PLP8	E1PLP8	>tr|E1PLP8|E1PLP8_CAMJM 2-oxoglutarate:acceptor oxidoreductase, gamma subunit OS=Campylobacter jejuni subsp. jejuni serotype HS21 (strain M1 / 99/308) GN=oorC PE=4 SV=1
NaN	NaN	NaN	2.32193	2.32193	2.32193	1.34483	2	1	1.58496	2	NaN	NaN	NaN	NaN	NaN	NaN	NaN	NaN	NaN	NaN	NaN	NaN				5	5	5	66.7	66.7	66.7	10.129	0	15.349	NaN	5862000	NaN	W8JG57;W8J7I7;W8J2S3;W8J258;W8IXF4;Q0PAX7;E1PLP9	W8JG57;W8J7I7;W8J2S3;W8J258;W8IXF4;Q0PAX7;E1PLP9	>tr|W8JG57|W8JG57_CAMJE Uncharacterized protein OS=Campylobacter jejuni subsp. jejuni NCTC 11168-GSv GN=N920_02695 PE=4 SV=1;>tr|W8J7I7|W8J7I7_CAMJE Uncharacterized protein OS=Campylobacter jejuni subsp. jejuni NCTC 11168-mfK12E5 GN=N918_02690 PE=4 SV=1;>t
NaN	NaN	NaN	3.45943	3.45943	3.45943	1.38957	3	3.32193	3.45943	3.45943	NaN	NaN	NaN	NaN	NaN	NaN	NaN	NaN	NaN	NaN	NaN	NaN				12	12	12	48.5	48.5	48.5	33.927	0	34.796	NaN	26663000	NaN	E1PLQ1;W8J6M6;W8J1B7;W8IWL8;W8ISK0;W8IN88;Q0PAX5	E1PLQ1;W8J6M6;W8J1B7;W8IWL8;W8ISK0;W8IN88;Q0PAX5	>tr|E1PLQ1|E1PLQ1_CAMJM Octaprenyl-diphosphate synthase (IspB) OS=Campylobacter jejuni subsp. jejuni serotype HS21 (strain M1 / 99/308) GN=ispB PE=3 SV=1;>tr|W8J6M6|W8J6M6_CAMJE Octaprenyl-diphosphate synthase OS=Campylobacter jejuni subsp. jejuni NCTC 111
NaN	NaN	NaN	3.58496	3.58496	3.58496	1.53605	2	2	1	3.32193	1.0561	-0.0595551	3.3217	1	NaN	NaN	1.0561	-0.0595551	3.3217	1	NaN	NaN				13	13	13	30.3	30.3	30.3	48.718	0	22.717	NaN	23392000	NaN	E1PLQ2;W8JJW6;W8JF76;W8J5V0;W8IRX8;W8IMK4;Q9PHX2	E1PLQ2;W8JJW6;W8JF76;W8J5V0;W8IRX8;W8IMK4;Q9PHX2	>tr|E1PLQ2|E1PLQ2_CAMJM Glutamyl-tRNA reductase OS=Campylobacter jejuni subsp. jejuni serotype HS21 (strain M1 / 99/308) GN=hemA PE=3 SV=1;>tr|W8JJW6|W8JJW6_CAMJE Glutamyl-tRNA reductase OS=Campylobacter jejuni subsp. jejuni NCTC 11168-mfK12E5 GN=hemA PE=3
NaN	NaN	NaN	4.85798	4.85798	4.85798	1.3505	4.85798	5.16993	4.85798	5.16993	1.19931	0.151469	3.90737	5.32193	NaN	NaN	1.19931	0.151469	3.90737	5.32193	NaN	NaN				31	31	31	60.4	60.4	60.4	64.39	0	225.88	NaN	286580000	NaN	E1PLQ3;W8JPT3;W8JBJ5;W8JA20;W8J6Y1;W8J575;Q9PHX1	E1PLQ3;W8JPT3;W8JBJ5;W8JA20;W8J6Y1;W8J575;Q9PHX1	>tr|E1PLQ3|E1PLQ3_CAMJM Proline--tRNA ligase OS=Campylobacter jejuni subsp. jejuni serotype HS21 (strain M1 / 99/308) GN=proS PE=3 SV=1;>tr|W8JPT3|W8JPT3_CAMJE Proline--tRNA ligase OS=Campylobacter jejuni subsp. jejuni NCTC 11168-GSv GN=proS PE=3 SV=1;>tr|
NaN	NaN	NaN	4.16993	4.16993	4.16993	1.43296	4	4.24793	4.16993	4.75489	1.1586	0.111165	3.31017	3.80735	NaN	NaN	1.1586	0.111165	3.31017	3.80735	NaN	NaN				18	18	18	60.9	60.9	60.9	34.078	0	94.049	NaN	107600000	NaN	E1PLQ5;W8JC28;W8J256;W8IY19;W8IX81;W8ITH4;Q9PHW9	E1PLQ5;W8JC28;W8J256;W8IY19;W8IX81;W8ITH4;Q9PHW9	>tr|E1PLQ5|E1PLQ5_CAMJM Porphobilinogen deaminase OS=Campylobacter jejuni subsp. jejuni serotype HS21 (strain M1 / 99/308) GN=hemC PE=3 SV=1;>tr|W8JC28|W8JC28_CAMJE Porphobilinogen deaminase OS=Campylobacter jejuni subsp. jejuni NCTC 11168-GSv GN=hemC PE=3
NaN	NaN	NaN	4.16993	4.16993	4.16993	1.41143	3.32193	3	3.70044	3.70044	0.876645	-0.171466	3.31107	2.32193	NaN	NaN	0.876645	-0.171466	3.31107	2.32193	NaN	NaN				18	18	18	37.3	37.3	37.3	69.163	0	34.312	NaN	16145000	NaN	E1PLQ6;W8J6N0;W8J1C0;W8IWM3;W8ISK5;W8IN92;Q0PAX0	E1PLQ6;W8J6N0;W8J1C0;W8IWM3;W8ISK5;W8IN92;Q0PAX0	>tr|E1PLQ6|E1PLQ6_CAMJM Uncharacterized protein OS=Campylobacter jejuni subsp. jejuni serotype HS21 (strain M1 / 99/308) GN=CJM1_0521 PE=4 SV=1;>tr|W8J6N0|W8J6N0_CAMJE 3-octaprenyl-4-hydroxybenzoate carboxy-lyase OS=Campylobacter jejuni subsp. jejuni NCTC
NaN	NaN	NaN	3	3	3	1.41143	3.58496	3.70044	4	4.08746	-4.18353	-5.22125	2.8241	2.32193	NaN	NaN	-4.18353	-5.22125	2.8241	2.32193	NaN	NaN				8	8	8	61.2	61.2	61.2	13.562	0	183.17	NaN	187700000	NaN	W8JJX1;W8JF83;W8J5V3;W8IRY1;W8IMK8;Q0PAW9;E1PLQ7	W8JJX1;W8JF83;W8J5V3;W8IRY1;W8IMK8;Q0PAW9;E1PLQ7	>tr|W8JJX1|W8JJX1_CAMJE Flagellar protein FlaG OS=Campylobacter jejuni subsp. jejuni NCTC 11168-mfK12E5 GN=N918_02730 PE=4 SV=1;>tr|W8JF83|W8JF83_CAMJE Flagellar protein FlaG OS=Campylobacter jejuni subsp. jejuni NCTC 11168-mcK12E5 GN=N917_02730 PE=4 SV=1;
NaN	NaN	NaN	4.52356	4.52356	4.52356	1.45418	4.24793	4.70044	4.70044	5.16993	-1.49411	-2.514	2.13953	1	NaN	NaN	-1.49411	-2.514	2.13953	1	NaN	NaN				24	24	24	61.3	61.3	61.3	69.921	0	219.96	NaN	155550000	NaN	E1PLQ8;W8JPT9;W8JBK0;W8JA24;W8J580;Q9PHW6;W8J6Y8	E1PLQ8;W8JPT9;W8JBK0;W8JA24;W8J580;Q9PHW6;W8J6Y8	>tr|E1PLQ8|E1PLQ8_CAMJM Flagellar hook-associated protein 2 OS=Campylobacter jejuni subsp. jejuni serotype HS21 (strain M1 / 99/308) GN=fliD PE=4 SV=1;>tr|W8JPT9|W8JPT9_CAMJE Flagellar cap protein FliD OS=Campylobacter jejuni subsp. jejuni NCTC 11168-GSv G
NaN	NaN	NaN	2.58496	2.58496	2.58496	1.31034	3.16992	3.45943	3.58496	3	3.00978	1.9508	4.80343	3.80735	NaN	NaN	3.00978	1.9508	4.80343	3.80735	NaN	NaN				6	6	6	61.7	61.7	61.7	14.779	0	151.2	NaN	54305000	NaN	E1PLQ9;W8JG65;W8J7J5;W8J2T4;W8J266;W8IXG2;Q0PAW7	E1PLQ9;W8JG65;W8J7J5;W8J2T4;W8J266;W8IXG2;Q0PAW7	>tr|E1PLQ9|E1PLQ9_CAMJM Flagellar protein FliS OS=Campylobacter jejuni subsp. jejuni serotype HS21 (strain M1 / 99/308) GN=fliS PE=4 SV=1;>tr|W8JG65|W8JG65_CAMJE Flagellar biosynthesis protein FliS OS=Campylobacter jejuni subsp. jejuni NCTC 11168-GSv GN=N9
NaN	NaN	NaN	2	2	2	1.30451	2	2	1.58496	2	NaN	NaN	NaN	NaN	NaN	NaN	NaN	NaN	NaN	NaN	NaN	NaN				4	4	4	40.7	40.7	40.7	10.667	0	8.7317	NaN	4548300	NaN	W8JC33;W8J260;W8IY24;W8IX85;W8ITH8;Q0PAW6;E1PLR0	W8JC33;W8J260;W8IY24;W8IX85;W8ITH8;Q0PAW6;E1PLR0	>tr|W8JC33|W8JC33_CAMJE Uncharacterized protein OS=Campylobacter jejuni subsp. jejuni NCTC 11168-GSv GN=N920_02750 PE=4 SV=1;>tr|W8J260|W8J260_CAMJE Uncharacterized protein OS=Campylobacter jejuni subsp. jejuni NCTC 11168-mfK12E5 GN=N918_02745 PE=4 SV=1;>t
NaN	NaN	NaN	3.45943	3.45943	3.45943	1.38405	3.70044	3.58496	3.90689	4	1.19118	0.0508847	1.62242	1	NaN	NaN	1.19118	0.0508847	1.62242	1	NaN	NaN				12	12	12	79.4	79.4	79.4	21.098	0	38.976	NaN	287410000	NaN	W8J6N6;W8J1C5;W8IWM9;W8ISL0;W8IN97;Q9PHW3;E1PLR1	W8J6N6;W8J1C5;W8IWM9;W8ISL0;W8IN97;Q9PHW3;E1PLR1	>tr|W8J6N6|W8J6N6_CAMJE Elongation factor P OS=Campylobacter jejuni subsp. jejuni NCTC 11168-GSv GN=efp PE=3 SV=1;>tr|W8J1C5|W8J1C5_CAMJE Elongation factor P OS=Campylobacter jejuni subsp. jejuni NCTC 11168-mfK12E5 GN=efp PE=3 SV=1;>tr|W8IWM9|W8IWM9_CAMJE
NaN	NaN	NaN	3.45943	3.45943	3.45943	1.31615	3.58496	3.32193	3.16992	3.58496	0.948302	-0.131203	2.33617	2	NaN	NaN	0.948302	-0.131203	2.33617	2	NaN	NaN				11	11	11	43.1	43.1	43.1	38.865	0	54.656	NaN	118120000	NaN	E1PLR4;W8JG71;W8J7K0;W8J2U0;W8J272;W8IXG6;Q0PAW2	E1PLR4;W8JG71;W8J7K0;W8J2U0;W8J272;W8IXG6;Q0PAW2	>tr|E1PLR4|E1PLR4_CAMJM Uncharacterized protein OS=Campylobacter jejuni subsp. jejuni serotype HS21 (strain M1 / 99/308) GN=CJM1_0529 PE=4 SV=1;>tr|W8JG71|W8JG71_CAMJE Uncharacterized protein OS=Campylobacter jejuni subsp. jejuni NCTC 11168-GSv GN=N920_027
NaN	NaN	NaN	2.32193	2.32193	2.32193	1.53107	0	1	1.58496	1.58496	NaN	NaN	NaN	0	NaN	NaN	NaN	NaN	NaN	0	NaN	NaN				6	6	6	23	23	23	30.539	0	9.7648	NaN	4754900	NaN	E1PLR6;W8J6P1;W8J1C9;W8IWN4;W8ISL4;W8INA2;Q0PAW0	E1PLR6;W8J6P1;W8J1C9;W8IWN4;W8ISL4;W8INA2;Q0PAW0	>tr|E1PLR6|E1PLR6_CAMJM Uncharacterized protein OS=Campylobacter jejuni subsp. jejuni serotype HS21 (strain M1 / 99/308) GN=CJM1_0531 PE=4 SV=1;>tr|W8J6P1|W8J6P1_CAMJE Amidohydrolase OS=Campylobacter jejuni subsp. jejuni NCTC 11168-GSv GN=N920_02780 PE=4 S
NaN	NaN	NaN	3.70044	3.70044	3.70044	1.43829	2.80735	2.58496	3.45943	3.32193	NaN	NaN	NaN	NaN	NaN	NaN	NaN	NaN	NaN	NaN	NaN	NaN				14	14	14	43.2	43.2	43.2	45.958	0	25.019	NaN	1373300	NaN	E1PLR8;W8JPV2;W8JBK9;W8JA31;W8J6Z9;W8J588;P53000	E1PLR8;W8JPV2;W8JBK9;W8JA31;W8J6Z9;W8J588;P53000	>tr|E1PLR8|E1PLR8_CAMJM Gamma-glutamyl phosphate reductase OS=Campylobacter jejuni subsp. jejuni serotype HS21 (strain M1 / 99/308) GN=proA PE=3 SV=1;>tr|W8JPV2|W8JPV2_CAMJE Gamma-glutamyl phosphate reductase OS=Campylobacter jejuni subsp. jejuni NCTC 1116
NaN	NaN	NaN	4.16993	4.16993	4.16993	1.28096	5.49185	5.45943	5.39232	5.24793	1.03224	-0.0790665	2.21748	3.16992	NaN	NaN	1.03224	-0.0790665	2.21748	3.16992	NaN	NaN				18	18	18	70.7	70.7	70.7	33.691	0	186.18	NaN	1223800000	NaN	E1PLR9;W8JG77;W8J7K5;W8J2U5;W8J278;W8IXH0;Q0PAV7	E1PLR9;W8JG77;W8J7K5;W8J2U5;W8J278;W8IXH0;Q0PAV7	>tr|E1PLR9|E1PLR9_CAMJM Pyridine nucleotide-disulfide oxidoreductase family protein OS=Campylobacter jejuni subsp. jejuni serotype HS21 (strain M1 / 99/308) GN=CJM1_0534 PE=4 SV=1;>tr|W8JG77|W8JG77_CAMJE Pyridine nucleotide-disulfide oxidoreductase OS=Camp
NaN	NaN	NaN	2.80735	2.80735	2.80735	1.32193	2	2	2	2	0.480885	-0.544792	3.47145	2	NaN	NaN	0.480885	-0.544792	3.47145	2	NaN	NaN				9	9	9	25.1	25.1	25.1	51.867	0	23.975	NaN	10731000	NaN	W8J6P5;W8J1D2;W8IWP0;W8ISL9;W8INA7;Q0PAV4;E1PLS2	W8J6P5;W8J1D2;W8IWP0;W8ISL9;W8INA7;Q0PAV4;E1PLS2	>tr|W8J6P5|W8J6P5_CAMJE Replicative DNA helicase OS=Campylobacter jejuni subsp. jejuni NCTC 11168-GSv GN=N920_02810 PE=4 SV=1;>tr|W8J1D2|W8J1D2_CAMJE Replicative DNA helicase OS=Campylobacter jejuni subsp. jejuni NCTC 11168-mfK12E5 GN=N918_02805 PE=4 SV=1;
2.80735	2.80735	2.80735	2.58496	2.58496	2.58496	1.43829	0	1	1	1	NaN	NaN	NaN	NaN	NaN	NaN	NaN	NaN	NaN	NaN	NaN	NaN				7	7	7	12.5	12.5	12.5	63.972	0	6.3396	NaN	1541100	NaN	E1PLS5	E1PLS5	>tr|E1PLS5|E1PLS5_CAMJM Uncharacterized protein OS=Campylobacter jejuni subsp. jejuni serotype HS21 (strain M1 / 99/308) GN=CJM1_0540 PE=4 SV=1
NaN	NaN	NaN	4.32193	4.32193	4.32193	1.33914	4	4	4.08746	4.08746	1.16999	0.119688	3.42291	3	NaN	NaN	1.16999	0.119688	3.42291	3	NaN	NaN				20	20	20	71.1	71.1	71.1	37.924	0	48.495	NaN	41031000	NaN	W8JG80;W8J7K9;W8J2U9;W8J285;W8IXH4;Q9PHU4;E1PLT2	W8JG80;W8J7K9;W8J2U9;W8J285;W8IXH4;Q9PHU4;E1PLT2	>tr|W8JG80|W8JG80_CAMJE 3,4-dihydroxy-2-butanone 4-phosphate synthase OS=Campylobacter jejuni subsp. jejuni NCTC 11168-GSv GN=ribB PE=3 SV=1;>tr|W8J7K9|W8J7K9_CAMJE 3,4-dihydroxy-2-butanone 4-phosphate synthase OS=Campylobacter jejuni subsp. jejuni NCTC 11
NaN	NaN	NaN	3	3	3	1.39506	2.32193	3	2.58496	3	1.24111	0.19774	3.31849	1	NaN	NaN	1.24111	0.19774	3.31849	1	NaN	NaN				11	11	11	57.1	57.1	57.1	17.045	0	25.666	NaN	70860000	NaN	E1PLT3;W8JC46;W8J271;W8IY40;W8IX98;W8ITJ4;Q0PAU4	E1PLT3;W8JC46;W8J271;W8IY40;W8IX98;W8ITJ4;Q0PAU4	>tr|E1PLT3|E1PLT3_CAMJM GatB/Yqey domain-containing protein OS=Campylobacter jejuni subsp. jejuni serotype HS21 (strain M1 / 99/308) GN=rsc PE=4 SV=1;>tr|W8JC46|W8JC46_CAMJE Aspartyl-tRNA amidotransferase subunit B OS=Campylobacter jejuni subsp. jejuni NCT
NaN	NaN	NaN	3.70044	3.70044	3.70044	1.53605	1.58496	3.16992	2.58496	3.58496	NaN	NaN	NaN	0	NaN	NaN	NaN	NaN	NaN	0	NaN	NaN				15	15	15	39.2	39.2	39.2	62.928	0	52.229	NaN	9719000	NaN	W8J6Q1;W8J1D6;W8IWP5;W8ISM3;W8INB2;Q0PAU3;E1PLT4	W8J6Q1;W8J1D6;W8IWP5;W8ISM3;W8INB2;Q0PAU3;E1PLT4	>tr|W8J6Q1|W8J6Q1_CAMJE Acetolactate synthase OS=Campylobacter jejuni subsp. jejuni NCTC 11168-GSv GN=N920_02880 PE=3 SV=1;>tr|W8J1D6|W8J1D6_CAMJE Acetolactate synthase OS=Campylobacter jejuni subsp. jejuni NCTC 11168-mfK12E5 GN=N918_02875 PE=3 SV=1;>tr|W8
NaN	NaN	NaN	3.16992	3.16992	3.16992	1.37295	2.80735	2.80735	2.58496	3.16992	2.50541	1.44398	5.41731	1	NaN	NaN	2.50541	1.44398	5.41731	1	NaN	NaN				10	10	10	41.7	41.7	41.7	34.678	0	15.382	NaN	7093800	NaN	W8JPW2;W8JBL6;W8JA39;W8J710;W8J595;Q9PHU0;E1PLT6	W8JPW2;W8JBL6;W8JA39;W8J710;W8J595;Q9PHU0;E1PLT6	>tr|W8JPW2|W8JPW2_CAMJE UDP-3-O-acylglucosamine N-acyltransferase OS=Campylobacter jejuni subsp. jejuni NCTC 11168-GSv GN=lpxD PE=3 SV=1;>tr|W8JBL6|W8JBL6_CAMJE UDP-3-O-acylglucosamine N-acyltransferase OS=Campylobacter jejuni subsp. jejuni NCTC 11168-mfK1
NaN	NaN	NaN	2.80735	2.80735	2.80735	1.31034	3	2.32193	2	3	1.87963	0.819341	6.27728	1	NaN	NaN	1.87963	0.819341	6.27728	1	NaN	NaN				7	7	7	51	51	51	17.004	0	32.059	NaN	13804000	NaN	E1PLU0;W8JRQ9;W8JLS7;W8JH27;W8ITQ0;W8IPB5;Q0P8N9	E1PLU0;W8JRQ9;W8JLS7;W8JH27;W8ITQ0;W8IPB5;Q0P8N9	>tr|E1PLU0|E1PLU0_CAMJM Putative nucleotide phosphoribosyltransferase OS=Campylobacter jejuni subsp. jejuni serotype HS21 (strain M1 / 99/308) GN=CJM1_1330 PE=4 SV=1;>tr|W8JRQ9|W8JRQ9_CAMJE Nicotinate phosphoribosyltransferase OS=Campylobacter jejuni subsp
NaN	NaN	NaN	2.80735	2.80735	2.80735	1.20789	2	2	1	1.58496	NaN	NaN	NaN	0	NaN	NaN	NaN	NaN	NaN	0	NaN	NaN				7	7	7	15.8	15.8	15.8	63.36	0	28.689	5752800	1651800	4101000	E1PLU8;W8JI02;W8JDB4;W8JCC2;W8J8V7;W8J746;Q0P8N2	E1PLU8;W8JI02;W8JDB4;W8JCC2;W8J8V7;W8J746;Q0P8N2	>tr|E1PLU8|E1PLU8_CAMJM Iron-sulfur cluster-binding domain protein OS=Campylobacter jejuni subsp. jejuni serotype HS21 (strain M1 / 99/308) GN=CJM1_1338 PE=4 SV=1;>tr|W8JI02|W8JI02_CAMJE Ferredoxin OS=Campylobacter jejuni subsp. jejuni NCTC 11168-GSv GN=N9
NaN	NaN	NaN	2	2	2	1.80735	NaN	NaN	1	1	NaN	NaN	NaN	NaN	NaN	NaN	NaN	NaN	NaN	NaN	NaN	NaN				4	4	4	9.3	9.3	9.3	50.449	0.0011013	3.0984	1349200	0	1349200	E1PLU9;W8JDV2;W8J9C9;W8J4R1;W8J429;W8IZC1;Q9PMS2	E1PLU9;W8JDV2;W8J9C9;W8J4R1;W8J429;W8IZC1;Q9PMS2	>tr|E1PLU9|E1PLU9_CAMJM L-seryl-tRNA(Sec) selenium transferase OS=Campylobacter jejuni subsp. jejuni serotype HS21 (strain M1 / 99/308) GN=selA PE=3 SV=1;>tr|W8JDV2|W8JDV2_CAMJE L-seryl-tRNA(Sec) selenium transferase OS=Campylobacter jejuni subsp. jejuni N
NaN	NaN	NaN	1.58496	1.58496	1.58496	1.36177	1	0	1	1	NaN	NaN	NaN	NaN	NaN	NaN	NaN	NaN	NaN	NaN	NaN	NaN				3	3	3	5.2	5.2	5.2	69.479	0	4.3738	NaN	4232800	NaN	W8J8G9;W8J3U9;W8IZU8;W8IZ91;W8IVB2;Q0P8N0;E1PLV0	W8J8G9;W8J3U9;W8IZU8;W8IZ91;W8IVB2;Q0P8N0;E1PLV0	>tr|W8J8G9|W8J8G9_CAMJE Translation elongation factor OS=Campylobacter jejuni subsp. jejuni NCTC 11168-GSv GN=N920_06915 PE=4 SV=1;>tr|W8J3U9|W8J3U9_CAMJE Translation elongation factor OS=Campylobacter jejuni subsp. jejuni NCTC 11168-mfK12E5 GN=N918_06890
NaN	NaN	NaN	3.32193	3.32193	3.32193	1.45418	3	3.45943	3.70044	3.90689	0.637193	-0.444577	3.62398	2.58496	NaN	NaN	0.637193	-0.444577	3.62398	2.58496	NaN	NaN				10	10	10	49.6	49.6	49.6	26.596	0	49.287	NaN	115540000	NaN	W8J7Q2;W8J320;W8IYJ9;W8IUD4;W8IPZ0;Q0P8M9;E1PLV1	W8J7Q2;W8J320;W8IYJ9;W8IUD4;W8IPZ0;Q0P8M9;E1PLV1	>tr|W8J7Q2|W8J7Q2_CAMJE Uncharacterized protein OS=Campylobacter jejuni subsp. jejuni NCTC 11168-GSv GN=N920_06920 PE=4 SV=1;>tr|W8J320|W8J320_CAMJE Uncharacterized protein OS=Campylobacter jejuni subsp. jejuni NCTC 11168-mfK12E5 GN=N918_06895 PE=4 SV=1;>t
NaN	NaN	NaN	2.80735	2.80735	2.80735	1.36177	7.15987	7.3837	7.49985	7.3837	1.04432	-0.0828356	2.10091	4.08746	NaN	NaN	1.04432	-0.0828356	2.10091	4.08746	NaN	NaN				8	8	8	92.6	92.6	92.6	17.121	0	263.63	NaN	5519200000	NaN	W8JI06;W8JDB8;W8JCC7;W8J8W2;W8J753;Q0P8M7;E1PLV3	W8JI06;W8JDB8;W8JCC7;W8J8W2;W8J753;Q0P8M7;E1PLV3	>tr|W8JI06|W8JI06_CAMJE Flavodoxin OS=Campylobacter jejuni subsp. jejuni NCTC 11168-GSv GN=N920_06930 PE=3 SV=1;>tr|W8JDB8|W8JDB8_CAMJE Flavodoxin OS=Campylobacter jejuni subsp. jejuni NCTC 11168-mfK12E5 GN=N918_06905 PE=3 SV=1;>tr|W8JCC7|W8JCC7_CAMJE Flav
NaN	NaN	NaN	0	0	0	1.32193	0	0	0	0	0.673014	-0.368831	3.1279	2	NaN	NaN	0.673014	-0.368831	3.1279	2	NaN	NaN				1	1	1	13.5	13.5	13.5	11.972	0	30.902	15510000	5895000	9614800	W8J8H4;W8J3V3;W8IZV5;W8IZ96;W8IVB7;Q0P8M5;E1PLV5	W8J8H4;W8J3V3;W8IZV5;W8IZ96;W8IVB7;Q0P8M5;E1PLV5	>tr|W8J8H4|W8J8H4_CAMJE Fumarate reductase OS=Campylobacter jejuni subsp. jejuni NCTC 11168-GSv GN=N920_06940 PE=4 SV=1;>tr|W8J3V3|W8J3V3_CAMJE Fumarate reductase OS=Campylobacter jejuni subsp. jejuni NCTC 11168-mfK12E5 GN=N918_06915 PE=4 SV=1;>tr|W8IZV5|W
NaN	NaN	NaN	4.58496	4.58496	4.58496	1.36177	5.04439	4.9542	5.08746	5.24793	1.09714	0.0116388	3.46428	4.75489	NaN	NaN	1.09714	0.0116388	3.46428	4.75489	NaN	NaN				31	31	31	69.4	69.4	69.4	54.304	0	257.09	NaN	2408000000	NaN	E1PLV6;W8J7Q8;W8J325;W8IYK3;W8IUE0;W8IPZ4;Q59296	E1PLV6;W8J7Q8;W8J325;W8IYK3;W8IUE0;W8IPZ4;Q59296	>tr|E1PLV6|E1PLV6_CAMJM Catalase OS=Campylobacter jejuni subsp. jejuni serotype HS21 (strain M1 / 99/308) GN=katA PE=4 SV=1;>tr|W8J7Q8|W8J7Q8_CAMJE Catalase OS=Campylobacter jejuni subsp. jejuni NCTC 11168-GSv GN=N920_06945 PE=4 SV=1;>tr|W8J325|W8J325_CAMJ
NaN	NaN	NaN	4.24793	4.24793	4.24793	1.37851	5.97728	6.10852	6.20945	6.33985	1.52717	0.464355	4.0306	5.72792	NaN	NaN	1.52717	0.464355	4.0306	5.72792	NaN	NaN				22	22	22	63.8	63.8	63.8	43.389	0	233.32	NaN	1627900000	NaN	E1PLW1;Q0P8L9;Q0P8M0	E1PLW1;Q0P8L9	>tr|E1PLW1|E1PLW1_CAMJM Cystathionine beta-lyase OS=Campylobacter jejuni subsp. jejuni serotype HS21 (strain M1 / 99/308) GN=metC PE=3 SV=1;>tr|Q0P8L9|Q0P8L9_CAMJE Putative cystathionine beta-lyase OS=Campylobacter jejuni subsp. jejuni serotype O:2 (strain
4.58496	4.58496	3	4.52356	4.52356	3	1.47508	3.80735	4.58496	4.64386	4.9542	1.391	0.272501	3.15249	4.80735	NaN	NaN	1.391	0.272501	3.15249	4.80735	NaN	NaN				24	24	8	64.6	64.6	25.7	51.307	0	200.19	NaN	251000000	NaN	E1PLW2	E1PLW2	>tr|E1PLW2|E1PLW2_CAMJM Adenylosuccinate lyase OS=Campylobacter jejuni subsp. jejuni serotype HS21 (strain M1 / 99/308) GN=purB PE=3 SV=1
NaN	NaN	NaN	4.32193	4.32193	4.32193	1.29866	5.42626	5.16993	5.42626	5.16993	1.69399	0.594644	3.53643	4.45943	NaN	NaN	1.69399	0.594644	3.53643	4.45943	NaN	NaN				21	21	21	52.2	52.2	52.2	49.448	0	220.61	NaN	238800000	NaN	E1PLW3;W8JN89;W8JA86;W8J938;W8J8N0;W8J5J1;W8JIG3;W8JDQ7;W8J9Z1;W8J4D6;W8IQL7	E1PLW3	>tr|E1PLW3|E1PLW3_CAMJM MmgE/PrpD family protein OS=Campylobacter jejuni subsp. jejuni serotype HS21 (strain M1 / 99/308) GN=CJM1_1353 PE=4 SV=1
NaN	NaN	NaN	0	0	0	1.32193	0	0	0	0	NaN	NaN	NaN	NaN	NaN	NaN	NaN	NaN	NaN	NaN	NaN	NaN				1	1	1	10.8	10.8	10.8	8.3628	0.0098717	1.4217	0	0	0	W8J8H9;W8J3V8;W8IZW0;W8IZ99;W8IVC2;Q9PMR0;E1PLW4	W8J8H9;W8J3V8;W8IZW0;W8IZ99;W8IVC2;Q9PMR0;E1PLW4	>tr|W8J8H9|W8J8H9_CAMJE Uncharacterized protein OS=Campylobacter jejuni subsp. jejuni NCTC 11168-GSv GN=N920_06980 PE=4 SV=1;>tr|W8J3V8|W8J3V8_CAMJE Uncharacterized protein OS=Campylobacter jejuni subsp. jejuni NCTC 11168-mfK12E5 GN=N918_06955 PE=4 SV=1;>t
NaN	NaN	NaN	3.16992	3.16992	3.16992	1.46467	2	1.58496	1.58496	2.80735	NaN	NaN	NaN	NaN	NaN	NaN	NaN	NaN	NaN	NaN	NaN	NaN				9	9	9	22.1	22.1	22.1	55.847	0	9.5655	2236100	0	2236100	E1PLW6;W8J7R3;W8J328;W8IYK9;W8IUE5;W8IPZ6;Q0P8L5	E1PLW6;W8J7R3;W8J328;W8IYK9;W8IUE5;W8IPZ6;Q0P8L5	>tr|E1PLW6|E1PLW6_CAMJM Quinone-reactive Ni/Fe-hydrogenase small chain OS=Campylobacter jejuni subsp. jejuni serotype HS21 (strain M1 / 99/308) GN=hydA2 PE=4 SV=1;>tr|W8J7R3|W8J7R3_CAMJE Oxidoreductase OS=Campylobacter jejuni subsp. jejuni NCTC 11168-GSv G
NaN	NaN	NaN	4	4	4	1.37851	4.39232	4.24793	4.80735	4.58496	0.955982	-0.119322	3.56389	2	NaN	NaN	0.955982	-0.119322	3.56389	2	NaN	NaN				17	17	17	65	65	65	29.836	0	107.41	NaN	137660000	NaN	W8JRT2;W8JLU6;W8JH42;W8ITS3;W8IPD0;Q0P8L4;E1PLW7	W8JRT2;W8JLU6;W8JH42;W8ITS3;W8IPD0;Q0P8L4;E1PLW7	>tr|W8JRT2|W8JRT2_CAMJE Enoyl-[acyl-carrier-protein] reductase [NADH] OS=Campylobacter jejuni subsp. jejuni NCTC 11168-GSv GN=N920_06995 PE=3 SV=1;>tr|W8JLU6|W8JLU6_CAMJE Enoyl-[acyl-carrier-protein] reductase [NADH] OS=Campylobacter jejuni subsp. jejuni N
NaN	NaN	NaN	2.80735	2.80735	2.80735	1.47508	1.58496	2.32193	1.58496	2.80735	NaN	NaN	NaN	NaN	NaN	NaN	NaN	NaN	NaN	NaN	NaN	NaN				9	9	9	42.2	42.2	42.2	24.575	0	25.599	NaN	10983000	NaN	E1PLW8;W8JI17;W8JDC7;W8JCD9;W8J8X2;W8J762;Q9PMQ6	E1PLW8;W8JI17;W8JDC7;W8JCD9;W8J8X2;W8J762;Q9PMQ6	>tr|E1PLW8|E1PLW8_CAMJM Triosephosphate isomerase OS=Campylobacter jejuni subsp. jejuni serotype HS21 (strain M1 / 99/308) GN=tpiA PE=3 SV=1;>tr|W8JI17|W8JI17_CAMJE Triosephosphate isomerase OS=Campylobacter jejuni subsp. jejuni NCTC 11168-GSv GN=tpiA PE=3
NaN	NaN	NaN	3.80735	3.80735	3.80735	1.38405	3.45943	3.58496	4.16993	3.70044	1.01707	-0.0104104	3.01253	3.45943	NaN	NaN	1.01707	-0.0104104	3.01253	3.45943	NaN	NaN				14	14	14	50.2	50.2	50.2	43.577	0	45.429	NaN	53549000	NaN	E1PLW9;W8JDX0;W8J9D8;W8J4S3;W8J447;W8IZD6;Q9PMQ5	E1PLW9;W8JDX0;W8J9D8;W8J4S3;W8J447;W8IZD6;Q9PMQ5	>tr|E1PLW9|E1PLW9_CAMJM Phosphoglycerate kinase OS=Campylobacter jejuni subsp. jejuni serotype HS21 (strain M1 / 99/308) GN=pgk PE=3 SV=1;>tr|W8JDX0|W8JDX0_CAMJE Phosphoglycerate kinase OS=Campylobacter jejuni subsp. jejuni NCTC 11168-GSv GN=pgk PE=3 SV=1;
NaN	NaN	NaN	4.16993	4.16993	4.16993	1.29866	4.58496	4.58496	4.45943	4.45943	0.663208	-0.370695	4.28828	3.80735	NaN	NaN	0.663208	-0.370695	4.28828	3.80735	NaN	NaN				19	19	19	73.5	73.5	73.5	36.345	0	127.44	NaN	96982000	NaN	E1PLX0;W8J8I4;W8J3W0;W8IZW6;W8IZA3;W8IVC7;Q0P8L1	E1PLX0;W8J8I4;W8J3W0;W8IZW6;W8IZA3;W8IVC7;Q0P8L1	>tr|E1PLX0|E1PLX0_CAMJM Glyceraldehyde-3-phosphate dehydrogenase OS=Campylobacter jejuni subsp. jejuni serotype HS21 (strain M1 / 99/308) GN=gapA PE=3 SV=1;>tr|W8J8I4|W8J8I4_CAMJE Glyceraldehyde-3-phosphate dehydrogenase OS=Campylobacter jejuni subsp. jeju
NaN	NaN	NaN	2	2	2	1.66448	0	0	NaN	2	NaN	NaN	NaN	NaN	NaN	NaN	NaN	NaN	NaN	NaN	NaN	NaN				4	4	4	26	26	26	21.417	0	6.4504	NaN	250600	NaN	E1PLX1;W8J7S1;W8J334;W8IYL2;W8IUF0;W8IPZ9;Q9PMQ3	E1PLX1;W8J7S1;W8J334;W8IYL2;W8IUF0;W8IPZ9;Q9PMQ3	>tr|E1PLX1|E1PLX1_CAMJM Probable nicotinate-nucleotide adenylyltransferase OS=Campylobacter jejuni subsp. jejuni serotype HS21 (strain M1 / 99/308) GN=nadD PE=3 SV=1;>tr|W8J7S1|W8J7S1_CAMJE Probable nicotinate-nucleotide adenylyltransferase OS=Campylobacte
NaN	NaN	NaN	2	2	2	1.30451	2.32193	2.32193	2	2.32193	NaN	NaN	NaN	NaN	NaN	NaN	NaN	NaN	NaN	NaN	NaN	NaN				4	4	4	33.3	33.3	33.3	12.534	0	23.944	NaN	16157000	NaN	W8JRU1;W8JLV1;W8JH46;W8ITT1;W8IPD3;Q0P8K9;E1PLX2	W8JRU1;W8JLV1;W8JH46;W8ITT1;W8IPD3;Q0P8K9;E1PLX2	>tr|W8JRU1|W8JRU1_CAMJE Ribosomal silencing factor RsfS OS=Campylobacter jejuni subsp. jejuni NCTC 11168-GSv GN=rsfS PE=3 SV=1;>tr|W8JLV1|W8JLV1_CAMJE Ribosomal silencing factor RsfS OS=Campylobacter jejuni subsp. jejuni NCTC 11168-mfK12E5 GN=rsfS PE=3 SV=
NaN	NaN	NaN	0	0	0	0.584962	0	0	NaN	NaN	NaN	NaN	NaN	NaN	NaN	NaN	NaN	NaN	NaN	NaN	NaN	NaN				2	2	2	13.8	13.8	13.8	13.528	0.004065	1.759	NaN	860790	NaN	Q0P8K8;E1PLX3	Q0P8K8;E1PLX3	>tr|Q0P8K8|Q0P8K8_CAMJE Putative periplasmic protein OS=Campylobacter jejuni subsp. jejuni serotype O:2 (strain NCTC 11168) GN=Cj1406c PE=4 SV=1;>tr|E1PLX3|E1PLX3_CAMJM Uncharacterized protein OS=Campylobacter jejuni subsp. jejuni serotype HS21 (strain M1
4.70044	4.70044	2.32193	4.58496	4.58496	2.32193	1.34483	4.80735	5	4.58496	5.08746	0.95442	-0.0851141	4.13718	4.70044	NaN	NaN	0.95442	-0.0851141	4.13718	4.70044	NaN	NaN				26	26	5	70	70	12.9	51.88	0	167.46	NaN	162730000	NaN	E1PLX4	E1PLX4	>tr|E1PLX4|E1PLX4_CAMJM Phosphomannomutase/phosphoglucomutase OS=Campylobacter jejuni subsp. jejuni serotype HS21 (strain M1 / 99/308) GN=algC PE=4 SV=1
NaN	NaN	NaN	3.16992	3.16992	3.16992	1.30451	2.32193	2	2.58496	2	0.573568	-0.370956	4.04343	3	NaN	NaN	0.573568	-0.370956	4.04343	3	NaN	NaN				9	9	9	19.9	19.9	19.9	52.59	0	11.557	NaN	9325100	NaN	E1PLX8;W8JRU7;W8JLV5;W8JH49;W8ITT6;W8IPD6;Q0P8K3	E1PLX8;W8JRU7;W8JLV5;W8JH49;W8ITT6;W8IPD6;Q0P8K3	>tr|E1PLX8|E1PLX8_CAMJM Probable cytochrome P450 OS=Campylobacter jejuni subsp. jejuni serotype HS21 (strain M1 / 99/308) GN=CJM1_1368 PE=3 SV=1;>tr|W8JRU7|W8JRU7_CAMJE Cytochrome P450 OS=Campylobacter jejuni subsp. jejuni NCTC 11168-GSv GN=N920_07050 PE=3
1	1	1	1	1	1	1.48543	NaN	1	1	0	NaN	NaN	NaN	NaN	NaN	NaN	NaN	NaN	NaN	NaN	NaN	NaN				2	2	2	14.7	14.7	14.7	18.897	0	3.7854	0	0	0	E1PLY3	E1PLY3	>tr|E1PLY3|E1PLY3_CAMJM Uncharacterized protein OS=Campylobacter jejuni subsp. jejuni serotype HS21 (strain M1 / 99/308) GN=CJM1_1373 PE=4 SV=1
3	3	3	3	3	3	1.38957	2	1.58496	2	2.32193	NaN	NaN	NaN	0	NaN	NaN	NaN	NaN	NaN	0	NaN	NaN				8	8	8	23.8	23.8	23.8	50.269	0	14.607	NaN	855020	NaN	E1PLY5	E1PLY5	>tr|E1PLY5|E1PLY5_CAMJM Uncharacterized protein OS=Campylobacter jejuni subsp. jejuni serotype HS21 (strain M1 / 99/308) GN=hemY PE=4 SV=1
3	3	3	3	3	3	1.25701	2.32193	3.16992	2	2.32193	0.93138	-0.123764	3.41697	2.32193	NaN	NaN	0.93138	-0.123764	3.41697	2.32193	NaN	NaN				8	8	8	23.9	23.9	23.9	40.537	0	16.225	NaN	26352000	NaN	E1PLY6	E1PLY6	>tr|E1PLY6|E1PLY6_CAMJM NAD-dependent epimerase/dehydratase OS=Campylobacter jejuni subsp. jejuni serotype HS21 (strain M1 / 99/308) GN=CJM1_1376 PE=4 SV=1
4.24793	4.24793	4.24793	4.16993	4.16993	4.16993	1.36737	4.70044	4.39232	4.24793	5	0.953004	-0.152612	3.29552	4.32193	NaN	NaN	0.953004	-0.152612	3.29552	4.32193	NaN	NaN				19	19	19	60.6	60.6	60.6	47.158	0	99.641	NaN	375100000	NaN	E1PLY7	E1PLY7	>tr|E1PLY7|E1PLY7_CAMJM Uncharacterized protein OS=Campylobacter jejuni subsp. jejuni serotype HS21 (strain M1 / 99/308) GN=CJM1_1377 PE=3 SV=1
4.45943	4.45943	4.45943	4.32193	4.32193	4.32193	1.38405	4.80735	5.2854	4.9542	5.35755	0.903424	-0.164448	3.53468	4.9542	NaN	NaN	0.903424	-0.164448	3.53468	4.9542	NaN	NaN				22	22	22	75.5	75.5	75.5	42.998	0	200.82	NaN	831850000	NaN	E1PLY8	E1PLY8	>tr|E1PLY8|E1PLY8_CAMJM Uncharacterized protein OS=Campylobacter jejuni subsp. jejuni serotype HS21 (strain M1 / 99/308) GN=CJM1_1378 PE=4 SV=1
4.08746	4.08746	4.08746	4	4	4	1.36737	4.39232	4.80735	4.58496	4.80735	1.10239	-0.0203551	3.12439	3.32193	NaN	NaN	1.10239	-0.0203551	3.12439	3.32193	NaN	NaN				17	17	17	56.9	56.9	56.9	50.633	0	133.5	NaN	304040000	NaN	E1PLY9	E1PLY9	>tr|E1PLY9|E1PLY9_CAMJM Lipopolysaccharide biosynthesis protein rfbH OS=Campylobacter jejuni subsp. jejuni serotype HS21 (strain M1 / 99/308) GN=rfbH PE=3 SV=1
NaN	NaN	NaN	2.58496	2.58496	2.58496	1.41684	2.32193	2.32193	1.58496	3	NaN	NaN	NaN	0	NaN	NaN	NaN	NaN	NaN	0	NaN	NaN				6	6	6	38.5	38.5	38.5	18.584	0	21.558	NaN	1678700	NaN	W8JST6;W8JMW5;W8JI25;W8IUQ9;W8IQA3;Q9PHT5;E1PLZ2	W8JST6;W8JMW5;W8JI25;W8IUQ9;W8IQA3;Q9PHT5;E1PLZ2	>tr|W8JST6|W8JST6_CAMJE RNA pyrophosphohydrolase OS=Campylobacter jejuni subsp. jejuni NCTC 11168-GSv GN=rppH PE=3 SV=1;>tr|W8JMW5|W8JMW5_CAMJE RNA pyrophosphohydrolase OS=Campylobacter jejuni subsp. jejuni NCTC 11168-mfK12E5 GN=rppH PE=3 SV=1;>tr|W8JI25|W
NaN	NaN	NaN	4.08746	4.08746	4.08746	1.35614	4.39232	4.70044	4.45943	4.70044	0.834549	-0.121141	3.67503	3.90689	NaN	NaN	0.834549	-0.121141	3.67503	3.90689	NaN	NaN				19	19	19	60.2	60.2	60.2	42.707	0	116.5	NaN	147800000	NaN	E1PLZ3;W8JJZ3;W8JFB5;W8J5X3;W8IS07;W8IMM9;Q0PAT5	E1PLZ3;W8JJZ3;W8JFB5;W8J5X3;W8IS07;W8IMM9;Q0PAT5	>tr|E1PLZ3|E1PLZ3_CAMJM Aspartokinase OS=Campylobacter jejuni subsp. jejuni serotype HS21 (strain M1 / 99/308) GN=lysC PE=3 SV=1;>tr|W8JJZ3|W8JJZ3_CAMJE Aspartokinase OS=Campylobacter jejuni subsp. jejuni NCTC 11168-mfK12E5 GN=N918_02915 PE=3 SV=1;>tr|W8JF
NaN	NaN	NaN	1	1	1	1.32193	NaN	0	0	NaN	NaN	NaN	NaN	NaN	NaN	NaN	NaN	NaN	NaN	NaN	NaN	NaN				2	2	2	4.5	4.5	4.5	43.6	0.0021575	2.7763	0	0	0	W8JC58;W8J279;W8IY50;W8IXB0;W8ITK5;Q0PAT2;E1PLZ6	W8JC58;W8J279;W8IY50;W8IXB0;W8ITK5;Q0PAT2;E1PLZ6	>tr|W8JC58|W8JC58_CAMJE Dihydropteroate synthase OS=Campylobacter jejuni subsp. jejuni NCTC 11168-GSv GN=N920_02935 PE=4 SV=1;>tr|W8J279|W8J279_CAMJE Dihydropteroate synthase OS=Campylobacter jejuni subsp. jejuni NCTC 11168-mfK12E5 GN=N918_02930 PE=4 SV=1;
4.24793	4.24793	2	4.16993	4.16993	2	1.37851	3.90689	3.90689	4.24793	4.16993	0.928882	-0.0702544	4.403	3.70044	NaN	NaN	0.928882	-0.0702544	4.403	3.70044	NaN	NaN				19	19	4	35.9	35.9	7.4	73.963	0	70.321	NaN	43675000	NaN	E1PLZ7	E1PLZ7	>tr|E1PLZ7|E1PLZ7_CAMJM DNA ligase OS=Campylobacter jejuni subsp. jejuni serotype HS21 (strain M1 / 99/308) GN=ligA PE=3 SV=1
NaN	NaN	NaN	2.32193	2.32193	2.32193	1.4489	1	1.58496	1	2	NaN	NaN	NaN	0	NaN	NaN	NaN	NaN	NaN	0	NaN	NaN				6	6	6	21.5	21.5	21.5	32.261	0	12.473	NaN	1706300	NaN	E1PM00;W8JG94;W8J7M3;W8J2W3;W8J2A0;W8IXI7;Q0PAS8	E1PM00;W8JG94;W8J7M3;W8J2W3;W8J2A0;W8IXI7;Q0PAS8	>tr|E1PM00|E1PM00_CAMJM Riboflavin biosynthesis protein OS=Campylobacter jejuni subsp. jejuni serotype HS21 (strain M1 / 99/308) GN=ribF PE=3 SV=1;>tr|W8JG94|W8JG94_CAMJE Riboflavin biosynthesis protein OS=Campylobacter jejuni subsp. jejuni NCTC 11168-GSv
NaN	NaN	NaN	1.58496	1.58496	1.58496	1.32193	1	0	0	1	NaN	NaN	NaN	NaN	NaN	NaN	NaN	NaN	NaN	NaN	NaN	NaN				4	4	4	17.9	17.9	17.9	27.166	0.0031881	2.5264	879030	0	879030	W8JC63;W8J283;W8IY55;W8IXB3;W8ITK7;Q0PAS7;E1PM01	W8JC63;W8J283;W8IY55;W8IXB3;W8ITK7;Q0PAS7;E1PM01	>tr|W8JC63|W8JC63_CAMJE tRNA (cmo5U34)-methyltransferase OS=Campylobacter jejuni subsp. jejuni NCTC 11168-GSv GN=cmoA PE=3 SV=1;>tr|W8J283|W8J283_CAMJE tRNA (cmo5U34)-methyltransferase OS=Campylobacter jejuni subsp. jejuni NCTC 11168-mfK12E5 GN=cmoA PE=3 S
NaN	NaN	NaN	1	1	1	1.16992	0	0	1	NaN	NaN	NaN	NaN	NaN	NaN	NaN	NaN	NaN	NaN	NaN	NaN	NaN				2	2	2	35.2	35.2	35.2	8.2813	0.0011062	3.1267	1285600	1285600	0	E1PM02;W8J6R6;W8J1E8;W8IWR1;W8ISN5;W8INC6;Q0PAS6	E1PM02;W8J6R6;W8J1E8;W8IWR1;W8ISN5;W8INC6;Q0PAS6	>tr|E1PM02|E1PM02_CAMJM Lipoprotein, putative OS=Campylobacter jejuni subsp. jejuni serotype HS21 (strain M1 / 99/308) GN=CJM1_0568 PE=4 SV=1;>tr|W8J6R6|W8J6R6_CAMJE Uncharacterized protein OS=Campylobacter jejuni subsp. jejuni NCTC 11168-GSv GN=N920_02965
NaN	NaN	NaN	1	1	1	1.22033	NaN	1	0	NaN	NaN	NaN	NaN	NaN	NaN	NaN	NaN	NaN	NaN	NaN	NaN	NaN				2	2	2	17.4	17.4	17.4	16.095	0.0011223	3.3541	NaN	1060600	NaN	W8JK02;W8JFC8;W8J5Y5;W8IS17;W8IMN6;Q0PAS5;E1PM03	W8JK02;W8JFC8;W8J5Y5;W8IS17;W8IMN6;Q0PAS5;E1PM03	>tr|W8JK02|W8JK02_CAMJE Uncharacterized protein OS=Campylobacter jejuni subsp. jejuni NCTC 11168-mfK12E5 GN=N918_02965 PE=4 SV=1;>tr|W8JFC8|W8JFC8_CAMJE Uncharacterized protein OS=Campylobacter jejuni subsp. jejuni NCTC 11168-mcK12E5 GN=N917_02965 PE=4 SV=
NaN	NaN	NaN	1.58496	1.58496	1.58496	1.1177	1	1	0	0	NaN	NaN	NaN	NaN	NaN	NaN	NaN	NaN	NaN	NaN	NaN	NaN				4	4	4	19.4	19.4	19.4	25.45	0.003125	2.103	11853000	829610	11023000	E1PM05;W8JG99;W8J7M8;W8J2W8;W8J2A6;W8IXJ1;Q0PAS3	E1PM05;W8JG99;W8J7M8;W8J2W8;W8J2A6;W8IXJ1;Q0PAS3	>tr|E1PM05|E1PM05_CAMJM DNA/RNA non-specific endonuclease OS=Campylobacter jejuni subsp. jejuni serotype HS21 (strain M1 / 99/308) GN=CJM1_0571 PE=4 SV=1;>tr|W8JG99|W8JG99_CAMJE Endonuclease OS=Campylobacter jejuni subsp. jejuni NCTC 11168-GSv GN=N920_0298
NaN	NaN	NaN	2.80735	2.80735	2.80735	1.4957	2	1.58496	1	3	NaN	NaN	NaN	NaN	NaN	NaN	NaN	NaN	NaN	NaN	NaN	NaN				7	7	7	42.3	42.3	42.3	23.697	0	28.663	NaN	907430	NaN	E1PM06;W8JC69;W8J290;W8IY60;W8IXC0;W8ITL1;Q0PAS2	E1PM06;W8JC69;W8J290;W8IY60;W8IXC0;W8ITL1;Q0PAS2	>tr|E1PM06|E1PM06_CAMJM Endonuclease III OS=Campylobacter jejuni subsp. jejuni serotype HS21 (strain M1 / 99/308) GN=nth PE=3 SV=1;>tr|W8JC69|W8JC69_CAMJE Endonuclease III OS=Campylobacter jejuni subsp. jejuni NCTC 11168-GSv GN=nth PE=3 SV=1;>tr|W8J290|W8J
NaN	NaN	NaN	3.45943	3.45943	3.45943	1.40054	4.39232	4.45943	4.58496	4.85798	0.699107	-0.3501	3.39094	3.16992	NaN	NaN	0.699107	-0.3501	3.39094	3.16992	NaN	NaN				14	14	14	52.4	52.4	52.4	30.518	0	89.227	NaN	675380000	NaN	W8J6S2;W8J1F0;W8IWR7;W8ISN9;W8IND0;Q0PAS1;E1PM07	W8J6S2;W8J1F0;W8IWR7;W8ISN9;W8IND0;Q0PAS1;E1PM07	>tr|W8J6S2|W8J6S2_CAMJE Peptidylprolyl isomerase OS=Campylobacter jejuni subsp. jejuni NCTC 11168-GSv GN=N920_02990 PE=4 SV=1;>tr|W8J1F0|W8J1F0_CAMJE Peptidylprolyl isomerase OS=Campylobacter jejuni subsp. jejuni NCTC 11168-mfK12E5 GN=N918_02985 PE=4 SV=1;
4.16993	4.16993	0	3.90689	3.90689	NaN	1.33342	4.85798	5.12928	4.80735	5.04439	0.886199	-0.173108	3.75007	3.80735	NaN	NaN	0.886199	-0.173108	3.75007	3.80735	NaN	NaN				18	18	1	64.1	64.1	2.5	38.736	0	139.82	NaN	317610000	NaN	E1PM08	E1PM08	>tr|E1PM08|E1PM08_CAMJM Fructose-bisphosphate aldolase OS=Campylobacter jejuni subsp. jejuni serotype HS21 (strain M1 / 99/308) GN=fba PE=4 SV=1
NaN	NaN	NaN	1	1	1	1.38957	0	1.58496	1	1	NaN	NaN	NaN	NaN	NaN	NaN	NaN	NaN	NaN	NaN	NaN	NaN				2	2	2	5.4	5.4	5.4	55.669	0	17.147	NaN	477880	NaN	W8JPY7;W8JBN1;W8JA57;W8J732;W8J5B2;Q0PAR9;E1PM09	W8JPY7;W8JBN1;W8JA57;W8J732;W8J5B2;Q0PAR9;E1PM09	>tr|W8JPY7|W8JPY7_CAMJE Membrane protein OS=Campylobacter jejuni subsp. jejuni NCTC 11168-GSv GN=N920_03000 PE=3 SV=1;>tr|W8JBN1|W8JBN1_CAMJE Membrane protein OS=Campylobacter jejuni subsp. jejuni NCTC 11168-mfK12E5 GN=N918_02995 PE=3 SV=1;>tr|W8JA57|W8JA5
NaN	NaN	NaN	2.32193	2.32193	2.32193	1.68706	0	0	1	2.32193	0.403704	-0.657946	3.20953	1.58496	NaN	NaN	0.403704	-0.657946	3.20953	1.58496	NaN	NaN				8	8	8	28.7	28.7	28.7	34.096	0	24.446	NaN	21981000	NaN	W8JJ18;W8JEE3;W8JDC0;W8J9V4;W8J8A0;Q0PAR3;E1PM15	W8JJ18;W8JEE3;W8JDC0;W8J9V4;W8J8A0;Q0PAR3;E1PM15	>tr|W8JJ18|W8JJ18_CAMJE Polyphosphate kinase OS=Campylobacter jejuni subsp. jejuni NCTC 11168-GSv GN=N920_03030 PE=4 SV=1;>tr|W8JEE3|W8JEE3_CAMJE Polyphosphate kinase OS=Campylobacter jejuni subsp. jejuni NCTC 11168-mfK12E5 GN=N918_03025 PE=4 SV=1;>tr|W8JD
NaN	NaN	NaN	2.58496	2.58496	2.58496	1.22033	2	2.32193	1.58496	1.58496	NaN	NaN	NaN	NaN	NaN	NaN	NaN	NaN	NaN	NaN	NaN	NaN				6	6	6	21.5	21.5	21.5	43.625	0	12.531	NaN	4436700	NaN	E1PM16;W8JGA9;W8J7N8;W8J2X6;W8J2B5;W8IXK1;Q0PAR2	E1PM16;W8JGA9;W8J7N8;W8J2X6;W8J2B5;W8IXK1;Q0PAR2	>tr|E1PM16|E1PM16_CAMJM Carboxypeptidase OS=Campylobacter jejuni subsp. jejuni serotype HS21 (strain M1 / 99/308) GN=CJM1_0582 PE=4 SV=1;>tr|W8JGA9|W8JGA9_CAMJE Amidohydrolase OS=Campylobacter jejuni subsp. jejuni NCTC 11168-GSv GN=N920_03035 PE=4 SV=1;>tr
NaN	NaN	NaN	2	2	1.58496	1.32193	1	1.58496	1.58496	1	NaN	NaN	NaN	NaN	NaN	NaN	NaN	NaN	NaN	NaN	NaN	NaN				4	4	3	26.3	26.3	21.6	19.486	0.0010953	3.0647	NaN	2419100	NaN	W8J6T6;W8J1G1;W8IWT2;W8ISQ2;W8INE4;Q46106;E1PM24	W8J6T6;W8J1G1;W8IWT2;W8ISQ2;W8INE4;Q46106;E1PM24	>tr|W8J6T6|W8J6T6_CAMJE Ferritin OS=Campylobacter jejuni subsp. jejuni NCTC 11168-GSv GN=N920_03070 PE=3 SV=1;>tr|W8J1G1|W8J1G1_CAMJE Ferritin OS=Campylobacter jejuni subsp. jejuni NCTC 11168-mfK12E5 GN=N918_03065 PE=3 SV=1;>tr|W8IWT2|W8IWT2_CAMJE Ferritin
NaN	NaN	NaN	3.80735	3.80735	3.80735	1.4957	2.32193	3	3.16992	3.58496	NaN	NaN	NaN	NaN	NaN	NaN	NaN	NaN	NaN	NaN	NaN	NaN				16	16	16	32	32	32	59.412	0	27.112	NaN	3609000	NaN	E1PM31;W8JQ11;W8JBP8;W8JA71;W8J750;W8J5C9;Q0PAP6	E1PM31;W8JQ11;W8JBP8;W8JA71;W8J750;W8J5C9;Q0PAP6	>tr|E1PM31|E1PM31_CAMJM Uncharacterized protein OS=Campylobacter jejuni subsp. jejuni serotype HS21 (strain M1 / 99/308) GN=CJM1_0597 PE=4 SV=1;>tr|W8JQ11|W8JQ11_CAMJE Uncharacterized protein OS=Campylobacter jejuni subsp. jejuni NCTC 11168-GSv GN=N920_031
NaN	NaN	NaN	2.58496	2.58496	2.58496	1.58496	1	0	0	2.32193	NaN	NaN	NaN	0	NaN	NaN	NaN	NaN	NaN	0	NaN	NaN				6	6	6	9.2	9.2	9.2	83.507	0	9.8072	1231700	589980	641760	W8JGC3;W8J7Q0;W8J2Z1;W8J2D0;W8IXL5;Q0PAP5;E1PM32;REV__CON__Q2YDI2	W8JGC3;W8J7Q0;W8J2Z1;W8J2D0;W8IXL5;Q0PAP5;E1PM32	>tr|W8JGC3|W8JGC3_CAMJE 3-hydroxydecanoyl-ACP:CoA transacylase OS=Campylobacter jejuni subsp. jejuni NCTC 11168-GSv GN=N920_03120 PE=4 SV=1;>tr|W8J7Q0|W8J7Q0_CAMJE 3-hydroxydecanoyl-ACP:CoA transacylase OS=Campylobacter jejuni subsp. jejuni NCTC 11168-mfK1
NaN	NaN	NaN	2.80735	2.80735	2.80735	1.53107	1.58496	1.58496	2.32193	2.80735	NaN	NaN	NaN	NaN	NaN	NaN	NaN	NaN	NaN	NaN	NaN	NaN				7	7	7	26.3	26.3	26.3	27.53	0	17.704	NaN	8633200	NaN	E1PM33;W8JC91;W8J2B2;W8IY83;W8IXE4;W8ITN6;Q0PAP4	E1PM33;W8JC91;W8J2B2;W8IY83;W8IXE4;W8ITN6;Q0PAP4	>tr|E1PM33|E1PM33_CAMJM Hydrogenase nickel incorporation protein hypB OS=Campylobacter jejuni subsp. jejuni serotype HS21 (strain M1 / 99/308) GN=hypB PE=4 SV=1;>tr|W8JC91|W8JC91_CAMJE Hydrogenase OS=Campylobacter jejuni subsp. jejuni NCTC 11168-GSv GN=N92
NaN	NaN	NaN	1.58496	1.58496	1.58496	1.58496	NaN	0	1.58496	0	NaN	NaN	NaN	0	NaN	NaN	NaN	NaN	NaN	0	NaN	NaN				3	3	3	26.9	26.9	26.9	10.439	0	6.0597	NaN	3735600	NaN	W8J6U7;W8J1G6;W8IWU3;W8ISQ9;W8INF3;Q0PAP3;E1PM34	W8J6U7;W8J1G6;W8IWU3;W8ISQ9;W8INF3;Q0PAP3;E1PM34	>tr|W8J6U7|W8J6U7_CAMJE Hydrogenase formation protein OS=Campylobacter jejuni subsp. jejuni NCTC 11168-GSv GN=N920_03130 PE=4 SV=1;>tr|W8J1G6|W8J1G6_CAMJE Hydrogenase formation protein OS=Campylobacter jejuni subsp. jejuni NCTC 11168-mfK12E5 GN=N918_03120
NaN	NaN	NaN	2.58496	2.58496	2.58496	1.33914	2	2	1	2.32193	0.97519	-0.135982	3.87755	2.32193	NaN	NaN	0.97519	-0.135982	3.87755	2.32193	NaN	NaN				6	6	6	24	24	24	40.205	0	17.759	40830000	13845000	26984000	W8JK34;W8JFG2;W8J610;W8IS46;W8IMR2;Q0PAP2;E1PM35	W8JK34;W8JFG2;W8J610;W8IS46;W8IMR2;Q0PAP2;E1PM35	>tr|W8JK34|W8JK34_CAMJE Hydrogenase formation protein HypD OS=Campylobacter jejuni subsp. jejuni NCTC 11168-mfK12E5 GN=N918_03125 PE=4 SV=1;>tr|W8JFG2|W8JFG2_CAMJE Hydrogenase formation protein HypD OS=Campylobacter jejuni subsp. jejuni NCTC 11168-mcK12E5
NaN	NaN	NaN	2.80735	2.80735	2.80735	1.1177	3	2.80735	2.58496	1.58496	0.701327	-0.16238	-0.5477	1	NaN	NaN	0.701327	-0.16238	-0.5477	1	NaN	NaN				9	9	9	29.9	29.9	29.9	35.578	0	25.434	NaN	11021000	NaN	E1PM36;W8JQ16;W8JBQ1;W8JA74;W8J755;W8J5D4;Q0PAP1	E1PM36;W8JQ16;W8JBQ1;W8JA74;W8J755;W8J5D4;Q0PAP1	>tr|E1PM36|E1PM36_CAMJM Hydrogenase isoenzymes formation protein OS=Campylobacter jejuni subsp. jejuni serotype HS21 (strain M1 / 99/308) GN=hypE PE=4 SV=1;>tr|W8JQ16|W8JQ16_CAMJE Hydrogenase assembly protein HupF OS=Campylobacter jejuni subsp. jejuni NCTC
4.32193	4.32193	4.32193	4.16993	4.16993	4.16993	1.39506	4.52356	4.75489	4.90689	5	1.18422	0.0862402	3.30463	4.85798	NaN	NaN	1.18422	0.0862402	3.30463	4.85798	NaN	NaN				20	20	20	68	68	68	40.563	0	252.35	NaN	543980000	NaN	E1PM38	E1PM38	>tr|E1PM38|E1PM38_CAMJM Type I restriction enzyme motif protein OS=Campylobacter jejuni subsp. jejuni serotype HS21 (strain M1 / 99/308) GN=CJM1_0604 PE=4 SV=1
NaN	NaN	NaN	0	0	0	2	NaN	NaN	NaN	0	NaN	NaN	NaN	NaN	NaN	NaN	NaN	NaN	NaN	NaN	NaN	NaN				1	1	1	4.4	4.4	4.4	37.423	0.001105	3.1222	0	0	0	W8JC95;W8J2B7;W8IY89;W8IXF0;W8ITP1;Q0PAN8;E1PM39	W8JC95;W8J2B7;W8IY89;W8IXF0;W8ITP1;Q0PAN8;E1PM39	>tr|W8JC95|W8JC95_CAMJE DNA polymerase III subunit delta OS=Campylobacter jejuni subsp. jejuni NCTC 11168-GSv GN=N920_03150 PE=4 SV=1;>tr|W8J2B7|W8J2B7_CAMJE DNA polymerase III subunit delta OS=Campylobacter jejuni subsp. jejuni NCTC 11168-mfK12E5 GN=N918_
3.45943	3.45943	3.45943	3.32193	3.32193	3.32193	1.3505	3.90689	3.58496	3.90689	4	1.09748	0.0216219	2.81621	4.32193	NaN	NaN	1.09748	0.0216219	2.81621	4.32193	NaN	NaN				11	11	11	47.7	47.7	47.7	30.079	0	199.47	NaN	335280000	NaN	E1PM41	E1PM41	>tr|E1PM41|E1PM41_CAMJM Glucose-1-phosphate cytidylyltransferase OS=Campylobacter jejuni subsp. jejuni serotype HS21 (strain M1 / 99/308) GN=rfbF PE=4 SV=1
1.58496	1.58496	1.58496	1.58496	1.58496	1.58496	1.73552	NaN	NaN	1	0	NaN	NaN	NaN	NaN	NaN	NaN	NaN	NaN	NaN	NaN	NaN	NaN				3	3	3	6.5	6.5	6.5	51.681	0.0040609	1.7388	0	0	0	E1PM42	E1PM42	>tr|E1PM42|E1PM42_CAMJM Uncharacterized protein OS=Campylobacter jejuni subsp. jejuni serotype HS21 (strain M1 / 99/308) GN=CJM1_1381 PE=4 SV=1
3.90689	3.90689	3.90689	3.90689	3.90689	3.90689	1.36737	3.80735	3.70044	3.70044	4.08746	1.01735	-0.03518	3.92486	4.52356	NaN	NaN	1.01735	-0.03518	3.92486	4.52356	NaN	NaN				15	15	15	67.3	67.3	67.3	36.298	0	93.744	NaN	70697000	NaN	E1PM45	E1PM45	>tr|E1PM45|E1PM45_CAMJM UDP-glucose 4-epimerase OS=Campylobacter jejuni subsp. jejuni serotype HS21 (strain M1 / 99/308) GN=exoB PE=3 SV=1
4.64386	4.64386	4.64386	4.45943	4.45943	4.45943	1.30451	4.52356	4.75489	4.64386	4.45943	0.885418	-0.23143	4.48291	4.24793	NaN	NaN	0.885418	-0.23143	4.48291	4.24793	NaN	NaN				25	25	25	72.9	72.9	72.9	47.862	0	147.65	NaN	280140000	NaN	E1PM46	E1PM46	>tr|E1PM46|E1PM46_CAMJM Putative UDP-glucose 6-dehydrogenase OS=Campylobacter jejuni subsp. jejuni serotype HS21 (strain M1 / 99/308) GN=udg PE=3 SV=1
4.08746	4.08746	4.08746	4	4	4	1.29278	4.58496	4.75489	4.39232	4.52356	0.795933	-0.282123	2.97818	4.75489	NaN	NaN	0.795933	-0.282123	2.97818	4.75489	NaN	NaN				17	17	17	73.6	73.6	73.6	35.837	0	192.01	NaN	241120000	NaN	E1PM47	E1PM47	>tr|E1PM47|E1PM47_CAMJM UDP-glucuronic acid decarboxylase 1 OS=Campylobacter jejuni subsp. jejuni serotype HS21 (strain M1 / 99/308) GN=uxs1 PE=4 SV=1
NaN	NaN	NaN	3.58496	3.58496	3.58496	1.28096	3.80735	3	3.45943	3.45943	1.23891	0.112633	2.82061	2	NaN	NaN	1.23891	0.112633	2.82061	2	NaN	NaN				13	13	13	56.8	56.8	56.8	34.062	0	63.809	NaN	66059000	NaN	E1PM51;W8JRV6;W8JLW4;W8JH58;W8ITU8;W8IPE2;Q0P8H1	E1PM51;W8JRV6;W8JLW4;W8JH58;W8ITU8;W8IPE2;Q0P8H1	>tr|E1PM51|E1PM51_CAMJM Arabinose-5-phosphate isomerase OS=Campylobacter jejuni subsp. jejuni serotype HS21 (strain M1 / 99/308) GN=kpsF PE=3 SV=1;>tr|W8JRV6|W8JRV6_CAMJE Arabinose 5-phosphate isomerase OS=Campylobacter jejuni subsp. jejuni NCTC 11168-GSv
4.08746	4.08746	2	4	4	2	1.32193	3.70044	3.45943	3	3.80735	0.911193	-0.211749	4.67835	3.16992	NaN	NaN	0.911193	-0.211749	4.67835	3.16992	NaN	NaN				17	17	4	35.5	35.5	12.7	60.874	0	64.833	NaN	49791000	NaN	E1PM52	E1PM52	>tr|E1PM52|E1PM52_CAMJM Capsular polysaccharide ABC transporter, periplasmic polysaccharide-binding protein OS=Campylobacter jejuni subsp. jejuni serotype HS21 (strain M1 / 99/308) GN=kpsD PE=4 SV=1
NaN	NaN	NaN	1	1	1	2	NaN	NaN	NaN	1	NaN	NaN	NaN	NaN	NaN	NaN	NaN	NaN	NaN	NaN	NaN	NaN				2	2	2	17	17	17	15.611	0.0031513	2.2322	0	0	0	E1PM56;W8JRW5;W8JLW8;W8JH63;W8ITV4;W8IPE7;Q9PML1	E1PM56;W8JRW5;W8JLW8;W8JH63;W8ITV4;W8IPE7;Q9PML1	>tr|E1PM56|E1PM56_CAMJM UPF0306 protein OS=Campylobacter jejuni subsp. jejuni serotype HS21 (strain M1 / 99/308) GN=CJM1_1395 PE=4 SV=1;>tr|W8JRW5|W8JRW5_CAMJE UPF0306 protein N920_07235 OS=Campylobacter jejuni subsp. jejuni NCTC 11168-GSv GN=N920_07235 PE
NaN	NaN	NaN	3	3	3	1.30451	3.16992	2.80735	3	3	NaN	NaN	NaN	NaN	NaN	NaN	NaN	NaN	NaN	NaN	NaN	NaN				8	8	8	48.7	48.7	48.7	21.386	0	28.522	NaN	16247000	NaN	W8JI48;W8JDF4;W8JCG8;W8J8Z6;W8J781;Q0P8G5;E1PM57	W8JI48;W8JDF4;W8JCG8;W8J8Z6;W8J781;Q0P8G5;E1PM57	>tr|W8JI48|W8JI48_CAMJE ATP-binding protein OS=Campylobacter jejuni subsp. jejuni NCTC 11168-GSv GN=N920_07240 PE=4 SV=1;>tr|W8JDF4|W8JDF4_CAMJE ATP-binding protein OS=Campylobacter jejuni subsp. jejuni NCTC 11168-mfK12E5 GN=N918_07215 PE=4 SV=1;>tr|W8JCG8
NaN	NaN	NaN	2.80735	2.80735	2.80735	1.21412	3.90689	3.90689	3.16992	3.45943	0.619366	-0.452412	2.81744	2.58496	NaN	NaN	0.619366	-0.452412	2.81744	2.58496	NaN	NaN				7	7	7	38.9	38.9	38.9	27	0	58.881	NaN	63068000	NaN	E1PM58;W8JDZ8;W8J9G1;W8J4U6;W8J474;W8IZG2;Q0P8G4	E1PM58;W8JDZ8;W8J9G1;W8J4U6;W8J474;W8IZG2;Q0P8G4	>tr|E1PM58|E1PM58_CAMJM Deoxyuridine triphosphatase domain protein OS=Campylobacter jejuni subsp. jejuni serotype HS21 (strain M1 / 99/308) GN=dut PE=4 SV=1;>tr|W8JDZ8|W8JDZ8_CAMJE DUTPase OS=Campylobacter jejuni subsp. jejuni NCTC 11168-GSv GN=N920_07245
NaN	NaN	NaN	3.45943	3.45943	3.45943	1.40054	2.32193	2.32193	2.32193	2.80735	NaN	NaN	NaN	NaN	NaN	NaN	NaN	NaN	NaN	NaN	NaN	NaN				11	11	11	29.8	29.8	29.8	49.879	0	20.186	NaN	665160	NaN	E1PM61;W8J7V1;W8J355;W8IYN2;W8IUH5;W8IQ15;Q0P8G1	E1PM61;W8J7V1;W8J355;W8IYN2;W8IUH5;W8IQ15;Q0P8G1	>tr|E1PM61|E1PM61_CAMJM Ribosomal protein S12 methylthiotransferase RimO OS=Campylobacter jejuni subsp. jejuni serotype HS21 (strain M1 / 99/308) GN=rimO PE=3 SV=1;>tr|W8J7V1|W8J7V1_CAMJE Ribosomal protein S12 methylthiotransferase RimO OS=Campylobacter je
NaN	NaN	NaN	3.70044	3.70044	3.70044	1.36737	3.70044	3.45943	3.80735	3.90689	1.19774	0.144699	3.21112	3.32193	NaN	NaN	1.19774	0.144699	3.21112	3.32193	NaN	NaN				14	14	14	47.9	47.9	47.9	41.067	0	87.154	NaN	81779000	NaN	W8JRX0;W8JLX3;W8JH65;W8ITV9;W8IPF1;Q9PMK5;E1PM62	W8JRX0;W8JLX3;W8JH65;W8ITV9;W8IPF1;Q9PMK5;E1PM62	>tr|W8JRX0|W8JRX0_CAMJE Peptide chain release factor 2 OS=Campylobacter jejuni subsp. jejuni NCTC 11168-GSv GN=prfB PE=3 SV=1;>tr|W8JLX3|W8JLX3_CAMJE Peptide chain release factor 2 OS=Campylobacter jejuni subsp. jejuni NCTC 11168-mfK12E5 GN=prfB PE=3 SV=1;
NaN	NaN	NaN	1.58496	1.58496	1.58496	1.45943	0	1	1.58496	1	0.0231843	-1.01593	3.3081	2	NaN	NaN	0.0231843	-1.01593	3.3081	2	NaN	NaN				3	3	3	28.5	28.5	28.5	15.054	0	4.7226	NaN	8353300	NaN	E1PM63;W8JNB1;W8JAA8;W8J964;W8J8P6;W8J5L5;Q0P8F9	E1PM63;W8JNB1;W8JAA8;W8J964;W8J8P6;W8J5L5;Q0P8F9	>tr|E1PM63|E1PM63_CAMJM Putative periplasmic protein OS=Campylobacter jejuni subsp. jejuni serotype HS21 (strain M1 / 99/308) GN=CJM1_1402 PE=4 SV=1;>tr|W8JNB1|W8JNB1_CAMJE Uncharacterized protein OS=Campylobacter jejuni subsp. jejuni NCTC 11168-mfK12E5 GN
NaN	NaN	NaN	3.70044	3.70044	3.70044	1.42761	2.58496	2.58496	3	3.16992	NaN	NaN	NaN	NaN	NaN	NaN	NaN	NaN	NaN	NaN	NaN	NaN				13	13	13	41.9	41.9	41.9	43.445	0	20.038	NaN	10586000	NaN	W8JI54;W8JDG0;W8JCH3;W8J901;W8J786;Q9PMK3;E1PM64	W8JI54;W8JDG0;W8JCH3;W8J901;W8J786;Q9PMK3;E1PM64	>tr|W8JI54|W8JI54_CAMJE tRNA pseudouridine synthase D OS=Campylobacter jejuni subsp. jejuni NCTC 11168-GSv GN=truD PE=3 SV=1;>tr|W8JDG0|W8JDG0_CAMJE tRNA pseudouridine synthase D OS=Campylobacter jejuni subsp. jejuni NCTC 11168-mfK12E5 GN=truD PE=3 SV=1;>t
NaN	NaN	NaN	3.58496	3.58496	3.58496	1.26303	2.80735	2.58496	2.80735	2.32193	NaN	NaN	NaN	0	NaN	NaN	NaN	NaN	NaN	0	NaN	NaN				12	12	12	39.8	39.8	39.8	42.26	0	34.213	NaN	13779000	NaN	E1PM66;W8J8L2;W8J3Z1;W8IZZ8;W8IZD0;W8IVF1;Q0P8F6	E1PM66;W8J8L2;W8J3Z1;W8IZZ8;W8IZD0;W8IVF1;Q0P8F6	>tr|E1PM66|E1PM66_CAMJM Uncharacterized protein OS=Campylobacter jejuni subsp. jejuni serotype HS21 (strain M1 / 99/308) GN=CJM1_1405 PE=4 SV=1;>tr|W8J8L2|W8J8L2_CAMJE Uncharacterized protein OS=Campylobacter jejuni subsp. jejuni NCTC 11168-GSv GN=N920_072
NaN	NaN	NaN	1.58496	1.58496	1.58496	1	1	0	NaN	0	NaN	NaN	NaN	NaN	NaN	NaN	NaN	NaN	NaN	NaN	NaN	NaN				3	3	3	26.8	26.8	26.8	14.636	0	7.4266	0	0	0	E1PM67;W8J7V8;W8J360;W8IYN6;W8IUH9;W8IQ18;Q0P8F5	E1PM67;W8J7V8;W8J360;W8IYN6;W8IUH9;W8IQ18;Q0P8F5	>tr|E1PM67|E1PM67_CAMJM Uncharacterized protein OS=Campylobacter jejuni subsp. jejuni serotype HS21 (strain M1 / 99/308) GN=CJM1_1406 PE=4 SV=1;>tr|W8J7V8|W8J7V8_CAMJE Ornithine carbamoyltransferase OS=Campylobacter jejuni subsp. jejuni NCTC 11168-GSv GN=N
NaN	NaN	NaN	1.58496	1.58496	1.58496	1.53107	0	1	1.58496	1.58496	NaN	NaN	NaN	NaN	NaN	NaN	NaN	NaN	NaN	NaN	NaN	NaN				3	3	3	12.4	12.4	12.4	36.981	0	7.2069	4723200	0	4723200	E1PM69;W8JI60;W8JDG6;W8JCH9;W8J907;W8J790;Q9PMJ8	E1PM69;W8JI60;W8JDG6;W8JCH9;W8J907;W8J790;Q9PMJ8	>tr|E1PM69|E1PM69_CAMJM Flagellar P-ring protein OS=Campylobacter jejuni subsp. jejuni serotype HS21 (strain M1 / 99/308) GN=flgI PE=3 SV=1;>tr|W8JI60|W8JI60_CAMJE Flagellar P-ring protein OS=Campylobacter jejuni subsp. jejuni NCTC 11168-GSv GN=flgI PE=3 S
NaN	NaN	NaN	1.58496	1.58496	1.58496	1.26903	2.32193	2.80735	2.58496	2	-2.83619	-3.93479	2.42083	3	NaN	NaN	-2.83619	-3.93479	2.42083	3	NaN	NaN				3	3	3	63.1	63.1	63.1	7.1269	0	59.864	NaN	355830000	NaN	W8J8L6;W8J3Z6;W8J005;W8IZD5;W8IVF5;Q0P8F1;E1PM71	W8J8L6;W8J3Z6;W8J005;W8IZD5;W8IVF5;Q0P8F1;E1PM71	>tr|W8J8L6|W8J8L6_CAMJE Uncharacterized protein OS=Campylobacter jejuni subsp. jejuni NCTC 11168-GSv GN=N920_07310 PE=4 SV=1;>tr|W8J3Z6|W8J3Z6_CAMJE Uncharacterized protein OS=Campylobacter jejuni subsp. jejuni NCTC 11168-mfK12E5 GN=N918_07285 PE=4 SV=1;>t
NaN	NaN	NaN	3.32193	3.32193	3.32193	1.33342	2.80735	3	3.16992	2.80735	NaN	NaN	NaN	NaN	NaN	NaN	NaN	NaN	NaN	NaN	NaN	NaN				10	10	10	66.7	66.7	66.7	16.298	0	46.189	NaN	17033000	NaN	E1PM72;W8J7W3;W8J364;W8IYN9;W8IUI3;W8IQ21;Q0P8F0	E1PM72;W8J7W3;W8J364;W8IYN9;W8IUI3;W8IQ21;Q0P8F0	>tr|E1PM72|E1PM72_CAMJM Uncharacterized protein OS=Campylobacter jejuni subsp. jejuni serotype HS21 (strain M1 / 99/308) GN=CJM1_1411 PE=4 SV=1;>tr|W8J7W3|W8J7W3_CAMJE Uncharacterized protein OS=Campylobacter jejuni subsp. jejuni NCTC 11168-GSv GN=N920_073
NaN	NaN	NaN	3	3	3	1.1177	2.32193	1.58496	0	1.58496	NaN	NaN	NaN	NaN	NaN	NaN	NaN	NaN	NaN	NaN	NaN	NaN				10	10	10	22.2	22.2	22.2	67.077	0	24.468	NaN	747740	NaN	E1PM73;W8JRY0;W8JLY2;W8JH74;W8ITX2;W8IPG0;Q0P8E9	E1PM73;W8JRY0;W8JLY2;W8JH74;W8ITX2;W8IPG0;Q0P8E9	>tr|E1PM73|E1PM73_CAMJM Putative flagellar hook-associated protein FlgK OS=Campylobacter jejuni subsp. jejuni serotype HS21 (strain M1 / 99/308) GN=flgK PE=4 SV=1;>tr|W8JRY0|W8JRY0_CAMJE Flagellar hook-associated protein FlgK OS=Campylobacter jejuni subsp.
NaN	NaN	NaN	5.49185	5.49185	5.49185	1.39506	5.16993	5.39232	5.61471	5.61471	0.891264	-0.133654	5.48884	4.90689	NaN	NaN	0.891264	-0.133654	5.48884	4.90689	NaN	NaN				46	46	46	50.8	50.8	50.8	131.4	0	252.45	NaN	177800000	NaN	E1PM82;W8J7X3;W8J373;W8IYP5;W8IUJ2;W8IQ29;Q0P8E1	E1PM82;W8J7X3;W8J373;W8IYP5;W8IUJ2;W8IQ29;Q0P8E1	>tr|E1PM82|E1PM82_CAMJM Pyruvate-flavodoxin oxidoreductase OS=Campylobacter jejuni subsp. jejuni serotype HS21 (strain M1 / 99/308) GN=nifJ PE=3 SV=1;>tr|W8J7X3|W8J7X3_CAMJE Pyruvate-flavodoxin oxidoreductase OS=Campylobacter jejuni subsp. jejuni NCTC 1116
NaN	NaN	NaN	1.58496	1.58496	1.58496	1.16992	1.58496	1	0	1	NaN	NaN	NaN	NaN	NaN	NaN	NaN	NaN	NaN	NaN	NaN	NaN				3	3	3	24.9	24.9	24.9	23.637	0	8.0896	NaN	3435300	NaN	W8JRZ2;W8JLY9;W8JH83;W8ITY3;W8IPG9;Q0P8E0;E1PM83	W8JRZ2;W8JLY9;W8JH83;W8ITY3;W8IPG9;Q0P8E0;E1PM83	>tr|W8JRZ2|W8JRZ2_CAMJE Hydrolase OS=Campylobacter jejuni subsp. jejuni NCTC 11168-GSv GN=N920_07370 PE=4 SV=1;>tr|W8JLY9|W8JLY9_CAMJE Hydrolase OS=Campylobacter jejuni subsp. jejuni NCTC 11168-mfK12E5 GN=N918_07345 PE=4 SV=1;>tr|W8JH83|W8JH83_CAMJE Hydrol
NaN	NaN	NaN	2.80735	2.80735	2.80735	1.31615	3	3.32193	3.16992	3	-0.0167601	-0.996254	5.24515	3.58496	NaN	NaN	-0.0167601	-0.996254	5.24515	3.58496	NaN	NaN				8	8	8	25.7	25.7	25.7	36.023	0	48.196	NaN	23189000	NaN	E1PM84;W8JI76;W8JDI0;W8JCJ7;W8J920;W8J7A4;Q0P8D9	E1PM84;W8JI76;W8JDI0;W8JCJ7;W8J920;W8J7A4;Q0P8D9	>tr|E1PM84|E1PM84_CAMJM Outer membrane fibronectin-binding protein OS=Campylobacter jejuni subsp. jejuni serotype HS21 (strain M1 / 99/308) GN=cadF PE=3 SV=1;>tr|W8JI76|W8JI76_CAMJE Outer membrane fibronectin-binding protein OS=Campylobacter jejuni subsp.
NaN	NaN	NaN	1.58496	1.58496	1.58496	1.38957	1	1	0	1.58496	-0.343147	-1.28736	5.77054	1	NaN	NaN	-0.343147	-1.28736	5.77054	1	NaN	NaN				4	4	4	33.3	33.3	33.3	14.136	0	6.2523	NaN	3405800	NaN	W8JE21;W8J9I5;W8J4W5;W8J4A3;W8IZI9;Q9PMI3;E1PM85	W8JE21;W8J9I5;W8J4W5;W8J4A3;W8IZI9;Q9PMI3;E1PM85	>tr|W8JE21|W8JE21_CAMJE 30S ribosomal protein S9 OS=Campylobacter jejuni subsp. jejuni NCTC 11168-GSv GN=rpsI PE=3 SV=1;>tr|W8J9I5|W8J9I5_CAMJE 30S ribosomal protein S9 OS=Campylobacter jejuni subsp. jejuni NCTC 11168-mfK12E5 GN=rpsI PE=3 SV=1;>tr|W8J4W5|W
NaN	NaN	NaN	2.32193	2.32193	2.32193	1.44361	1.58496	2.32193	2	2.58496	-0.323805	-1.3907	2.64994	2	NaN	NaN	-0.323805	-1.3907	2.64994	2	NaN	NaN				6	6	6	41.8	41.8	41.8	15.759	0	22.357	NaN	58928000	NaN	W8J8M7;W8J410;W8J022;W8IZF0;W8IVG8;Q0P8D7;E1PM86	W8J8M7;W8J410;W8J022;W8IZF0;W8IVG8;Q0P8D7;E1PM86	>tr|W8J8M7|W8J8M7_CAMJE 50S ribosomal protein L13 OS=Campylobacter jejuni subsp. jejuni NCTC 11168-GSv GN=rplM PE=3 SV=1;>tr|W8J410|W8J410_CAMJE 50S ribosomal protein L13 OS=Campylobacter jejuni subsp. jejuni NCTC 11168-mfK12E5 GN=rplM PE=3 SV=1;>tr|W8J022
0	0	0	0	0	0	1.32193	NaN	0	0	NaN	NaN	NaN	NaN	NaN	NaN	NaN	NaN	NaN	NaN	NaN	NaN	NaN				1	1	1	1.2	1.2	1.2	108.1	0.008	1.5111	0	0	0	E1PM87	E1PM87	>tr|E1PM87|E1PM87_CAMJM DNA helicase OS=Campylobacter jejuni subsp. jejuni serotype HS21 (strain M1 / 99/308) GN=CJM1_1426 PE=4 SV=1
NaN	NaN	NaN	3.32193	3.32193	3.32193	1.46467	1.58496	1.58496	2.58496	2.32193	0.51783	-0.644487	1.36396	1.58496	NaN	NaN	0.51783	-0.644487	1.36396	1.58496	NaN	NaN				11	11	11	38.2	38.2	38.2	36.94	0	19.376	NaN	18793000	NaN	E1PM91;W8JK39;W8JFG7;W8J614;W8IS52;W8IMR6;Q9PHN5	E1PM91;W8JK39;W8JFG7;W8J614;W8IS52;W8IMR6;Q9PHN5	>tr|E1PM91|E1PM91_CAMJM Ketol-acid reductoisomerase OS=Campylobacter jejuni subsp. jejuni serotype HS21 (strain M1 / 99/308) GN=ilvC PE=3 SV=1;>tr|W8JK39|W8JK39_CAMJE Ketol-acid reductoisomerase OS=Campylobacter jejuni subsp. jejuni NCTC 11168-mfK12E5 GN=i
NaN	NaN	NaN	0	0	0	1.58496	NaN	0	0	0	NaN	NaN	NaN	NaN	NaN	NaN	NaN	NaN	NaN	NaN	NaN	NaN				2	2	2	6.7	6.7	6.7	41.445	0.0011001	3.0939	NaN	511380	NaN	W8JQ22;W8JBQ6;W8JA78;W8J761;W8J5D9;Q0PAN5;E1PM92	W8JQ22;W8JBQ6;W8JA78;W8J761;W8J5D9;Q0PAN5;E1PM92	>tr|W8JQ22|W8JQ22_CAMJE Uncharacterized protein OS=Campylobacter jejuni subsp. jejuni NCTC 11168-GSv GN=N920_03165 PE=4 SV=1;>tr|W8JBQ6|W8JBQ6_CAMJE Uncharacterized protein OS=Campylobacter jejuni subsp. jejuni NCTC 11168-mfK12E5 GN=N918_03155 PE=4 SV=1;>t
NaN	NaN	NaN	2.32193	2.32193	2.32193	1.37851	2	1	2.32193	2	NaN	NaN	NaN	NaN	NaN	NaN	NaN	NaN	NaN	NaN	NaN	NaN				6	6	6	60	60	60	18.824	0	34.629	NaN	6342400	NaN	E1PM96;W8JK44;W8JFI8;W8J618;W8IS57;W8IMS2;Q9PHN0	E1PM96;W8JK44;W8JFI8;W8J618;W8IS57;W8IMS2;Q9PHN0	>tr|E1PM96|E1PM96_CAMJM Peptide methionine sulfoxide reductase MsrA OS=Campylobacter jejuni subsp. jejuni serotype HS21 (strain M1 / 99/308) GN=msrA PE=3 SV=1;>tr|W8JK44|W8JK44_CAMJE Peptide methionine sulfoxide reductase MsrA OS=Campylobacter jejuni subsp
NaN	NaN	NaN	3.16992	3.16992	3.16992	1.36177	2.32193	2.32193	3	2.32193	1.43819	0.369048	4.92756	2	NaN	NaN	1.43819	0.369048	4.92756	2	NaN	NaN				11	11	11	57	57	57	19.326	0	32.561	NaN	31060000	NaN	E1PM97;W8JQ27;W8JBR1;W8JA82;W8J784;W8J5E4;Q9PHM9	E1PM97;W8JQ27;W8JBR1;W8JA82;W8J784;W8J5E4;Q9PHM9	>tr|E1PM97|E1PM97_CAMJM Inorganic pyrophosphatase OS=Campylobacter jejuni subsp. jejuni serotype HS21 (strain M1 / 99/308) GN=ppa PE=3 SV=1;>tr|W8JQ27|W8JQ27_CAMJE Inorganic pyrophosphatase OS=Campylobacter jejuni subsp. jejuni NCTC 11168-GSv GN=ppa PE=3 S
NaN	NaN	NaN	3.80735	3.80735	3.80735	1.36737	4.39232	4.64386	4.80735	4.64386	1.20019	0.0809305	2.23499	4.39232	NaN	NaN	1.20019	0.0809305	2.23499	4.39232	NaN	NaN				14	14	14	80.2	80.2	80.2	21.333	0	137.25	NaN	481340000	NaN	E1PM98;W8JGD6;W8J7R4;W8J330;W8J2E3;W8IXN0;Q9PHM8	E1PM98;W8JGD6;W8J7R4;W8J330;W8J2E3;W8IXN0;Q9PHM8	>tr|E1PM98|E1PM98_CAMJM Adenylate kinase OS=Campylobacter jejuni subsp. jejuni serotype HS21 (strain M1 / 99/308) GN=adk PE=3 SV=1;>tr|W8JGD6|W8JGD6_CAMJE Adenylate kinase OS=Campylobacter jejuni subsp. jejuni NCTC 11168-GSv GN=adk PE=3 SV=1;>tr|W8J7R4|W8J
NaN	NaN	NaN	4.39232	4.39232	4.39232	1.29866	4.58496	4.64386	4.32193	4.52356	1.05776	-0.0269104	3.56755	4.9542	NaN	NaN	1.05776	-0.0269104	3.56755	4.9542	NaN	NaN				25	25	25	54.5	54.5	54.5	66.079	0	160.27	NaN	188370000	NaN	E1PM99;W8JCA0;W8J2C4;W8IY97;W8IXK6;W8ITP9;Q9PHM7	E1PM99;W8JCA0;W8J2C4;W8IY97;W8IXK6;W8ITP9;Q9PHM7	>tr|E1PM99|E1PM99_CAMJM Aspartate--tRNA(Asp/Asn) ligase OS=Campylobacter jejuni subsp. jejuni serotype HS21 (strain M1 / 99/308) GN=aspS PE=3 SV=1;>tr|W8JCA0|W8JCA0_CAMJE Aspartate--tRNA(Asp/Asn) ligase OS=Campylobacter jejuni subsp. jejuni NCTC 11168-GSv
NaN	NaN	NaN	3.45943	3.45943	3.45943	1.32193	2.80735	2.80735	2.80735	2.80735	NaN	NaN	NaN	0	NaN	NaN	NaN	NaN	NaN	0	NaN	NaN				12	12	12	43.7	43.7	43.7	32.355	0	18.79	NaN	6184200	NaN	E1PMA0;W8J6W3;W8J1H5;W8IWY7;W8ISS4;W8ING5;Q9PHM6	E1PMA0;W8J6W3;W8J1H5;W8IWY7;W8ISS4;W8ING5;Q9PHM6	>tr|E1PMA0|E1PMA0_CAMJM NAD kinase OS=Campylobacter jejuni subsp. jejuni serotype HS21 (strain M1 / 99/308) GN=nadK PE=3 SV=1;>tr|W8J6W3|W8J6W3_CAMJE NAD kinase OS=Campylobacter jejuni subsp. jejuni NCTC 11168-GSv GN=pnk PE=3 SV=1;>tr|W8J1H5|W8J1H5_CAMJE N
NaN	NaN	NaN	1.58496	1.58496	1.58496	1.58496	0	0	1	1.58496	NaN	NaN	NaN	NaN	NaN	NaN	NaN	NaN	NaN	NaN	NaN	NaN				4	4	4	8.9	8.9	8.9	58.671	0	4.6033	0	0	0	E1PMA1;W8JK48;W8JFJ2;W8J623;W8IS61;W8IMS5;Q9PHM5	E1PMA1;W8JK48;W8JFJ2;W8J623;W8IS61;W8IMS5;Q9PHM5	>tr|E1PMA1|E1PMA1_CAMJM DNA repair protein RecN OS=Campylobacter jejuni subsp. jejuni serotype HS21 (strain M1 / 99/308) GN=recN PE=3 SV=1;>tr|W8JK48|W8JK48_CAMJE DNA repair protein RecN OS=Campylobacter jejuni subsp. jejuni NCTC 11168-mfK12E5 GN=N918_0320
NaN	NaN	NaN	3.80735	3.80735	3.80735	1.36177	4.16993	4.32193	3.90689	4.52356	NaN	NaN	NaN	NaN	NaN	NaN	NaN	NaN	NaN	NaN	NaN	NaN				16	16	16	38.6	38.6	38.6	46.701	0	67.094	NaN	28331000	NaN	E1PMA2;W8JQ35;W8JBR6;W8JA89;W8J796;W8J5E9;Q0PAM5	E1PMA2;W8JQ35;W8JBR6;W8JA89;W8J796;W8J5E9;Q0PAM5	>tr|E1PMA2|E1PMA2_CAMJM Response regulator/GGDEF domain protein OS=Campylobacter jejuni subsp. jejuni serotype HS21 (strain M1 / 99/308) GN=cbrR PE=4 SV=1;>tr|W8JQ35|W8JQ35_CAMJE Diguanylate cyclase OS=Campylobacter jejuni subsp. jejuni NCTC 11168-GSv GN=N
NaN	NaN	NaN	3.16992	3.16992	3.16992	1.32193	2.58496	3.58496	2.58496	3	1.02262	-0.121989	1.80016	2	NaN	NaN	1.02262	-0.121989	1.80016	2	NaN	NaN				10	10	10	42.1	42.1	42.1	31.354	0	45.164	NaN	26356000	NaN	E1PMA3;W8JGE1;W8J7R9;W8J345;W8J2E7;W8IXN5;Q0PAM4	E1PMA3;W8JGE1;W8J7R9;W8J345;W8J2E7;W8IXN5;Q0PAM4	>tr|E1PMA3|E1PMA3_CAMJM Hydrolase, TatD family OS=Campylobacter jejuni subsp. jejuni serotype HS21 (strain M1 / 99/308) GN=CJM1_0619 PE=4 SV=1;>tr|W8JGE1|W8JGE1_CAMJE TatD family hydrolase OS=Campylobacter jejuni subsp. jejuni NCTC 11168-GSv GN=N920_03220
NaN	NaN	NaN	2	2	2	1.53605	0	1.58496	1	2	NaN	NaN	NaN	NaN	NaN	NaN	NaN	NaN	NaN	NaN	NaN	NaN				4	4	4	15.3	15.3	15.3	29.374	0	7.4588	4054000	0	4054000	W8J6W9;W8J1H9;W8IWZ3;W8ISS9;W8INH1;Q9PHM1;E1PMA5	W8J6W9;W8J1H9;W8IWZ3;W8ISS9;W8INH1;Q9PHM1;E1PMA5	>tr|W8J6W9|W8J6W9_CAMJE RlpA-like lipoprotein OS=Campylobacter jejuni subsp. jejuni NCTC 11168-GSv GN=N920_03230 PE=3 SV=1;>tr|W8J1H9|W8J1H9_CAMJE RlpA-like lipoprotein OS=Campylobacter jejuni subsp. jejuni NCTC 11168-mfK12E5 GN=N918_03220 PE=3 SV=1;>tr|W8
NaN	NaN	NaN	2.80735	2.80735	2.80735	1.32769	3.32193	3.16992	2.80735	3.45943	NaN	NaN	NaN	NaN	NaN	NaN	NaN	NaN	NaN	NaN	NaN	NaN				7	7	7	46.3	46.3	46.3	18.129	0	19.11	NaN	11417000	NaN	E1PMA6;W8JK53;W8JFJ4;W8J629;W8IS66;W8IMS8;Q0PAM1	E1PMA6;W8JK53;W8JFJ4;W8J629;W8IS66;W8IMS8;Q0PAM1	>tr|E1PMA6|E1PMA6_CAMJM Phosphatase, YrbI family OS=Campylobacter jejuni subsp. jejuni serotype HS21 (strain M1 / 99/308) GN=CJM1_0622 PE=4 SV=1;>tr|W8JK53|W8JK53_CAMJE 3-deoxy-D-manno-octulosonate 8-phosphate phosphatase OS=Campylobacter jejuni subsp. jej
NaN	NaN	NaN	0	0	0	2	NaN	NaN	NaN	0	NaN	NaN	NaN	NaN	NaN	NaN	NaN	NaN	NaN	NaN	NaN	NaN				3	3	3	19.2	19.2	19.2	22.678	0.0098232	1.3991	NaN	1415000	NaN	E1PMA9;W8JCA8;W8J2D2;W8IYA5;W8IXL7;W8ITQ9;Q9PHL7	E1PMA9;W8JCA8;W8J2D2;W8IYA5;W8IXL7;W8ITQ9;Q9PHL7	>tr|E1PMA9|E1PMA9_CAMJM Probable GTP-binding protein EngB OS=Campylobacter jejuni subsp. jejuni serotype HS21 (strain M1 / 99/308) GN=engB PE=3 SV=1;>tr|W8JCA8|W8JCA8_CAMJE Probable GTP-binding protein EngB OS=Campylobacter jejuni subsp. jejuni NCTC 11168-
NaN	NaN	NaN	4	4	4	1.44361	3.16992	3	2.80735	3.90689	0.469157	-0.619669	4.72443	2.32193	NaN	NaN	0.469157	-0.619669	4.72443	2.32193	NaN	NaN				17	17	17	30.7	30.7	30.7	68.382	0	34.509	NaN	15523000	NaN	E1PMB2;W8JK58;W8JFJ7;W8J634;W8IS71;W8IMT3;Q0PAL5	E1PMB2;W8JK58;W8JFJ7;W8J634;W8IS71;W8IMT3;Q0PAL5	>tr|E1PMB2|E1PMB2_CAMJM Peptidase, M24 family OS=Campylobacter jejuni subsp. jejuni serotype HS21 (strain M1 / 99/308) GN=CJM1_0628 PE=4 SV=1;>tr|W8JK58|W8JK58_CAMJE Peptidase M24 OS=Campylobacter jejuni subsp. jejuni NCTC 11168-mfK12E5 GN=N918_03255 PE=4
NaN	NaN	NaN	4.64386	4.64386	4.64386	1.29866	4.52356	4.70044	4.39232	4.45943	1.02864	-0.0219948	3.44148	4.39232	NaN	NaN	1.02864	-0.0219948	3.44148	4.39232	NaN	NaN				27	27	27	61.5	61.5	61.5	49.793	0	205.56	NaN	239500000	NaN	E1PMB9;W8J6X9;W8J1I7;W8IX03;W8IST8;W8INI1;Q9PHL0	E1PMB9;W8J6X9;W8J1I7;W8IX03;W8IST8;W8INI1;Q9PHL0	>tr|E1PMB9|E1PMB9_CAMJM ATP-dependent protease ATPase subunit HslU OS=Campylobacter jejuni subsp. jejuni serotype HS21 (strain M1 / 99/308) GN=hslU PE=3 SV=1;>tr|W8J6X9|W8J6X9_CAMJE ATP-dependent protease ATPase subunit HslU OS=Campylobacter jejuni subsp.
NaN	NaN	NaN	1	1	1	1.22033	1.58496	1	1	1	NaN	NaN	NaN	NaN	NaN	NaN	NaN	NaN	NaN	NaN	NaN	NaN				3	3	3	20	20	20	19.534	0	7.0844	NaN	1218100	NaN	E1PMC0;W8JK62;W8JFK1;W8J642;W8IS77;W8IMT7;Q9PHK9	E1PMC0;W8JK62;W8JFK1;W8J642;W8IS77;W8IMT7;Q9PHK9	>tr|E1PMC0|E1PMC0_CAMJM ATP-dependent protease subunit HslV OS=Campylobacter jejuni subsp. jejuni serotype HS21 (strain M1 / 99/308) GN=hslV PE=3 SV=1;>tr|W8JK62|W8JK62_CAMJE ATP-dependent protease subunit HslV OS=Campylobacter jejuni subsp. jejuni NCTC 11
NaN	NaN	NaN	2.80735	2.80735	2.80735	1.35614	2.80735	2.58496	2.58496	3	NaN	NaN	NaN	NaN	NaN	NaN	NaN	NaN	NaN	NaN	NaN	NaN				10	10	10	62.6	62.6	62.6	16.259	0	22.308	NaN	35241000	NaN	E1PMC1;W8JQ52;W8JBT0;W8JAA1;W8J7A6;W8J5G4;Q9PHK8	E1PMC1;W8JQ52;W8JBT0;W8JAA1;W8J7A6;W8J5G4;Q9PHK8	>tr|E1PMC1|E1PMC1_CAMJM 50S ribosomal protein L9 OS=Campylobacter jejuni subsp. jejuni serotype HS21 (strain M1 / 99/308) GN=rplI PE=3 SV=1;>tr|W8JQ52|W8JQ52_CAMJE 50S ribosomal protein L9 OS=Campylobacter jejuni subsp. jejuni NCTC 11168-GSv GN=rplI PE=3 S
NaN	NaN	NaN	4.16993	4.16993	4.16993	1.26303	4.58496	4.24793	3.90689	4.32193	0.985865	-0.0800574	3.75692	4	NaN	NaN	0.985865	-0.0800574	3.75692	4	NaN	NaN				21	21	21	65.3	65.3	65.3	45.619	0	94.555	NaN	246960000	NaN	E1PMC2;W8JGF5;W8J7T2;W8J361;W8J2G1;W8IXQ3;Q9PHK7	E1PMC2;W8JGF5;W8J7T2;W8J361;W8J2G1;W8IXQ3;Q9PHK7	>tr|E1PMC2|E1PMC2_CAMJM Argininosuccinate synthase OS=Campylobacter jejuni subsp. jejuni serotype HS21 (strain M1 / 99/308) GN=argG PE=3 SV=1;>tr|W8JGF5|W8JGF5_CAMJE Argininosuccinate synthase OS=Campylobacter jejuni subsp. jejuni NCTC 11168-GSv GN=argG PE
NaN	NaN	NaN	1	1	1	1.37851	0	0	1	0	NaN	NaN	NaN	NaN	NaN	NaN	NaN	NaN	NaN	NaN	NaN	NaN				2	2	2	25.9	25.9	25.9	9.1247	0	3.671	0	0	0	Q0PAK7;E1PMC3;W8JMX2;W8JJ26;W8JI35;W8IUS0;W8IQB2	Q0PAK7;E1PMC3;W8JMX2;W8JJ26;W8JI35;W8IUS0;W8IQB2	>tr|Q0PAK7|Q0PAK7_CAMJE Putative S4 domain protein OS=Campylobacter jejuni subsp. jejuni serotype O:2 (strain NCTC 11168) GN=Cj0667 PE=4 SV=1;>tr|E1PMC3|E1PMC3_CAMJM S4 domain protein OS=Campylobacter jejuni subsp. jejuni serotype HS21 (strain M1 / 99/308)
NaN	NaN	NaN	1	1	1	1.22033	0	0	NaN	0	NaN	NaN	NaN	NaN	NaN	NaN	NaN	NaN	NaN	NaN	NaN	NaN				2	2	2	14.8	14.8	14.8	15.597	0.0021645	2.8401	0	0	0	W8JCB6;W8J2D9;W8IYB4;W8IXM6;W8ITS0;Q0PAK6;E1PMC4	W8JCB6;W8J2D9;W8IYB4;W8IXM6;W8ITS0;Q0PAK6;E1PMC4	>tr|W8JCB6|W8JCB6_CAMJE ATP-binding protein OS=Campylobacter jejuni subsp. jejuni NCTC 11168-GSv GN=N920_03340 PE=4 SV=1;>tr|W8J2D9|W8J2D9_CAMJE ATP-binding protein OS=Campylobacter jejuni subsp. jejuni NCTC 11168-mfK12E5 GN=N918_03330 PE=4 SV=1;>tr|W8IYB4
NaN	NaN	NaN	1	1	1	1.58496	NaN	0	0	0	NaN	NaN	NaN	0	NaN	NaN	NaN	NaN	NaN	0	NaN	NaN				4	4	4	18.6	18.6	18.6	26.651	0	11.385	NaN	4295400	NaN	Q0PAK5;W8IX06;W8ISU2;W8INI6;E1PMC5;W8J6Y4;W8J1J0	Q0PAK5;W8IX06;W8ISU2;W8INI6;E1PMC5;W8J6Y4;W8J1J0	>tr|Q0PAK5|Q0PAK5_CAMJE ABC-transporter ATP-binding protein OS=Campylobacter jejuni subsp. jejuni serotype O:2 (strain NCTC 11168) GN=Cj0669 PE=4 SV=1;>tr|W8IX06|W8IX06_CAMJE Lipopolysaccharide ABC transporter ATP-binding protein OS=Campylobacter jejuni su
NaN	NaN	NaN	0	0	0	1.32193	0	NaN	NaN	0	NaN	NaN	NaN	NaN	NaN	NaN	NaN	NaN	NaN	NaN	NaN	NaN				1	1	1	7.4	7.4	7.4	15.347	0.0040323	1.6412	NaN	983960	NaN	W8JEF5;W8JDD4;W8J9W9;W8J9L7;W8J8B5;E1PMD1	W8JEF5;W8JDD4;W8J9W9;W8J9L7;W8J8B5;E1PMD1	>tr|W8JEF5|W8JEF5_CAMJE ATPase OS=Campylobacter jejuni subsp. jejuni NCTC 11168-mfK12E5 GN=N918_03375 PE=4 SV=1;>tr|W8JDD4|W8JDD4_CAMJE ATPase OS=Campylobacter jejuni subsp. jejuni NCTC 11168-Kf1 GN=N919_03375 PE=4 SV=1;>tr|W8J9W9|W8J9W9_CAMJE ATPase OS=Ca
NaN	NaN	NaN	3.45943	3.45943	3.45943	1.33342	2.80735	2.32193	1.58496	3	0.975043	0.126709	4.74006	2.80735	NaN	NaN	0.975043	0.126709	4.74006	2.80735	NaN	NaN				14	14	14	25	25	25	75.935	0	82.545	NaN	12587000	NaN	W8JGG0;W8J7T6;W8J370;W8J2G6;W8IXQ8;Q9PPM7;E1PMD4	W8JGG0;W8J7T6;W8J370;W8J2G6;W8IXQ8;Q9PPM7;E1PMD4	>tr|W8JGG0|W8JGG0_CAMJE UvrABC system protein B OS=Campylobacter jejuni subsp. jejuni NCTC 11168-GSv GN=uvrB PE=3 SV=1;>tr|W8J7T6|W8J7T6_CAMJE UvrABC system protein B OS=Campylobacter jejuni subsp. jejuni NCTC 11168-mfK12E5 GN=uvrB PE=3 SV=1;>tr|W8J370|W8J
NaN	NaN	NaN	2	2	2	1.40054	2.58496	2.80735	2.58496	3.16992	0.946506	-0.209261	2.80323	2.58496	NaN	NaN	0.946506	-0.209261	2.80323	2.58496	NaN	NaN				7	7	7	67.1	67.1	67.1	8.89	0	63.82	NaN	195540000	NaN	W8JCC0;W8J2E2;W8IYB8;W8IXN2;W8ITS5;Q0PAJ8;E1PMD5	W8JCC0;W8J2E2;W8IYB8;W8IXN2;W8ITS5;Q0PAJ8;E1PMD5	>tr|W8JCC0|W8JCC0_CAMJE ABC transporter OS=Campylobacter jejuni subsp. jejuni NCTC 11168-GSv GN=N920_03415 PE=4 SV=1;>tr|W8J2E2|W8J2E2_CAMJE ABC transporter OS=Campylobacter jejuni subsp. jejuni NCTC 11168-mfK12E5 GN=N918_03390 PE=4 SV=1;>tr|W8IYB8|W8IYB8_
NaN	NaN	NaN	1.58496	1.58496	1.58496	1.76553	NaN	NaN	1.58496	1	NaN	NaN	NaN	NaN	NaN	NaN	NaN	NaN	NaN	NaN	NaN	NaN				3	3	3	33.8	33.8	33.8	9.2217	0	5.2316	2343200	2343200	0	W8J6Z0;W8J1J3;W8IX10;W8ISU6;W8INJ2;Q0PAJ7;E1PMD6	W8J6Z0;W8J1J3;W8IX10;W8ISU6;W8INJ2;Q0PAJ7;E1PMD6	>tr|W8J6Z0|W8J6Z0_CAMJE Uncharacterized protein OS=Campylobacter jejuni subsp. jejuni NCTC 11168-GSv GN=N920_03420 PE=4 SV=1;>tr|W8J1J3|W8J1J3_CAMJE Uncharacterized protein OS=Campylobacter jejuni subsp. jejuni NCTC 11168-mfK12E5 GN=N918_03395 PE=4 SV=1;>t
NaN	NaN	NaN	1.58496	1.58496	1.58496	1.35614	1	1.58496	0	1.58496	NaN	NaN	NaN	NaN	NaN	NaN	NaN	NaN	NaN	NaN	NaN	NaN				3	3	3	13.1	13.1	13.1	29.484	0	4.3292	NaN	6700500	NaN	E1PMD9;W8JRV1;W8JLV9;W8JH54;W8ITU2;W8IPD9;Q0P8J8	E1PMD9;W8JRV1;W8JLV9;W8JH54;W8ITU2;W8IPD9;Q0P8J8	>tr|E1PMD9|E1PMD9_CAMJM Putative sugar-1-phosphate nucleotidyltransferase OS=Campylobacter jejuni subsp. jejuni serotype HS21 (strain M1 / 99/308) GN=CJM1_0655 PE=4 SV=1;>tr|W8JRV1|W8JRV1_CAMJE Sugar nucleotidyltransferase OS=Campylobacter jejuni subsp. je
NaN	NaN	NaN	0	0	0	1.58496	NaN	NaN	0	NaN	NaN	NaN	NaN	NaN	NaN	NaN	NaN	NaN	NaN	NaN	NaN	NaN				1	1	1	12.6	12.6	12.6	10.376	0.0031283	2.1039	0	0	0	W8JS02;W8JLZ9;W8JH93;W8ITZ3;W8IPH8;Q0P8C9;E1PME2	W8JS02;W8JLZ9;W8JH93;W8ITZ3;W8IPH8;Q0P8C9;E1PME2	>tr|W8JS02|W8JS02_CAMJE Cytochrome B561 OS=Campylobacter jejuni subsp. jejuni NCTC 11168-GSv GN=N920_07425 PE=4 SV=1;>tr|W8JLZ9|W8JLZ9_CAMJE Cytochrome B561 OS=Campylobacter jejuni subsp. jejuni NCTC 11168-mfK12E5 GN=N918_07400 PE=4 SV=1;>tr|W8JH93|W8JH93_
NaN	NaN	NaN	3	3	3	1.36737	2.58496	2.80735	2.32193	3	0.77484	-0.260497	3.03011	3	NaN	NaN	0.77484	-0.260497	3.03011	3	NaN	NaN				9	9	9	55.7	55.7	55.7	24.979	0	33.577	NaN	23117000	NaN	E1PME3;W8JI87;W8JDI9;W8JCK9;W8J931;W8J7B2;Q0P8C8	E1PME3;W8JI87;W8JDI9;W8JCK9;W8J931;W8J7B2;Q0P8C8	>tr|E1PME3|E1PME3_CAMJM Cytochrome c oxidase, Cbb3-type, subunit II OS=Campylobacter jejuni subsp. jejuni serotype HS21 (strain M1 / 99/308) GN=ccoO PE=4 SV=1;>tr|W8JI87|W8JI87_CAMJE Peptidase S13 OS=Campylobacter jejuni subsp. jejuni NCTC 11168-GSv GN=N92
NaN	NaN	NaN	4	4	4	1.40054	4.58496	4.39232	4.9542	4.9542	0.943734	-0.167475	3.66038	3.90689	NaN	NaN	0.943734	-0.167475	3.66038	3.90689	NaN	NaN				17	17	17	76.5	76.5	76.5	25.837	0	81.779	NaN	410720000	NaN	E1PME5;W8J8N6;W8J420;W8J031;W8IZG0;W8IVH7;Q0P8C6	E1PME5;W8J8N6;W8J420;W8J031;W8IZG0;W8IVH7;Q0P8C6	>tr|E1PME5|E1PME5_CAMJM DNA-binding response regulator OS=Campylobacter jejuni subsp. jejuni serotype HS21 (strain M1 / 99/308) GN=CJM1_1435 PE=4 SV=1;>tr|W8J8N6|W8J8N6_CAMJE Chemotaxis protein CheY OS=Campylobacter jejuni subsp. jejuni NCTC 11168-GSv GN=N
NaN	NaN	NaN	1	1	1	2	NaN	NaN	NaN	1	NaN	NaN	NaN	NaN	NaN	NaN	NaN	NaN	NaN	NaN	NaN	NaN				2	2	2	4.7	4.7	4.7	46.885	0.0041068	1.8756	0	0	0	E1PME6;W8J7Y9;W8J386;W8IYQ4;W8IUK9;W8IQ44;Q0P8C5	E1PME6;W8J7Y9;W8J386;W8IYQ4;W8IUK9;W8IQ44;Q0P8C5	>tr|E1PME6|E1PME6_CAMJM Histidine kinase OS=Campylobacter jejuni subsp. jejuni serotype HS21 (strain M1 / 99/308) GN=CJM1_1436 PE=4 SV=1;>tr|W8J7Y9|W8J7Y9_CAMJE Histidine kinase OS=Campylobacter jejuni subsp. jejuni NCTC 11168-GSv GN=N920_07445 PE=4 SV=1;>
NaN	NaN	NaN	2.80735	2.80735	2.80735	1.5509	0	2	2	2.32193	0.676899	-0.389678	1.74795	2	NaN	NaN	0.676899	-0.389678	1.74795	2	NaN	NaN				7	7	7	19.4	19.4	19.4	42.094	0	16.363	NaN	19983000	NaN	W8JI92;W8JDJ3;W8JCL7;W8J936;W8J7B7;Q9PMG8;E1PME8	W8JI92;W8JDJ3;W8JCL7;W8J936;W8J7B7;Q9PMG8;E1PME8	>tr|W8JI92|W8JI92_CAMJE Carbamoyl-phosphate synthase small chain OS=Campylobacter jejuni subsp. jejuni NCTC 11168-GSv GN=carA PE=3 SV=1;>tr|W8JDJ3|W8JDJ3_CAMJE Carbamoyl-phosphate synthase small chain OS=Campylobacter jejuni subsp. jejuni NCTC 11168-mfK12E
NaN	NaN	NaN	3.32193	3.32193	3.32193	1.31034	3.90689	3.70044	3.45943	3.90689	1.21537	0.102053	2.23272	3.58496	NaN	NaN	1.21537	0.102053	2.23272	3.58496	NaN	NaN				11	11	11	63.4	63.4	63.4	22.056	0	128.67	NaN	361680000	NaN	W8JE36;W8J9K1;W8J4X6;W8J4C0;W8IZK2;Q0P8C2;E1PME9	W8JE36;W8J9K1;W8J4X6;W8J4C0;W8IZK2;Q0P8C2;E1PME9	>tr|W8JE36|W8JE36_CAMJE Competence/damage-inducible domain protein OS=Campylobacter jejuni subsp. jejuni NCTC 11168-GSv GN=N920_07460 PE=4 SV=1;>tr|W8J9K1|W8J9K1_CAMJE Competence/damage-inducible domain protein OS=Campylobacter jejuni subsp. jejuni NCTC 11
NaN	NaN	NaN	2.32193	2.32193	2.32193	1.23879	1.58496	1.58496	1.58496	1	0.826762	-0.0585031	4.01596	2.32193	NaN	NaN	0.826762	-0.0585031	4.01596	2.32193	NaN	NaN				6	6	6	30.8	30.8	30.8	19.576	0	11.068	NaN	28241000	NaN	W8J8P0;W8J425;W8J035;W8IZG5;W8IVI2;Q0P8C1;E1PMF0	W8J8P0;W8J425;W8J035;W8IZG5;W8IVI2;Q0P8C1;E1PMF0	>tr|W8J8P0|W8J8P0_CAMJE Uncharacterized protein OS=Campylobacter jejuni subsp. jejuni NCTC 11168-GSv GN=N920_07465 PE=4 SV=1;>tr|W8J425|W8J425_CAMJE Uncharacterized protein OS=Campylobacter jejuni subsp. jejuni NCTC 11168-mfK12E5 GN=N918_07440 PE=4 SV=1;>t
NaN	NaN	NaN	4.08746	4.08746	4.08746	1.30451	4.52356	4.52356	4.39232	4.45943	1.01486	0.00863037	4.18579	3.90689	NaN	NaN	1.01486	0.00863037	4.18579	3.90689	NaN	NaN				19	19	19	53.4	53.4	53.4	46.111	0	83.09	NaN	131130000	NaN	E1PMF2;W8JS13;W8JM07;W8JHA0;W8IU25;W8IPI8;Q9PMG4	E1PMF2;W8JS13;W8JM07;W8JHA0;W8IU25;W8IPI8;Q9PMG4	>tr|E1PMF2|E1PMF2_CAMJM Adenylosuccinate synthetase OS=Campylobacter jejuni subsp. jejuni serotype HS21 (strain M1 / 99/308) GN=purA PE=3 SV=1;>tr|W8JS13|W8JS13_CAMJE Adenylosuccinate synthetase OS=Campylobacter jejuni subsp. jejuni NCTC 11168-GSv GN=purA
NaN	NaN	NaN	1.58496	1.58496	1.58496	1.44361	2.80735	2.32193	3.32193	3.32193	NaN	NaN	NaN	NaN	NaN	NaN	NaN	NaN	NaN	NaN	NaN	NaN				3	3	3	82.7	82.7	82.7	8.2726	0	25.95	NaN	38199000	NaN	E1PMF4;W8JE41;W8J9K7;W8J4Y0;W8J4E1;W8IZK7;Q0P8B7	E1PMF4;W8JE41;W8J9K7;W8J4Y0;W8J4E1;W8IZK7;Q0P8B7	>tr|E1PMF4|E1PMF4_CAMJM UPF0033 protein yedF OS=Campylobacter jejuni subsp. jejuni serotype HS21 (strain M1 / 99/308) GN=yedF PE=4 SV=1;>tr|W8JE41|W8JE41_CAMJE Uncharacterized protein OS=Campylobacter jejuni subsp. jejuni NCTC 11168-GSv GN=N920_07490 PE=4
5.80735	5.80735	3.32193	5.67243	5.67243	3.32193	1.30451	6.16993	6.04439	6.10852	6.02237	0.930624	-0.150946	4.06324	5.39232	NaN	NaN	0.930624	-0.150946	4.06324	5.39232	NaN	NaN				56	56	10	53.5	53.5	11.5	132.42	0	323.31	NaN	401420000	NaN	E1PMF6	E1PMF6	>tr|E1PMF6|E1PMF6_CAMJM Proline dehydrogenase/delta-1-pyrroline-5-carboxylate dehydrogenase OS=Campylobacter jejuni subsp. jejuni serotype HS21 (strain M1 / 99/308) GN=putA PE=3 SV=1
NaN	NaN	NaN	1.58496	1.58496	1.58496	1.26303	0	1	0	0	NaN	NaN	NaN	NaN	NaN	NaN	NaN	NaN	NaN	NaN	NaN	NaN				3	3	3	14.6	14.6	14.6	33.569	0	6.7647	0	0	0	E1PMF7;W8JS37;W8JM13;W8JHA7;W8IU42;W8IPJ3;Q9PMF9	E1PMF7;W8JS37;W8JM13;W8JHA7;W8IU42;W8IPJ3;Q9PMF9	>tr|E1PMF7|E1PMF7_CAMJM Selenide, water dikinase OS=Campylobacter jejuni subsp. jejuni serotype HS21 (strain M1 / 99/308) GN=selD PE=3 SV=1;>tr|W8JS37|W8JS37_CAMJE Selenide, water dikinase OS=Campylobacter jejuni subsp. jejuni NCTC 11168-GSv GN=selD PE=3 S
NaN	NaN	NaN	1.58496	1.58496	1.58496	1.15704	2	2	1.58496	1	NaN	NaN	NaN	NaN	NaN	NaN	NaN	NaN	NaN	NaN	NaN	NaN				5	5	5	45.3	45.3	45.3	21.293	0	33.286	NaN	19394000	NaN	E1PMF8;W8JIC5;W8JDK4;W8JCP0;W8J945;W8J7C5;Q0P8B3	E1PMF8;W8JIC5;W8JDK4;W8JCP0;W8J945;W8J7C5;Q0P8B3	>tr|E1PMF8|E1PMF8_CAMJM Uncharacterized protein OS=Campylobacter jejuni subsp. jejuni serotype HS21 (strain M1 / 99/308) GN=CJM1_1449 PE=4 SV=1;>tr|W8JIC5|W8JIC5_CAMJE Regulator OS=Campylobacter jejuni subsp. jejuni NCTC 11168-GSv GN=N920_07515 PE=4 SV=1;>
NaN	NaN	NaN	2.32193	2	2	1.58496	NaN	1	1	1	NaN	NaN	NaN	NaN	NaN	NaN	NaN	NaN	NaN	NaN	NaN	NaN				5	4	4	7.7	6.3	6.3	77.296	0	16.012	NaN	1584100	NaN	E1PMF9;W8JE69;W8J9L2;W8J4Y3;W8J4F7;W8IZL2;Q0P8B2;E1PPQ5;W8JES5;W8JAB0;W8J5J2;W8J4Z4;W8J081;Q0PBQ9	E1PMF9;W8JE69;W8J9L2;W8J4Y3;W8J4F7;W8IZL2;Q0P8B2	>tr|E1PMF9|E1PMF9_CAMJM Methyl-accepting chemotaxis protein OS=Campylobacter jejuni subsp. jejuni serotype HS21 (strain M1 / 99/308) GN=CJM1_1450 PE=4 SV=1;>tr|W8JE69|W8JE69_CAMJE MCP-type signal transduction protein OS=Campylobacter jejuni subsp. jejuni N
NaN	NaN	NaN	1.58496	1.58496	1.58496	1.25096	1	1	1.58496	0	0.491186	-0.438073	1.71149	1.58496	NaN	NaN	0.491186	-0.438073	1.71149	1.58496	NaN	NaN				3	3	3	12.9	12.9	12.9	30.476	0	6.1568	7894700	3286900	4607800	E1PMG0;W8J8V8;W8J435;W8J079;W8IZH4;W8IVJ1;Q0P8B1	E1PMG0;W8J8V8;W8J435;W8J079;W8IZH4;W8IVJ1;Q0P8B1	>tr|E1PMG0|E1PMG0_CAMJM ModE repressor domain protein OS=Campylobacter jejuni subsp. jejuni serotype HS21 (strain M1 / 99/308) GN=CJM1_1451 PE=4 SV=1;>tr|W8J8V8|W8J8V8_CAMJE Regulatory protein OS=Campylobacter jejuni subsp. jejuni NCTC 11168-GSv GN=N920_07
NaN	NaN	NaN	3.90689	3.90689	3.90689	1.29278	4.32193	4.16993	4.24793	4.08746	1.07608	0.0226164	4.60579	4.64386	NaN	NaN	1.07608	0.0226164	4.60579	4.64386	NaN	NaN				16	16	16	70.4	70.4	70.4	28.71	0	156.63	NaN	389100000	NaN	E1PMG1;W8J836;W8J395;W8IYR3;W8IUR3;W8IQ57;Q0P8B0	E1PMG1;W8J836;W8J395;W8IYR3;W8IUR3;W8IQ57;Q0P8B0	>tr|E1PMG1|E1PMG1_CAMJM Formate dehydrogenase accessory protein FdhD OS=Campylobacter jejuni subsp. jejuni serotype HS21 (strain M1 / 99/308) GN=fdhD PE=4 SV=1;>tr|W8J836|W8J836_CAMJE Formate dehydrogenase accessory protein FdhD OS=Campylobacter jejuni sub
3.80735	0	0	3.80735	0	0	0	0	NaN	NaN	NaN	NaN	NaN	NaN	NaN	NaN	NaN	NaN	NaN	NaN	NaN	NaN	NaN				14	1	1	20.5	1.9	1.9	82.248	0.0010989	3.0903	0	0	0	E1PMG4	E1PMG4	>tr|E1PMG4|E1PMG4_CAMJM Formate dehydrogenase, alpha subunit OS=Campylobacter jejuni subsp. jejuni serotype HS21 (strain M1 / 99/308) GN=fdhA PE=4 SV=1
NaN	NaN	NaN	2	0	0	2	NaN	NaN	NaN	0	NaN	NaN	NaN	0	NaN	NaN	NaN	NaN	NaN	0	NaN	NaN				4	1	1	30.6	5.6	5.6	20.016	0	6.7105	1132200	519560	612600	E1PMG5;W8J8W1;W8J440;W8J089;W8IZH8;W8IVJ6	E1PMG5;W8J8W1;W8J440;W8J089;W8IZH8;W8IVJ6	>tr|E1PMG5|E1PMG5_CAMJM Formate dehydrogenase OS=Campylobacter jejuni subsp. jejuni serotype HS21 (strain M1 / 99/308) GN=fdhA PE=4 SV=1;>tr|W8J8W1|W8J8W1_CAMJE Formate dehydrogenase OS=Campylobacter jejuni subsp. jejuni NCTC 11168-GSv GN=N920_07550 PE=4 S
NaN	NaN	NaN	2.58496	2.58496	2.58496	1.29278	2.58496	2.32193	2.58496	2.32193	NaN	NaN	NaN	0	NaN	NaN	NaN	NaN	NaN	0	NaN	NaN				7	7	7	38.4	38.4	38.4	28.061	0	16.891	NaN	34416000	NaN	E1PMG7;W8JS45;W8JM23;W8JHB7;W8IU53;W8IPK1;Q0P8A5	E1PMG7;W8JS45;W8JM23;W8JHB7;W8IU53;W8IPK1;Q0P8A5	>tr|E1PMG7|E1PMG7_CAMJM Uncharacterized protein OS=Campylobacter jejuni subsp. jejuni serotype HS21 (strain M1 / 99/308) GN=CJM1_1458 PE=4 SV=1;>tr|W8JS45|W8JS45_CAMJE Uncharacterized protein OS=Campylobacter jejuni subsp. jejuni NCTC 11168-GSv GN=N920_075
NaN	NaN	NaN	2.80735	2.80735	2.80735	1.44361	2	1.58496	2.32193	2.58496	NaN	NaN	NaN	0	NaN	NaN	NaN	NaN	NaN	0	NaN	NaN				7	7	7	16.8	16.8	16.8	43.264	0	8.4872	5136400	4254400	881920	E1PMG8;W8JIE2;W8JDL4;W8JCP6;W8J955;W8J7D2;Q0P8A4	E1PMG8;W8JIE2;W8JDL4;W8JCP6;W8J955;W8J7D2;Q0P8A4	>tr|E1PMG8|E1PMG8_CAMJM Carboxynorspermidine/carboxyspermidine decarboxylase OS=Campylobacter jejuni subsp. jejuni serotype HS21 (strain M1 / 99/308) GN=nspC PE=3 SV=1;>tr|W8JIE2|W8JIE2_CAMJE Carboxynorspermidine/carboxyspermidine decarboxylase OS=Campylob
NaN	NaN	NaN	4.16993	4.16993	4.16993	1.29278	4.24793	4	3.58496	4.16993	0.315798	-0.564734	4.24648	3.32193	NaN	NaN	0.315798	-0.564734	4.24648	3.32193	NaN	NaN				21	21	21	50.9	50.9	50.9	58.982	0	59.457	NaN	64760000	NaN	E1PMG9;W8JE86;W8J9M4;W8J4Z0;W8J4G7;W8IZM2;Q0P8A3	E1PMG9;W8JE86;W8J9M4;W8J4Z0;W8J4G7;W8IZM2;Q0P8A3	>tr|E1PMG9|E1PMG9_CAMJM Probable periplasmic oxidoreductase OS=Campylobacter jejuni subsp. jejuni serotype HS21 (strain M1 / 99/308) GN=CJM1_1460 PE=4 SV=1;>tr|W8JE86|W8JE86_CAMJE Bilirubin oxidase OS=Campylobacter jejuni subsp. jejuni NCTC 11168-GSv GN=N9
NaN	NaN	NaN	1	1	1	1.70044	0	NaN	NaN	1.58496	NaN	NaN	NaN	NaN	NaN	NaN	NaN	NaN	NaN	NaN	NaN	NaN				3	3	3	37	37	37	8.2806	0	3.7751	NaN	9797500	NaN	W8J8W6;W8J445;W8J093;W8IZI3;W8IVK0;Q0P8A2;E1PMH0	W8J8W6;W8J445;W8J093;W8IZI3;W8IVK0;Q0P8A2;E1PMH0	>tr|W8J8W6|W8J8W6_CAMJE Molybdenum cofactor biosynthesis protein MoaD OS=Campylobacter jejuni subsp. jejuni NCTC 11168-GSv GN=N920_07575 PE=4 SV=1;>tr|W8J445|W8J445_CAMJE Molybdenum cofactor biosynthesis protein MoaD OS=Campylobacter jejuni subsp. jejuni N
2.80735	2.80735	1	2.80735	2.80735	1	1.18269	3	2	2.58496	2	NaN	NaN	NaN	NaN	NaN	NaN	NaN	NaN	NaN	NaN	NaN	NaN				7	7	2	49.3	49.3	18.9	17.053	0	21.559	NaN	6888000	NaN	E1PMH1	E1PMH1	>tr|E1PMH1|E1PMH1_CAMJM Molybdopterin converting factor, subunit 2 OS=Campylobacter jejuni subsp. jejuni serotype HS21 (strain M1 / 99/308) GN=moaE PE=4 SV=1
NaN	NaN	NaN	3	3	3	1.25096	3	2.32193	3	2.32193	1.21798	0.0965318	4.2355	2.32193	NaN	NaN	1.21798	0.0965318	4.2355	2.32193	NaN	NaN				10	10	10	32.3	32.3	32.3	44.044	0	29.653	NaN	14952000	NaN	E1PMH2;W8JS48;W8JM27;W8JHC2;W8IU57;W8IPK6;Q0P8A0	E1PMH2;W8JS48;W8JM27;W8JHC2;W8IU57;W8IPK6;Q0P8A0	>tr|E1PMH2|E1PMH2_CAMJM Molybdopterin biosynthesis MoeA protein, putative OS=Campylobacter jejuni subsp. jejuni serotype HS21 (strain M1 / 99/308) GN=moeA2 PE=4 SV=1;>tr|W8JS48|W8JS48_CAMJE Molybdenum cofactor biosynthesis protein MoaA OS=Campylobacter jej
1	1	1	1	1	1	1	0	NaN	0	NaN	NaN	NaN	NaN	NaN	NaN	NaN	NaN	NaN	NaN	NaN	NaN	NaN				2	2	2	6.2	6.2	6.2	38.002	0.0040527	1.7015	0	0	0	E1PMH8	E1PMH8	>tr|E1PMH8|E1PMH8_CAMJM Uncharacterized protein OS=Campylobacter jejuni subsp. jejuni serotype HS21 (strain M1 / 99/308) GN=CJM1_1469 PE=4 SV=1
NaN	NaN	NaN	3.32193	3.32193	3.32193	1.41143	4.08746	3.70044	3.70044	4.58496	0.858061	-0.164448	3.7094	4.64386	NaN	NaN	0.858061	-0.164448	3.7094	4.64386	NaN	NaN				10	10	10	51.1	51.1	51.1	35.568	0	98.774	NaN	138540000	NaN	E1PMH9;W8J8X1;W8J450;W8J097;W8IZI6;W8IVK4;Q0P896	E1PMH9;W8J8X1;W8J450;W8J097;W8IZI6;W8IVK4;Q0P896	>tr|E1PMH9|E1PMH9_CAMJM Phosphoribosylformylglycinamidine cyclo-ligase OS=Campylobacter jejuni subsp. jejuni serotype HS21 (strain M1 / 99/308) GN=purM PE=3 SV=1;>tr|W8J8X1|W8J8X1_CAMJE Phosphoribosylformylglycinamidine cyclo-ligase OS=Campylobacter jejuni
NaN	NaN	NaN	1	1	1	1.32193	0	0	0	0	NaN	NaN	NaN	NaN	NaN	NaN	NaN	NaN	NaN	NaN	NaN	NaN				3	3	3	13.9	13.9	13.9	23.048	0	6.0323	NaN	525740	NaN	W8J850;W8J3B0;W8IYS3;W8IUT1;W8IQ72;Q9PMD9;E1PMI0	W8J850;W8J3B0;W8IYS3;W8IUT1;W8IQ72;Q9PMD9;E1PMI0	>tr|W8J850|W8J850_CAMJE Dephospho-CoA kinase OS=Campylobacter jejuni subsp. jejuni NCTC 11168-GSv GN=coaE PE=3 SV=1;>tr|W8J3B0|W8J3B0_CAMJE Dephospho-CoA kinase OS=Campylobacter jejuni subsp. jejuni NCTC 11168-mfK12E5 GN=coaE PE=3 SV=1;>tr|W8IYS3|W8IYS3_CA
NaN	NaN	NaN	2.80735	2.80735	2.80735	1.29866	2.58496	2.80735	2.32193	2.58496	0.851359	-0.25379	3.75211	1.58496	NaN	NaN	0.851359	-0.25379	3.75211	1.58496	NaN	NaN				7	7	7	33.3	33.3	33.3	28.364	0	43.012	NaN	6416700	NaN	E1PMI1;W8JS52;W8JM31;W8JHC7;W8IU60;W8IPL0;Q9PMD8	E1PMI1;W8JS52;W8JM31;W8JHC7;W8IU60;W8IPL0;Q9PMD8	>tr|E1PMI1|E1PMI1_CAMJM Diaminopimelate epimerase OS=Campylobacter jejuni subsp. jejuni serotype HS21 (strain M1 / 99/308) GN=dapF PE=3 SV=1;>tr|W8JS52|W8JS52_CAMJE Diaminopimelate epimerase OS=Campylobacter jejuni subsp. jejuni NCTC 11168-GSv GN=dapF PE=3
NaN	NaN	NaN	2	2	2	1.18269	2	1	1.58496	1	NaN	NaN	NaN	NaN	NaN	NaN	NaN	NaN	NaN	NaN	NaN	NaN				4	4	4	18.9	18.9	18.9	28.786	0	12.997	0	0	0	W8JIF7;W8JDM3;W8JCQ4;W8J963;W8J7E2;Q0P893;E1PMI2	W8JIF7;W8JDM3;W8JCQ4;W8J963;W8J7E2;Q0P893;E1PMI2	>tr|W8JIF7|W8JIF7_CAMJE Mannosyl-glycoprotein endo-beta-N-acetylglucosamidase OS=Campylobacter jejuni subsp. jejuni NCTC 11168-GSv GN=N920_07640 PE=4 SV=1;>tr|W8JDM3|W8JDM3_CAMJE Mannosyl-glycoprotein endo-beta-N-acetylglucosamidase OS=Campylobacter jejuni
NaN	NaN	NaN	3	3	3	1.45943	1.58496	2.32193	2.58496	2.58496	NaN	NaN	NaN	NaN	NaN	NaN	NaN	NaN	NaN	NaN	NaN	NaN				10	10	10	68.5	68.5	68.5	17.263	0	25.291	NaN	41313000	NaN	E1PMI4;W8J8X5;W8J456;W8J0A0;W8IZJ1;W8IVK9;Q0P891	E1PMI4;W8J8X5;W8J456;W8J0A0;W8IZJ1;W8IVK9;Q0P891	>tr|E1PMI4|E1PMI4_CAMJM DNA protection during starvation protein OS=Campylobacter jejuni subsp. jejuni serotype HS21 (strain M1 / 99/308) GN=dps PE=3 SV=1;>tr|W8J8X5|W8J8X5_CAMJE DNA polymerase sliding clamp subunit OS=Campylobacter jejuni subsp. jejuni NC
NaN	NaN	NaN	4	4	4	1.38957	3.90689	3.70044	4.24793	4.16993	0.643671	-0.356772	3.3846	2.32193	NaN	NaN	0.643671	-0.356772	3.3846	2.32193	NaN	NaN				17	17	17	43.3	43.3	43.3	46.013	0	54.129	NaN	41926000	NaN	W8J855;W8J3B4;W8IYS8;W8IUT6;W8IQ78;Q9PMD4;E1PMI5	W8J855;W8J3B4;W8IYS8;W8IUT6;W8IQ78;Q9PMD4;E1PMI5	>tr|W8J855|W8J855_CAMJE Glucose-6-phosphate isomerase OS=Campylobacter jejuni subsp. jejuni NCTC 11168-GSv GN=pgi PE=3 SV=1;>tr|W8J3B4|W8J3B4_CAMJE Glucose-6-phosphate isomerase OS=Campylobacter jejuni subsp. jejuni NCTC 11168-mfK12E5 GN=pgi PE=3 SV=1;>tr|
NaN	NaN	NaN	2.58496	2.58496	2.58496	1.27501	3.58496	3.58496	3.45943	3.32193	1.08767	0.0182068	3.03071	2.80735	NaN	NaN	1.08767	0.0182068	3.03071	2.80735	NaN	NaN				7	7	7	36.5	36.5	36.5	30.522	0	61.539	NaN	130110000	NaN	W8JS54;W8JM36;W8JHD2;W8IU65;W8IPL5;Q0P889;E1PMI6	W8JS54;W8JM36;W8JHD2;W8IU65;W8IPL5;Q0P889;E1PMI6	>tr|W8JS54|W8JS54_CAMJE UTP--glucose-1-phosphate uridylyltransferase OS=Campylobacter jejuni subsp. jejuni NCTC 11168-GSv GN=N920_07660 PE=3 SV=1;>tr|W8JM36|W8JM36_CAMJE UTP--glucose-1-phosphate uridylyltransferase OS=Campylobacter jejuni subsp. jejuni NCT
NaN	NaN	NaN	3.45943	3.45943	3.45943	1.54597	1.58496	2.32193	2.80735	3.16992	0.385818	-0.483723	4.19936	2.80735	NaN	NaN	0.385818	-0.483723	4.19936	2.80735	NaN	NaN				11	11	11	21	21	21	73.823	0	41.676	NaN	4204100	NaN	E1PMI7;W8JIG1;W8JDM8;W8JCQ7;W8J969;W8J7E8;Q9PMD2	E1PMI7;W8JIG1;W8JDM8;W8JCQ7;W8J969;W8J7E8;Q9PMD2	>tr|E1PMI7|E1PMI7_CAMJM Acetyl-coenzyme A synthetase OS=Campylobacter jejuni subsp. jejuni serotype HS21 (strain M1 / 99/308) GN=acsA PE=3 SV=1;>tr|W8JIG1|W8JIG1_CAMJE Acetyl-coenzyme A synthetase OS=Campylobacter jejuni subsp. jejuni NCTC 11168-GSv GN=acs
NaN	NaN	NaN	3.45943	3.45943	3.45943	1.31615	3.70044	3.80735	3.70044	3.70044	NaN	NaN	NaN	0	NaN	NaN	NaN	NaN	NaN	0	NaN	NaN				13	13	13	53.9	53.9	53.9	29.787	0	99.42	NaN	65049000	NaN	E1PMJ0;W8J858;W8J3C0;W8IYT2;W8IUU0;W8IQ83;Q0P885	E1PMJ0;W8J858;W8J3C0;W8IYT2;W8IUU0;W8IQ83;Q0P885	>tr|E1PMJ0|E1PMJ0_CAMJM Tungstate ABC transporter, periplasmic tungstate-binding protein, putative OS=Campylobacter jejuni subsp. jejuni serotype HS21 (strain M1 / 99/308) GN=CJM1_1481 PE=4 SV=1;>tr|W8J858|W8J858_CAMJE Tungsten ABC transporter substrate-bi
NaN	NaN	NaN	3.32193	3.32193	3.32193	1.40054	3.32193	2.32193	3.16992	3.58496	NaN	NaN	NaN	0	NaN	NaN	NaN	NaN	NaN	0	NaN	NaN				11	11	11	52.5	52.5	52.5	28.126	0	44.902	NaN	32649000	NaN	E1PMJ1;W8JS58;W8JM41;W8JHD8;W8IU70;W8IPM0;Q9PMC8	E1PMJ1;W8JS58;W8JM41;W8JHD8;W8IU70;W8IPM0;Q9PMC8	>tr|E1PMJ1|E1PMJ1_CAMJM UPF0271 protein CJM1_1482 OS=Campylobacter jejuni subsp. jejuni serotype HS21 (strain M1 / 99/308) GN=lamB PE=3 SV=1;>tr|W8JS58|W8JS58_CAMJE UPF0271 protein N920_07685 OS=Campylobacter jejuni subsp. jejuni NCTC 11168-GSv GN=N920_076
3.32193	3.32193	1	3.32193	3.32193	1	1.37295	2.80735	2.32193	2.80735	3	1.36278	0.278104	2.33093	2.32193	NaN	NaN	1.36278	0.278104	2.33093	2.32193	NaN	NaN				10	10	2	57	57	14	23.548	0	31.276	NaN	11533000	NaN	E1PMJ2	E1PMJ2	>tr|E1PMJ2|E1PMJ2_CAMJM Class I glutamine amidotransferase, putative OS=Campylobacter jejuni subsp. jejuni serotype HS21 (strain M1 / 99/308) GN=CJM1_0656 PE=4 SV=1
NaN	NaN	NaN	3.58496	3.58496	3.58496	1.26903	5.61471	5.55459	5.24793	5.35755	1.02963	-0.0420705	4.82939	5.88264	NaN	NaN	1.02963	-0.0420705	4.82939	5.88264	NaN	NaN				13	13	13	63.2	63.2	63.2	29.604	0	215.14	NaN	1639800000	NaN	E1PMJ4;W8J8J7;W8J3X5;W8IZY2;W8IZB5;W8IVE1;Q0P8J5	E1PMJ4;W8J8J7;W8J3X5;W8IZY2;W8IZB5;W8IVE1;Q0P8J5	>tr|E1PMJ4|E1PMJ4_CAMJM Putative methyltransferase OS=Campylobacter jejuni subsp. jejuni serotype HS21 (strain M1 / 99/308) GN=CJM1_0658 PE=4 SV=1;>tr|W8J8J7|W8J8J7_CAMJE Methyltransferase OS=Campylobacter jejuni subsp. jejuni NCTC 11168-GSv GN=N920_07090
NaN	NaN	NaN	3.32193	3.32193	3.32193	1.25096	3.32193	3.32193	2.32193	3.16992	0.601411	-0.470429	1.30585	1	NaN	NaN	0.601411	-0.470429	1.30585	1	NaN	NaN				12	12	12	54.9	54.9	54.9	29.573	0	61.663	NaN	39875000	NaN	E1PMJ5;W8JJF2;W8JAT0;W8J0Q8;W8IWP4;W8IVT9;Q0P8J4	E1PMJ5;W8JJF2;W8JAT0;W8J0Q8;W8IWP4;W8IVT9;Q0P8J4	>tr|E1PMJ5|E1PMJ5_CAMJM Uncharacterized protein OS=Campylobacter jejuni subsp. jejuni serotype HS21 (strain M1 / 99/308) GN=CJM1_0659 PE=4 SV=1;>tr|W8JJF2|W8JJF2_CAMJE Methyltransferase OS=Campylobacter jejuni subsp. jejuni NCTC 11168-GSv GN=N920_07095 PE=
3.16992	3.16992	3.16992	3	3	3	1.42761	2.80735	3	3.16992	3.45943	1.24726	0.169412	3.98959	2	NaN	NaN	1.24726	0.169412	3.98959	2	NaN	NaN				9	9	9	47	47	47	21.08	0	52.934	NaN	10412000	NaN	E1PMJ9	E1PMJ9	>tr|E1PMJ9|E1PMJ9_CAMJM Uncharacterized protein OS=Campylobacter jejuni subsp. jejuni serotype HS21 (strain M1 / 99/308) GN=CJM1_0663 PE=4 SV=1
2.58496	2.58496	2.58496	2.58496	2.58496	2.58496	1.62761	1	0	1	2.58496	0.758218	-0.423526	2.83123	1.58496	NaN	NaN	0.758218	-0.423526	2.83123	1.58496	NaN	NaN				6	6	6	41.4	41.4	41.4	20.426	0	20.125	NaN	22455000	NaN	E1PMK4	E1PMK4	>tr|E1PMK4|E1PMK4_CAMJM Putative adenylylsulfate kinase OS=Campylobacter jejuni subsp. jejuni serotype HS21 (strain M1 / 99/308) GN=cysC PE=4 SV=1
NaN	NaN	NaN	3.90689	3.90689	3.90689	1.17632	3.80735	3.58496	3.16992	3	0.719052	-0.265743	4.30093	2.80735	NaN	NaN	0.719052	-0.265743	4.30093	2.80735	NaN	NaN				16	16	16	52.1	52.1	52.1	39.31	0	51.833	NaN	29896000	NaN	E1PMK5;W8JGG4;W8J7U2;W8J375;W8J2H1;W8IXR3;Q9PPM1	E1PMK5;W8JGG4;W8J7U2;W8J375;W8J2H1;W8IXR3;Q9PPM1	>tr|E1PMK5|E1PMK5_CAMJM 4-hydroxy-3-methylbut-2-en-1-yl diphosphate synthase OS=Campylobacter jejuni subsp. jejuni serotype HS21 (strain M1 / 99/308) GN=ispG PE=3 SV=1;>tr|W8JGG4|W8JGG4_CAMJE 4-hydroxy-3-methylbut-2-en-1-yl diphosphate synthase OS=Campylob
NaN	NaN	NaN	4.58496	4.58496	4.58496	1.36177	5.39232	5.2854	5.49185	5.58496	1.03196	-0.00837747	3.24384	4.9542	NaN	NaN	1.03196	-0.00837747	3.24384	4.9542	NaN	NaN				27	27	27	63	63	63	56.046	0	216.65	NaN	639090000	NaN	E1PMK7;W8J6Z5;W8J1J7;W8IX13;W8ISU9;W8INJ7;Q0PAJ1	E1PMK7;W8J6Z5;W8J1J7;W8IX13;W8ISU9;W8INJ7;Q0PAJ1	>tr|E1PMK7|E1PMK7_CAMJM Phosphate acetyltransferase OS=Campylobacter jejuni subsp. jejuni serotype HS21 (strain M1 / 99/308) GN=pta PE=4 SV=1;>tr|W8J6Z5|W8J6Z5_CAMJE Phosphate acetyltransferase OS=Campylobacter jejuni subsp. jejuni NCTC 11168-GSv GN=N920_0
NaN	NaN	NaN	4.32193	4.32193	4.32193	1.41684	5.16993	5.04439	5.24793	5.70044	0.969233	-0.144744	3.56304	5.45943	NaN	NaN	0.969233	-0.144744	3.56304	5.45943	NaN	NaN				20	20	20	74.9	74.9	74.9	43.912	0	261.4	NaN	1024800000	NaN	E1PMK8;W8JK73;W8JFL0;W8J658;W8IS91;W8IMU7;Q9PPL8	E1PMK8;W8JK73;W8JFL0;W8J658;W8IS91;W8IMU7;Q9PPL8	>tr|E1PMK8|E1PMK8_CAMJM Acetate kinase OS=Campylobacter jejuni subsp. jejuni serotype HS21 (strain M1 / 99/308) GN=ackA PE=3 SV=1;>tr|W8JK73|W8JK73_CAMJE Acetate kinase OS=Campylobacter jejuni subsp. jejuni NCTC 11168-mfK12E5 GN=ackA PE=3 SV=1;>tr|W8JFL0|W
NaN	NaN	NaN	3	3	3	1.32193	2.32193	2	2	2.32193	NaN	NaN	NaN	NaN	NaN	NaN	NaN	NaN	NaN	NaN	NaN	NaN				8	8	8	34.8	34.8	34.8	35.794	0	50.697	NaN	834660	NaN	E1PML1;W8JCC8;W8J2E9;W8IYC7;W8IXP0;W8ITT3;Q9PPL4	E1PML1;W8JCC8;W8J2E9;W8IYC7;W8IXP0;W8ITT3;Q9PPL4	>tr|E1PML1|E1PML1_CAMJM Ribosomal RNA small subunit methyltransferase H OS=Campylobacter jejuni subsp. jejuni serotype HS21 (strain M1 / 99/308) GN=mraW PE=3 SV=1;>tr|W8JCC8|W8JCC8_CAMJE Ribosomal RNA small subunit methyltransferase H OS=Campylobacter jeju
2.58496	2.58496	1	2.58496	2.58496	1	1.41684	1	1.58496	2	1.58496	NaN	NaN	NaN	0	NaN	NaN	NaN	NaN	NaN	0	NaN	NaN				6	6	2	13.5	13.5	4.4	57.566	0	10.692	529690	305760	223930	E1PML2	E1PML2	>tr|E1PML2|E1PML2_CAMJM Peptidyl-prolyl cis-trans isomerase D,-like protein OS=Campylobacter jejuni subsp. jejuni serotype HS21 (strain M1 / 99/308) GN=CJM1_0676 PE=4 SV=1
NaN	NaN	NaN	3	3	3	1.51602	1.58496	2.32193	2.32193	3	0.545474	-0.590636	4.47359	3.16992	NaN	NaN	0.545474	-0.590636	4.47359	3.16992	NaN	NaN				8	8	8	24.8	24.8	24.8	50.535	0	20.182	NaN	35189000	NaN	E1PML3;W8JK77;W8JFL4;W8J664;W8IS98;W8IMV1;Q0PAI4;Q46116	E1PML3;W8JK77;W8JFL4;W8J664;W8IS98;W8IMV1;Q0PAI4	>tr|E1PML3|E1PML3_CAMJM Cell division protein ftsA OS=Campylobacter jejuni subsp. jejuni serotype HS21 (strain M1 / 99/308) GN=ftsA PE=3 SV=1;>tr|W8JK77|W8JK77_CAMJE Cell division protein ftsA OS=Campylobacter jejuni subsp. jejuni NCTC 11168-mfK12E5 GN=N91
NaN	NaN	NaN	2.32193	2.32193	2.32193	1.32193	2.32193	2.32193	2.32193	2.32193	0.420617	-0.634106	3.69933	2.58496	NaN	NaN	0.420617	-0.634106	3.69933	2.58496	NaN	NaN				5	5	5	20	20	20	39.277	0	23.013	NaN	12952000	NaN	W8JQ76;W8JBU8;W8JAC3;W8J7C2;W8J5I1;Q0PAI3;E1PML4	W8JQ76;W8JBU8;W8JAC3;W8J7C2;W8J5I1;Q0PAI3;E1PML4	>tr|W8JQ76|W8JQ76_CAMJE Cell division protein FtsZ OS=Campylobacter jejuni subsp. jejuni NCTC 11168-GSv GN=ftsZ PE=3 SV=1;>tr|W8JBU8|W8JBU8_CAMJE Cell division protein FtsZ OS=Campylobacter jejuni subsp. jejuni NCTC 11168-mfK12E5 GN=ftsZ PE=3 SV=1;>tr|W8JA
NaN	NaN	NaN	3.58496	3.58496	3.58496	1.41684	3.16992	3.70044	4.32193	3.70044	-3.64506	-4.76184	4.53549	1	NaN	NaN	-3.64506	-4.76184	4.53549	1	NaN	NaN				15	15	15	79.6	79.6	79.6	30.219	0	72.128	NaN	222790000	NaN	E1PML5;W8JGH4;W8J7V2;W8J382;W8J2I2;W8IXS3;Q0PAI2	E1PML5;W8JGH4;W8J7V2;W8J382;W8J2I2;W8IXS3;Q0PAI2	>tr|E1PML5|E1PML5_CAMJM Flagellar basal-body rod protein OS=Campylobacter jejuni subsp. jejuni serotype HS21 (strain M1 / 99/308) GN=flgF PE=4 SV=1;>tr|W8JGH4|W8JGH4_CAMJE Flagellar basal body rod protein FlgG OS=Campylobacter jejuni subsp. jejuni NCTC 111
NaN	NaN	NaN	2	2	2	1.46989	1	1.58496	2	2	NaN	NaN	NaN	NaN	NaN	NaN	NaN	NaN	NaN	NaN	NaN	NaN				4	4	4	26.6	26.6	26.6	27.731	0	19.507	NaN	20709000	NaN	W8JCD2;W8J2F4;W8IYD3;W8IXP5;W8ITT8;Q0PAI1;E1PML6	W8JCD2;W8J2F4;W8IYD3;W8IXP5;W8ITT8;Q0PAI1;E1PML6	>tr|W8JCD2|W8JCD2_CAMJE Flagellar basal body rod protein FlgG OS=Campylobacter jejuni subsp. jejuni NCTC 11168-GSv GN=flgG PE=4 SV=1;>tr|W8J2F4|W8J2F4_CAMJE Flagellar basal body rod protein FlgG OS=Campylobacter jejuni subsp. jejuni NCTC 11168-mfK12E5 GN=f
NaN	NaN	NaN	2.32193	2.32193	2.32193	1.65076	0	0	0	2	NaN	NaN	NaN	NaN	NaN	NaN	NaN	NaN	NaN	NaN	NaN	NaN				7	7	7	22.1	22.1	22.1	53.899	0	25.376	NaN	3601900	NaN	W8J706;W8J1K3;W8IX26;W8ISV8;W8INK5;Q0PAI0;E1PML7	W8J706;W8J1K3;W8IX26;W8ISV8;W8INK5;Q0PAI0;E1PML7	>tr|W8J706|W8J706_CAMJE Glutamine synthetase OS=Campylobacter jejuni subsp. jejuni NCTC 11168-GSv GN=glnA PE=3 SV=1;>tr|W8J1K3|W8J1K3_CAMJE Glutamine synthetase OS=Campylobacter jejuni subsp. jejuni NCTC 11168-mfK12E5 GN=glnA PE=3 SV=1;>tr|W8IX26|W8IX26_CA
NaN	NaN	NaN	3	3	3	1.31034	2.58496	2.80735	3.16992	2.32193	NaN	NaN	NaN	NaN	NaN	NaN	NaN	NaN	NaN	NaN	NaN	NaN				9	9	9	75.8	75.8	75.8	26.022	0	104.26	NaN	57197000	NaN	E1PML8;W8JK81;W8JFL9;W8J671;W8ISA3;W8IMV5;Q0PAH9	E1PML8;W8JK81;W8JFL9;W8J671;W8ISA3;W8IMV5;Q0PAH9	>tr|E1PML8|E1PML8_CAMJM Uncharacterized protein OS=Campylobacter jejuni subsp. jejuni serotype HS21 (strain M1 / 99/308) GN=CJM1_0682 PE=4 SV=1;>tr|W8JK81|W8JK81_CAMJE Chemotaxis protein OS=Campylobacter jejuni subsp. jejuni NCTC 11168-mfK12E5 GN=N918_0348
NaN	NaN	NaN	3.90689	3.90689	3.90689	1.38405	3.80735	3.70044	4.16993	4.08746	1.18384	0.177727	3.25639	2.80735	NaN	NaN	1.18384	0.177727	3.25639	2.80735	NaN	NaN				16	16	16	51.6	51.6	51.6	47.253	0	62.284	NaN	46732000	NaN	E1PML9;W8JQ82;W8JBV2;W8JAC8;W8J7C4;W8J5I6;Q0PAH8	E1PML9;W8JQ82;W8JBV2;W8JAC8;W8J7C4;W8J5I6;Q0PAH8	>tr|E1PML9|E1PML9_CAMJM Peptidase, U32 family OS=Campylobacter jejuni subsp. jejuni serotype HS21 (strain M1 / 99/308) GN=CJM1_0683 PE=4 SV=1;>tr|W8JQ82|W8JQ82_CAMJE Protease OS=Campylobacter jejuni subsp. jejuni NCTC 11168-GSv GN=N920_03515 PE=4 SV=1;>tr|
NaN	NaN	NaN	1	1	1	1.58496	NaN	NaN	1	NaN	NaN	NaN	NaN	NaN	NaN	NaN	NaN	NaN	NaN	NaN	NaN	NaN				2	2	2	16.3	16.3	16.3	20.53	0.0031447	2.2006	0	0	0	W8JCD7;W8J2F8;W8IYD8;W8IXP9;W8ITU3;Q0PAH6;E1PMM1	W8JCD7;W8J2F8;W8IYD8;W8IXP9;W8ITU3;Q0PAH6;E1PMM1	>tr|W8JCD7|W8JCD7_CAMJE Uncharacterized protein OS=Campylobacter jejuni subsp. jejuni NCTC 11168-GSv GN=N920_03525 PE=4 SV=1;>tr|W8J2F8|W8J2F8_CAMJE Uncharacterized protein OS=Campylobacter jejuni subsp. jejuni NCTC 11168-mfK12E5 GN=N918_03500 PE=4 SV=1;>t
NaN	NaN	NaN	2	2	2	1.16992	2	1.58496	1.58496	1	NaN	NaN	NaN	NaN	NaN	NaN	NaN	NaN	NaN	NaN	NaN	NaN				5	5	5	17.1	17.1	17.1	33.058	0	16.065	NaN	5320500	NaN	W8J712;W8J1K7;W8IX31;W8ISW2;W8INK9;Q9PPK3;E1PMM2	W8J712;W8J1K7;W8IX31;W8ISW2;W8INK9;Q9PPK3;E1PMM2	>tr|W8J712|W8J712_CAMJE Glycine--tRNA ligase alpha subunit OS=Campylobacter jejuni subsp. jejuni NCTC 11168-GSv GN=glyQ PE=3 SV=1;>tr|W8J1K7|W8J1K7_CAMJE Glycine--tRNA ligase alpha subunit OS=Campylobacter jejuni subsp. jejuni NCTC 11168-mfK12E5 GN=glyQ PE
NaN	NaN	NaN	1	1	1	1.22033	1	0	1	0	NaN	NaN	NaN	0	NaN	NaN	NaN	NaN	NaN	0	NaN	NaN				2	2	2	7.9	7.9	7.9	27.699	0	4.6147	2210500	535640	1674900	E1PMM3;W8JK85;W8JFM2;W8J676;W8ISA8;W8IMV9;Q9PPK2	E1PMM3;W8JK85;W8JFM2;W8J676;W8ISA8;W8IMV9;Q9PPK2	>tr|E1PMM3|E1PMM3_CAMJM Putative GTP cyclohydrolase 1 type 2 OS=Campylobacter jejuni subsp. jejuni serotype HS21 (strain M1 / 99/308) GN=CJM1_0687 PE=3 SV=1;>tr|W8JK85|W8JK85_CAMJE Putative GTP cyclohydrolase 1 type 2 OS=Campylobacter jejuni subsp. jejuni
NaN	NaN	NaN	3.32193	3.32193	3.32193	1.37851	3.45943	3.90689	3.80735	3.90689	1.13809	0.112366	0.927821	2.58496	NaN	NaN	1.13809	0.112366	0.927821	2.58496	NaN	NaN				14	14	14	53.4	53.4	53.4	27.74	0	109.51	NaN	164910000	NaN	E1PMM4;W8JQ87;W8JBV6;W8JAD6;W8J7C8;W8J5I9;Q0PAH3	E1PMM4;W8JQ87;W8JBV6;W8JAD6;W8J7C8;W8J5I9;Q0PAH3	>tr|E1PMM4|E1PMM4_CAMJM Uncharacterized protein OS=Campylobacter jejuni subsp. jejuni serotype HS21 (strain M1 / 99/308) GN=CJM1_0688 PE=4 SV=1;>tr|W8JQ87|W8JQ87_CAMJE Zinc ribbon domain-containing protein OS=Campylobacter jejuni subsp. jejuni NCTC 11168-G
NaN	NaN	NaN	0	0	0	1.19535	1	1	1	0	NaN	NaN	NaN	NaN	NaN	NaN	NaN	NaN	NaN	NaN	NaN	NaN				1	1	1	6.3	6.3	6.3	23.709	0.0021482	2.7213	0	0	0	E1PMM6;W8JGI4;W8J7W0;W8J388;W8J2J1;W8IXT3;Q0PAH2	E1PMM6;W8JGI4;W8J7W0;W8J388;W8J2J1;W8IXT3;Q0PAH2	>tr|E1PMM6|E1PMM6_CAMJM 3-deoxy-D-manno-octulosonic-acid transferase OS=Campylobacter jejuni subsp. jejuni serotype HS21 (strain M1 / 99/308) GN=waaA PE=4 SV=1;>tr|W8JGI4|W8JGI4_CAMJE 3-deoxy-D-manno-octulosonic acid transferase OS=Campylobacter jejuni sub
NaN	NaN	NaN	0	0	0	1.26303	1	NaN	1	0	NaN	NaN	NaN	NaN	NaN	NaN	NaN	NaN	NaN	NaN	NaN	NaN				1	1	1	6.8	6.8	6.8	28.576	0.0011148	3.1968	0	0	0	W8JCE1;W8J2G2;W8IYE2;W8IXQ4;W8ITU7;Q0PAH1;E1PMM7	W8JCE1;W8J2G2;W8IYE2;W8IXQ4;W8ITU7;Q0PAH1;E1PMM7	>tr|W8JCE1|W8JCE1_CAMJE Ribosomal large subunit pseudouridine synthase C OS=Campylobacter jejuni subsp. jejuni NCTC 11168-GSv GN=N920_03550 PE=4 SV=1;>tr|W8J2G2|W8J2G2_CAMJE Ribosomal large subunit pseudouridine synthase C OS=Campylobacter jejuni subsp. je
NaN	NaN	NaN	3.80735	3.80735	3.80735	1.29278	3.32193	3.45943	2.80735	3.32193	0.635337	-0.257218	4.90881	3.32193	NaN	NaN	0.635337	-0.257218	4.90881	3.32193	NaN	NaN				15	15	15	41.6	41.6	41.6	48.909	0	32.87	NaN	48496000	NaN	E1PMM8;W8J715;W8J1L0;W8IX35;W8ISW7;W8INL2;Q0PAH0	E1PMM8;W8J715;W8J1L0;W8IX35;W8ISW7;W8INL2;Q0PAH0	>tr|E1PMM8|E1PMM8_CAMJM Signal recognition particle protein OS=Campylobacter jejuni subsp. jejuni serotype HS21 (strain M1 / 99/308) GN=ffh PE=4 SV=1;>tr|W8J715|W8J715_CAMJE Signal recognition particle OS=Campylobacter jejuni subsp. jejuni NCTC 11168-GSv G
NaN	NaN	NaN	0	0	0	1.41684	NaN	0	1	NaN	NaN	NaN	NaN	NaN	NaN	NaN	NaN	NaN	NaN	NaN	NaN	NaN				1	1	1	28	28	28	8.678	0	8.6721	NaN	2687400	NaN	W8JK89;W8JFM6;W8J683;W8ISB2;W8IMW2;Q9PPJ7;E1PMM9	W8JK89;W8JFM6;W8J683;W8ISB2;W8IMW2;Q9PPJ7;E1PMM9	>tr|W8JK89|W8JK89_CAMJE 30S ribosomal protein S16 OS=Campylobacter jejuni subsp. jejuni NCTC 11168-mfK12E5 GN=rpsP PE=3 SV=1;>tr|W8JFM6|W8JFM6_CAMJE 30S ribosomal protein S16 OS=Campylobacter jejuni subsp. jejuni NCTC 11168-mcK12E5 GN=rpsP PE=3 SV=1;>tr|W8
NaN	NaN	NaN	1	1	1	1.22033	0	1.58496	0	0	NaN	NaN	NaN	NaN	NaN	NaN	NaN	NaN	NaN	NaN	NaN	NaN				2	2	2	25	25	25	9.1145	0	3.6572	NaN	974540	NaN	W8JQ92;W8JBW0;W8JAE1;W8J7D0;W8J5J4;Q0PAG8;E1PMN0	W8JQ92;W8JBW0;W8JAE1;W8J7D0;W8J5J4;Q0PAG8;E1PMN0	>tr|W8JQ92|W8JQ92_CAMJE RNA-binding protein OS=Campylobacter jejuni subsp. jejuni NCTC 11168-GSv GN=N920_03565 PE=4 SV=1;>tr|W8JBW0|W8JBW0_CAMJE RNA-binding protein OS=Campylobacter jejuni subsp. jejuni NCTC 11168-mfK12E5 GN=N918_03540 PE=4 SV=1;>tr|W8JAE1
NaN	NaN	NaN	1	1	1	0.584962	0	0	NaN	NaN	NaN	NaN	NaN	NaN	NaN	NaN	NaN	NaN	NaN	NaN	NaN	NaN				2	2	2	11.7	11.7	11.7	21.209	0.002139	2.6916	0	0	0	W8JGI7;W8J7W5;W8J391;W8J2J8;W8IXT8;Q9PPJ5;E1PMN1	W8JGI7;W8J7W5;W8J391;W8J2J8;W8IXT8;Q9PPJ5;E1PMN1	>tr|W8JGI7|W8JGI7_CAMJE Ribosome maturation factor RimM OS=Campylobacter jejuni subsp. jejuni NCTC 11168-GSv GN=rimM PE=3 SV=1;>tr|W8J7W5|W8J7W5_CAMJE Ribosome maturation factor RimM OS=Campylobacter jejuni subsp. jejuni NCTC 11168-mfK12E5 GN=rimM PE=3 SV=
2	2	0	1.58496	1.58496	NaN	1.34483	1.58496	1.58496	2	1.58496	0.927062	-0.212935	3.09468	1	NaN	NaN	0.927062	-0.212935	3.09468	1	NaN	NaN				4	4	1	38.1	38.1	8.5	13.7	0	14.722	NaN	46075000	NaN	E1PMN3	E1PMN3	>tr|E1PMN3|E1PMN3_CAMJM 50S ribosomal protein L19 OS=Campylobacter jejuni subsp. jejuni serotype HS21 (strain M1 / 99/308) GN=rplS PE=3 SV=1
NaN	NaN	NaN	2.32193	2.32193	2.32193	1.42761	2.80735	2.80735	3.45943	3.32193	0.785341	-0.181935	3.68896	4.08746	NaN	NaN	0.785341	-0.181935	3.68896	4.08746	NaN	NaN				6	6	6	45.3	45.3	45.3	15.92	0	147.67	NaN	257820000	NaN	W8JK93;W8JFM9;W8J689;W8ISB7;W8IMW6;Q0PAG4;E1PMN4	W8JK93;W8JFM9;W8J689;W8ISB7;W8IMW6;Q0PAG4;E1PMN4	>tr|W8JK93|W8JK93_CAMJE 5-hydroxyisourate hydrolase OS=Campylobacter jejuni subsp. jejuni NCTC 11168-mfK12E5 GN=N918_03560 PE=3 SV=1;>tr|W8JFM9|W8JFM9_CAMJE 5-hydroxyisourate hydrolase OS=Campylobacter jejuni subsp. jejuni NCTC 11168-mcK12E5 GN=N917_03560
4	4	1	3.80735	3.80735	1	1.40599	3.58496	3.90689	3.90689	4.16993	1.08325	0.0418037	3.44784	4.70044	NaN	NaN	1.08325	0.0418037	3.44784	4.70044	NaN	NaN				16	16	2	53.1	53.1	6.1	49.798	0	149.62	NaN	109380000	NaN	E1PMN5	E1PMN5	>tr|E1PMN5|E1PMN5_CAMJM Phospho-2-dehydro-3-deoxyheptonate aldolase OS=Campylobacter jejuni subsp. jejuni serotype HS21 (strain M1 / 99/308) GN=aroH PE=4 SV=1
NaN	NaN	NaN	2.32193	2.32193	2.32193	1.20789	1.58496	2.32193	1.58496	1	NaN	NaN	NaN	NaN	NaN	NaN	NaN	NaN	NaN	NaN	NaN	NaN				7	7	7	73.4	73.4	73.4	12.762	0	21.542	NaN	4357400	NaN	W8JGJ2;W8J7W8;W8J394;W8J2K5;W8IXU5;Q0PAG2;E1PMN6	W8JGJ2;W8J7W8;W8J394;W8J2K5;W8IXU5;Q0PAG2;E1PMN6	>tr|W8JGJ2|W8JGJ2_CAMJE ArsC family transcriptional regulator OS=Campylobacter jejuni subsp. jejuni NCTC 11168-GSv GN=N920_03595 PE=4 SV=1;>tr|W8J7W8|W8J7W8_CAMJE ArsC family transcriptional regulator OS=Campylobacter jejuni subsp. jejuni NCTC 11168-mfK12E
NaN	NaN	NaN	4.08746	4.08746	4.08746	1.38957	2.58496	3	2.58496	3.16992	NaN	NaN	NaN	NaN	NaN	NaN	NaN	NaN	NaN	NaN	NaN	NaN				17	17	17	15.5	15.5	15.5	137.29	0	28.073	8545400	0	8545400	E1PMN7;W8JCF4;W8J2H0;W8IYF0;W8IXR4;W8ITV8;Q9PPI9	E1PMN7;W8JCF4;W8J2H0;W8IYF0;W8IXR4;W8ITV8;Q9PPI9	>tr|E1PMN7|E1PMN7_CAMJM DNA-directed DNA polymerase OS=Campylobacter jejuni subsp. jejuni serotype HS21 (strain M1 / 99/308) GN=dnaE PE=4 SV=1;>tr|W8JCF4|W8JCF4_CAMJE DNA-directed DNA polymerase OS=Campylobacter jejuni subsp. jejuni NCTC 11168-GSv GN=N920_
NaN	NaN	NaN	2.80735	2.80735	2.80735	1.32193	2.58496	2.58496	2.58496	2.58496	NaN	NaN	NaN	NaN	NaN	NaN	NaN	NaN	NaN	NaN	NaN	NaN				7	7	7	37.1	37.1	37.1	23.737	0	48.95	NaN	10924000	NaN	E1PMN8;W8J726;W8J1L8;W8IX44;W8ISX7;W8INM0;Q0PAG0	E1PMN8;W8J726;W8J1L8;W8IX44;W8ISX7;W8INM0;Q0PAG0	>tr|E1PMN8|E1PMN8_CAMJM Uncharacterized protein OS=Campylobacter jejuni subsp. jejuni serotype HS21 (strain M1 / 99/308) GN=CJM1_0702 PE=3 SV=1;>tr|W8J726|W8J726_CAMJE YggS family pyridoxal phosphate enzyme OS=Campylobacter jejuni subsp. jejuni NCTC 11168-
NaN	NaN	NaN	3.32193	3.32193	3.32193	1.39506	4.32193	4.80735	4.64386	4.90689	-1.00422	-2.11747	4.08517	4.08746	NaN	NaN	-1.00422	-2.11747	4.08517	4.08746	NaN	NaN				12	12	12	73.9	73.9	73.9	26.606	0	249.73	NaN	1123900000	NaN	W8JK97;W8JFN3;W8J694;W8ISC2;W8IMW9;P96747;E1PMN9	W8JK97;W8JFN3;W8J694;W8ISC2;W8IMW9;P96747;E1PMN9	>tr|W8JK97|W8JK97_CAMJE Flagellin OS=Campylobacter jejuni subsp. jejuni NCTC 11168-mfK12E5 GN=N918_03585 PE=4 SV=1;>tr|W8JFN3|W8JFN3_CAMJE Flagellin OS=Campylobacter jejuni subsp. jejuni NCTC 11168-mcK12E5 GN=N917_03585 PE=4 SV=1;>tr|W8J694|W8J694_CAMJE Fl
NaN	NaN	NaN	2.32193	2.32193	2.32193	1.19535	1	1	1	0	NaN	NaN	NaN	NaN	NaN	NaN	NaN	NaN	NaN	NaN	NaN	NaN				5	5	5	18.8	18.8	18.8	31.904	0	7.7389	0	0	0	W8JGJ5;W8J7X2;W8J396;W8J2L0;W8IXV0;Q0PAF7;E1PMP1	W8JGJ5;W8J7X2;W8J396;W8J2L0;W8IXV0;Q0PAF7;E1PMP1	>tr|W8JGJ5|W8JGJ5_CAMJE N5-glutamine S-adenosyl-L-methionine-dependent methyltransferase OS=Campylobacter jejuni subsp. jejuni NCTC 11168-GSv GN=N920_03620 PE=4 SV=1;>tr|W8J7X2|W8J7X2_CAMJE N5-glutamine S-adenosyl-L-methionine-dependent methyltransferase O
NaN	NaN	NaN	3	3	3	1.29866	2.80735	2.80735	3	2.58496	1.09119	0.0139266	6.32384	2.58496	NaN	NaN	1.09119	0.0139266	6.32384	2.58496	NaN	NaN				10	10	10	55.6	55.6	55.6	20.054	0	24.132	NaN	58773000	NaN	E1PMP4;W8JKA2;W8JFN9;W8J6A0;W8ISC6;W8IMX4;Q0PAF4	E1PMP4;W8JKA2;W8JFN9;W8J6A0;W8ISC6;W8IMX4;Q0PAF4	>tr|E1PMP4|E1PMP4_CAMJM Molybdopterin biosynthesis mog protein OS=Campylobacter jejuni subsp. jejuni serotype HS21 (strain M1 / 99/308) GN=mog PE=4 SV=1;>tr|W8JKA2|W8JKA2_CAMJE Molybdopterin adenylyltransferase OS=Campylobacter jejuni subsp. jejuni NCTC 11
NaN	NaN	NaN	2.32193	2.32193	2.32193	1.32193	1	1	1	1	NaN	NaN	NaN	0	NaN	NaN	NaN	NaN	NaN	0	NaN	NaN				5	5	5	25.6	25.6	25.6	28.109	0	15.356	NaN	2323200	NaN	W8JIG5;W8JDN2;W8JCR0;W8J973;W8J7F4;Q0P883;E1PMP7	W8JIG5;W8JDN2;W8JCR0;W8J973;W8J7F4;Q0P883;E1PMP7	>tr|W8JIG5|W8JIG5_CAMJE Allophanate hydrolase OS=Campylobacter jejuni subsp. jejuni NCTC 11168-GSv GN=N920_07690 PE=4 SV=1;>tr|W8JDN2|W8JDN2_CAMJE Allophanate hydrolase OS=Campylobacter jejuni subsp. jejuni NCTC 11168-mfK12E5 GN=N918_07665 PE=4 SV=1;>tr|W8
NaN	NaN	NaN	2	2	2	1.32193	1.58496	1.58496	1.58496	1.58496	NaN	NaN	NaN	NaN	NaN	NaN	NaN	NaN	NaN	NaN	NaN	NaN				5	5	5	17.8	17.8	17.8	35.532	0	13.779	NaN	2340200	NaN	E1PMP8;W8JEA9;W8J9P4;W8J507;W8J4I3;W8IZP1;Q0P882	E1PMP8;W8JEA9;W8J9P4;W8J507;W8J4I3;W8IZP1;Q0P882	>tr|E1PMP8|E1PMP8_CAMJM Uncharacterized protein OS=Campylobacter jejuni subsp. jejuni serotype HS21 (strain M1 / 99/308) GN=CJM1_1484 PE=4 SV=1;>tr|W8JEA9|W8JEA9_CAMJE Allophanate hydrolase OS=Campylobacter jejuni subsp. jejuni NCTC 11168-GSv GN=N920_07695
NaN	NaN	NaN	3.45943	3.45943	3.45943	1.32193	4.24793	4.45943	4.24793	4.32193	1.0795	0.0174944	2.86035	2.80735	NaN	NaN	1.0795	0.0174944	2.86035	2.80735	NaN	NaN				11	11	11	73.4	73.4	73.4	22.322	0	110.87	NaN	115750000	NaN	E1PMQ0;W8J863;W8J3C4;W8IYT6;W8IUU5;W8IQ86;Q0P880	E1PMQ0;W8J863;W8J3C4;W8IYT6;W8IUU5;W8IQ86;Q0P880	>tr|E1PMQ0|E1PMQ0_CAMJM Uncharacterized protein C5H10.05c OS=Campylobacter jejuni subsp. jejuni serotype HS21 (strain M1 / 99/308) GN=mdaB PE=4 SV=1;>tr|W8J863|W8J863_CAMJE NADPH quinone reductase MdaB OS=Campylobacter jejuni subsp. jejuni NCTC 11168-GSv G
NaN	NaN	NaN	4.16993	4.16993	4.16993	1.33342	5.16993	4.90689	5.16993	5.16993	1.20995	0.122474	3.85459	3.80735	NaN	NaN	1.20995	0.122474	3.85459	3.80735	NaN	NaN				20	20	20	78.5	78.5	78.5	39.124	0	105.52	NaN	369520000	NaN	E1PMQ3;W8JIH0;W8JDN9;W8JCR2;W8J978;W8J7G0;Q0P877	E1PMQ3;W8JIH0;W8JDN9;W8JCR2;W8J978;W8J7G0;Q0P877	>tr|E1PMQ3|E1PMQ3_CAMJM Putative NADP-dependent alcohol dehydrogenase OS=Campylobacter jejuni subsp. jejuni serotype HS21 (strain M1 / 99/308) GN=cad PE=3 SV=1;>tr|W8JIH0|W8JIH0_CAMJE NADP-dependent alcohol dehydrogenase OS=Campylobacter jejuni subsp. jeju
4.52356	4.52356	4.52356	4.24793	4.24793	4.24793	1.26303	3.80735	3.32193	3.32193	3.45943	NaN	NaN	NaN	0	NaN	NaN	NaN	NaN	NaN	0	NaN	NaN				23	23	23	34.6	34.6	34.6	89.475	0	57.899	NaN	10340000	NaN	E1PMQ4	E1PMQ4	>tr|E1PMQ4|E1PMQ4_CAMJM HsdR OS=Campylobacter jejuni subsp. jejuni serotype HS21 (strain M1 / 99/308) GN=hsdR PE=4 SV=1
4.39232	4.39232	4.39232	4.16993	4.16993	4.16993	1.40054	3.58496	3.70044	3.80735	4.08746	1.08638	0.064469	3.60288	2.80735	NaN	NaN	1.08638	0.064469	3.60288	2.80735	NaN	NaN				21	21	21	55.9	55.9	55.9	51.195	0	91.178	NaN	34809000	NaN	E1PMQ5	E1PMQ5	>tr|E1PMQ5|E1PMQ5_CAMJM RloA OS=Campylobacter jejuni subsp. jejuni serotype HS21 (strain M1 / 99/308) GN=rloA PE=4 SV=1
2.32193	2.32193	2.32193	2.32193	2.32193	2.32193	1.54597	0	1.58496	2	2	NaN	NaN	NaN	NaN	NaN	NaN	NaN	NaN	NaN	NaN	NaN	NaN				5	5	5	20.4	20.4	20.4	26.647	0	10.246	NaN	2149200	NaN	E1PMQ6	E1PMQ6	>tr|E1PMQ6|E1PMQ6_CAMJM RloB OS=Campylobacter jejuni subsp. jejuni serotype HS21 (strain M1 / 99/308) GN=rloB PE=4 SV=1
1	1	1	1	1	1	1.58496	NaN	0	0	0	NaN	NaN	NaN	NaN	NaN	NaN	NaN	NaN	NaN	NaN	NaN	NaN				2	2	2	4.2	4.2	4.2	57.081	0.0041026	1.8535	0	0	0	E1PMQ8	E1PMQ8	>tr|E1PMQ8|E1PMQ8_CAMJM HsdM OS=Campylobacter jejuni subsp. jejuni serotype HS21 (strain M1 / 99/308) GN=hsdM PE=4 SV=1
2.58496	2.58496	2.58496	2.32193	2.32193	2.32193	1.31034	2.32193	2.32193	2.80735	2	NaN	NaN	NaN	NaN	NaN	NaN	NaN	NaN	NaN	NaN	NaN	NaN				6	6	6	23.5	23.5	23.5	28.203	0	18.595	NaN	6799500	NaN	E1PMQ9	E1PMQ9	>tr|E1PMQ9|E1PMQ9_CAMJM Uncharacterized protein OS=Campylobacter jejuni subsp. jejuni serotype HS21 (strain M1 / 99/308) GN=CJM1_1495 PE=4 SV=1
0	0	0	0	0	0	1.22033	NaN	2	1	NaN	NaN	NaN	NaN	NaN	NaN	NaN	NaN	NaN	NaN	NaN	NaN	NaN				1	1	1	12.1	12.1	12.1	16.52	0	4.6059	0	0	0	E1PMR0	E1PMR0	>tr|E1PMR0|E1PMR0_CAMJM Uncharacterized protein OS=Campylobacter jejuni subsp. jejuni serotype HS21 (strain M1 / 99/308) GN=CJM1_1496 PE=4 SV=1
NaN	NaN	NaN	3.70044	3.58496	1	1.42223	2	3.70044	3.45943	3.16992	-0.214374	-1.2135	4.70885	2	NaN	NaN	-0.214374	-1.2135	4.70885	2	NaN	NaN				14	13	2	35.3	33.8	5.7	71.698	0	73.339	NaN	11811000	NaN	E1PMR4;E1PP71	E1PMR4;E1PP71	>tr|E1PMR4|E1PMR4_CAMJM Methyl-accepting chemotaxis protein OS=Campylobacter jejuni subsp. jejuni serotype HS21 (strain M1 / 99/308) GN=CJM1_1500 PE=4 SV=1;>tr|E1PP71|E1PP71_CAMJM Uncharacterized protein OS=Campylobacter jejuni subsp. jejuni serotype HS21
4.64386	4.64386	1.58496	4.58496	4.58496	1.58496	1.41143	3.80735	4.16993	4.08746	4.45943	1.21232	0.265677	3.66721	2.58496	NaN	NaN	1.21232	0.265677	3.66721	2.58496	NaN	NaN				25	25	3	39	39	4.4	91.014	0	95.927	NaN	25071000	NaN	E1PMR5	E1PMR5	>tr|E1PMR5|E1PMR5_CAMJM Tetratricopeptide repeat domain protein OS=Campylobacter jejuni subsp. jejuni serotype HS21 (strain M1 / 99/308) GN=pflA PE=4 SV=1
NaN	NaN	NaN	2.32193	2.32193	2.32193	1.19535	1	1	1	0	NaN	NaN	NaN	NaN	NaN	NaN	NaN	NaN	NaN	NaN	NaN	NaN				5	5	5	5.7	5.7	5.7	93.312	0	13.033	3849300	0	3849300	E1PMS3;W8JIH8;W8JDP8;W8JCS0;W8J988;W8J7H4;Q0P855	E1PMS3;W8JIH8;W8JDP8;W8JCS0;W8J988;W8J7H4;Q0P855	>tr|E1PMS3|E1PMS3_CAMJM NADH-quinone oxidoreductase, G subunit OS=Campylobacter jejuni subsp. jejuni serotype HS21 (strain M1 / 99/308) GN=nuoG PE=4 SV=1;>tr|W8JIH8|W8JIH8_CAMJE NADH dehydrogenase subunit G OS=Campylobacter jejuni subsp. jejuni NCTC 11168-
NaN	NaN	NaN	3.16992	3.16992	3.16992	1.37295	2.80735	3.45943	3.16992	3.32193	0.942458	-0.12956	3.32495	1.58496	NaN	NaN	0.942458	-0.12956	3.32495	1.58496	NaN	NaN				9	9	9	36.1	36.1	36.1	26.408	0	31.875	NaN	39904000	NaN	E1PMS4;W8JEC2;W8J9R0;W8J519;W8J4J3;W8IZQ1;Q0P854	E1PMS4;W8JEC2;W8J9R0;W8J519;W8J4J3;W8IZQ1;Q0P854	>tr|E1PMS4|E1PMS4_CAMJM Uncharacterized protein OS=Campylobacter jejuni subsp. jejuni serotype HS21 (strain M1 / 99/308) GN=CJM1_1510 PE=4 SV=1;>tr|W8JEC2|W8JEC2_CAMJE NADH dehydrogenase OS=Campylobacter jejuni subsp. jejuni NCTC 11168-GSv GN=N920_07835 PE
NaN	NaN	NaN	1	1	1	1.43829	0	1	1	1	NaN	NaN	NaN	NaN	NaN	NaN	NaN	NaN	NaN	NaN	NaN	NaN				3	3	3	7.1	7.1	7.1	46.937	0	3.9219	NaN	108410	NaN	W8J874;W8J3E0;W8IYV0;W8IUW0;W8IQA1;Q9PM99;E1PMS6	W8J874;W8J3E0;W8IYV0;W8IUW0;W8IQA1;Q9PM99;E1PMS6	>tr|W8J874|W8J874_CAMJE NADH-quinone oxidoreductase subunit D OS=Campylobacter jejuni subsp. jejuni NCTC 11168-GSv GN=nuoD PE=3 SV=1;>tr|W8J3E0|W8J3E0_CAMJE NADH-quinone oxidoreductase subunit D OS=Campylobacter jejuni subsp. jejuni NCTC 11168-mfK12E5 GN=n
NaN	NaN	NaN	2	2	2	1.32193	1	2	2	1	NaN	NaN	NaN	0	NaN	NaN	NaN	NaN	NaN	0	NaN	NaN				4	4	4	30	30	30	16.082	0	5.2181	2562600	503160	2059400	W8J905;W8J492;W8J0C7;W8IZM1;W8IVP2;Q0P842;E1PMT9	W8J905;W8J492;W8J0C7;W8IZM1;W8IVP2;Q0P842;E1PMT9	>tr|W8J905|W8J905_CAMJE Globin OS=Campylobacter jejuni subsp. jejuni NCTC 11168-GSv GN=N920_07895 PE=3 SV=1;>tr|W8J492|W8J492_CAMJE Globin OS=Campylobacter jejuni subsp. jejuni NCTC 11168-mfK12E5 GN=N918_07870 PE=3 SV=1;>tr|W8J0C7|W8J0C7_CAMJE Globin OS=Ca
NaN	NaN	NaN	2.80735	2.80735	2.80735	1.44361	2	1.58496	2.32193	2.58496	1.03203	0.00403388	3.84077	2	NaN	NaN	1.03203	0.00403388	3.84077	2	NaN	NaN				8	8	8	38.1	38.1	38.1	30.975	0	56.673	NaN	9958900	NaN	E1PMU2;W8JTE8;W8JEV6;W8J684;W8J1G8;W8J0U8;Q0P839	E1PMU2;W8JTE8;W8JEV6;W8J684;W8J1G8;W8J0U8;Q0P839	>tr|E1PMU2|E1PMU2_CAMJM Metallo-beta-lactamase domain protein OS=Campylobacter jejuni subsp. jejuni serotype HS21 (strain M1 / 99/308) GN=glx2-1 PE=4 SV=1;>tr|W8JTE8|W8JTE8_CAMJE Metallo-beta-lactamase OS=Campylobacter jejuni subsp. jejuni NCTC 11168-GSv G
NaN	NaN	NaN	1.58496	1.58496	1.58496	1.63691	0	0	1.58496	2	NaN	NaN	NaN	NaN	NaN	NaN	NaN	NaN	NaN	NaN	NaN	NaN				4	4	4	58.3	58.3	58.3	8.3007	0	6.8244	NaN	4012700	NaN	W8JII9;W8JDR0;W8JCT0;W8J9A2;W8J7J0;Q9PM85;E1PMU3	W8JII9;W8JDR0;W8JCT0;W8J9A2;W8J7J0;Q9PM85;E1PMU3	>tr|W8JII9|W8JII9_CAMJE Translation initiation factor IF-1 OS=Campylobacter jejuni subsp. jejuni NCTC 11168-GSv GN=infA PE=3 SV=1;>tr|W8JDR0|W8JDR0_CAMJE Translation initiation factor IF-1 OS=Campylobacter jejuni subsp. jejuni NCTC 11168-mfK12E5 GN=infA PE
NaN	NaN	NaN	2.32193	2.32193	2.32193	1.38405	2.32193	2.58496	2.32193	2.80735	0.512884	-0.548459	4.27001	3.58496	NaN	NaN	0.512884	-0.548459	4.27001	3.58496	NaN	NaN				6	6	6	47.1	47.1	47.1	13.735	0	34.775	NaN	95636000	NaN	W8J909;W8J498;W8J0D1;W8IZM6;W8IVP7;Q9PM83;E1PMU4	W8J909;W8J498;W8J0D1;W8IZM6;W8IVP7;Q9PM83;E1PMU4	>tr|W8J909|W8J909_CAMJE 30S ribosomal protein S13 OS=Campylobacter jejuni subsp. jejuni NCTC 11168-GSv GN=rpsM PE=3 SV=1;>tr|W8J498|W8J498_CAMJE 30S ribosomal protein S13 OS=Campylobacter jejuni subsp. jejuni NCTC 11168-mfK12E5 GN=rpsM PE=3 SV=1;>tr|W8J0D1
NaN	NaN	NaN	2	2	2	1.45943	1	1.58496	1.58496	2	0.659833	-0.352474	2.71337	1	NaN	NaN	0.659833	-0.352474	2.71337	1	NaN	NaN				4	4	4	30.8	30.8	30.8	13.893	0	19.986	NaN	63276000	NaN	W8J886;W8J3F6;W8IYW3;W8IUX5;W8IQB7;Q9PM82;E1PMU5	W8J886;W8J3F6;W8IYW3;W8IUX5;W8IQB7;Q9PM82;E1PMU5	>tr|W8J886|W8J886_CAMJE 30S ribosomal protein S11 OS=Campylobacter jejuni subsp. jejuni NCTC 11168-GSv GN=rpsK PE=3 SV=1;>tr|W8J3F6|W8J3F6_CAMJE 30S ribosomal protein S11 OS=Campylobacter jejuni subsp. jejuni NCTC 11168-mfK12E5 GN=rpsK PE=3 SV=1;>tr|W8IYW3
NaN	NaN	NaN	3	3	3	1.26303	3	2.32193	2.58496	2.58496	0.425996	-0.317768	4.72165	3.32193	NaN	NaN	0.425996	-0.317768	4.72165	3.32193	NaN	NaN				9	9	9	40.4	40.4	40.4	23.895	0	19.198	NaN	37112000	NaN	E1PMU6;W8JS87;W8JM81;W8JHH1;W8IU96;W8IPQ1;Q9PM81	E1PMU6;W8JS87;W8JM81;W8JHH1;W8IU96;W8IPQ1;Q9PM81	>tr|E1PMU6|E1PMU6_CAMJM 30S ribosomal protein S4 OS=Campylobacter jejuni subsp. jejuni serotype HS21 (strain M1 / 99/308) GN=rpsD PE=3 SV=1;>tr|W8JS87|W8JS87_CAMJE 30S ribosomal protein S4 OS=Campylobacter jejuni subsp. jejuni NCTC 11168-GSv GN=rpsD PE=3 S
NaN	NaN	NaN	3.80735	3.80735	3.80735	1.35614	3.90689	4	3.80735	4.16993	0.927593	-0.143118	2.88739	3	NaN	NaN	0.927593	-0.143118	2.88739	3	NaN	NaN				18	18	18	76.9	76.9	76.9	37.686	0	136.53	NaN	194190000	NaN	W8JIJ2;W8JDR5;W8JCT4;W8J9A7;W8J7J6;Q9PM80;E1PMU7	W8JIJ2;W8JDR5;W8JCT4;W8J9A7;W8J7J6;Q9PM80;E1PMU7	>tr|W8JIJ2|W8JIJ2_CAMJE DNA-directed RNA polymerase subunit alpha OS=Campylobacter jejuni subsp. jejuni NCTC 11168-GSv GN=rpoA PE=3 SV=1;>tr|W8JDR5|W8JDR5_CAMJE DNA-directed RNA polymerase subunit alpha OS=Campylobacter jejuni subsp. jejuni NCTC 11168-mfK1
NaN	NaN	NaN	1.58496	1.58496	1.58496	2	NaN	NaN	NaN	2	NaN	NaN	NaN	NaN	NaN	NaN	NaN	NaN	NaN	NaN	NaN	NaN				4	4	4	10.2	10.2	10.2	51.14	0.0089463	1.4889	NaN	329170	NaN	E1PMU8;W8JMY0;W8JI47;W8J8R8;W8J103;W8J0D5;Q0PAF1	E1PMU8;W8JMY0;W8JI47;W8J8R8;W8J103;W8J0D5;Q0PAF1	>tr|E1PMU8|E1PMU8_CAMJM Glycerophosphoryl diester phosphodiesterase OS=Campylobacter jejuni subsp. jejuni serotype HS21 (strain M1 / 99/308) GN=glpQ-2 PE=4 SV=1;>tr|W8JMY0|W8JMY0_CAMJE Glycerophosphoryl diester phosphodiesterase OS=Campylobacter jejuni sub
1.58496	1.58496	1.58496	1	1	1	1.80735	NaN	NaN	0	0	NaN	NaN	NaN	NaN	NaN	NaN	NaN	NaN	NaN	NaN	NaN	NaN				3	3	3	9.2	9.2	9.2	44.992	0	3.6183	NaN	157720	NaN	E1PMW1	E1PMW1	>tr|E1PMW1|E1PMW1_CAMJM Cj81-040 OS=Campylobacter jejuni subsp. jejuni serotype HS21 (strain M1 / 99/308) GN=CJM1_0730 PE=4 SV=1
NaN	NaN	NaN	3.32193	3.32193	3.32193	1.32193	3.32193	3.16992	3.16992	3.32193	1.41278	0.360308	2.10779	3	NaN	NaN	1.41278	0.360308	2.10779	3	NaN	NaN				11	11	11	76.1	76.1	76.1	20.405	0	35.94	NaN	83924000	NaN	E1PMW3;W8JKB2;W8JFP8;W8J6B1;W8ISD5;W8IMY2;O69297	E1PMW3;W8JKB2;W8JFP8;W8J6B1;W8ISD5;W8IMY2;O69297	>tr|E1PMW3|E1PMW3_CAMJM Protein GrpE OS=Campylobacter jejuni subsp. jejuni serotype HS21 (strain M1 / 99/308) GN=grpE PE=3 SV=1;>tr|W8JKB2|W8JKB2_CAMJE Protein GrpE OS=Campylobacter jejuni subsp. jejuni NCTC 11168-mfK12E5 GN=grpE PE=3 SV=1;>tr|W8JFP8|W8JFP
NaN	NaN	NaN	5.16993	5.16993	5.16993	1.34483	6.02237	6.14975	6.30378	6.10852	1.17996	0.0528332	4.07279	4.90689	NaN	NaN	1.17996	0.0528332	4.07279	4.90689	NaN	NaN				43	43	43	68.5	68.5	68.5	67.418	0	323.31	NaN	918380000	NaN	W8JQC2;W8JBY5;W8JAH0;W8J7E7;W8J5L8;O69298;E1PMW4	W8JQC2;W8JBY5;W8JAH0;W8J7E7;W8J5L8;O69298;E1PMW4	>tr|W8JQC2|W8JQC2_CAMJE Chaperone protein DnaK OS=Campylobacter jejuni subsp. jejuni NCTC 11168-GSv GN=dnaK PE=2 SV=1;>tr|W8JBY5|W8JBY5_CAMJE Chaperone protein DnaK OS=Campylobacter jejuni subsp. jejuni NCTC 11168-mfK12E5 GN=dnaK PE=2 SV=1;>tr|W8JAH0|W8JAH
NaN	NaN	NaN	2.32193	2.32193	2.32193	1.4489	1	1.58496	1	2	NaN	NaN	NaN	0	NaN	NaN	NaN	NaN	NaN	0	NaN	NaN				5	5	5	38.9	38.9	38.9	12.847	0	6.3289	NaN	13737000	NaN	E1PMW6;W8JCH2;W8J2I9;W8IYH0;W8IXT1;W8ITX5;Q0PAC9	E1PMW6;W8JCH2;W8J2I9;W8IYH0;W8IXT1;W8ITX5;Q0PAC9	>tr|E1PMW6|E1PMW6_CAMJM Uncharacterized protein OS=Campylobacter jejuni subsp. jejuni serotype HS21 (strain M1 / 99/308) GN=CJM1_0735 PE=4 SV=1;>tr|W8JCH2|W8JCH2_CAMJE Cupin OS=Campylobacter jejuni subsp. jejuni NCTC 11168-GSv GN=N920_03810 PE=4 SV=1;>tr|W
NaN	NaN	NaN	4.45943	4.45943	4.45943	1.36737	5.2854	5.24793	5.2854	5.55459	0.852239	-0.160572	4.33514	3	NaN	NaN	0.852239	-0.160572	4.33514	3	NaN	NaN				25	25	25	76.9	76.9	76.9	43.154	0	263.63	NaN	356350000	NaN	E1PMW7;W8J748;W8J1N3;W8IX58;W8ISZ5;W8INN3;Q0PAC8	E1PMW7;W8J748;W8J1N3;W8IX58;W8ISZ5;W8INN3;Q0PAC8	>tr|E1PMW7|E1PMW7_CAMJM Aspartate aminotransferase OS=Campylobacter jejuni subsp. jejuni serotype HS21 (strain M1 / 99/308) GN=aspC PE=4 SV=1;>tr|W8J748|W8J748_CAMJE Aspartate aminotransferase OS=Campylobacter jejuni subsp. jejuni NCTC 11168-GSv GN=N920_03
NaN	NaN	NaN	3.90689	3.90689	3.90689	1.26303	3.32193	3.58496	3.32193	3	1.0561	-0.0411499	4.28769	2.58496	NaN	NaN	1.0561	-0.0411499	4.28769	2.58496	NaN	NaN				15	15	15	26.7	26.7	26.7	69.244	0	49.981	NaN	14951000	NaN	W8JQC6;W8JBZ1;W8JAH5;W8J7F2;W8J5M3;E1PMW9;Q0PAC6	W8JQC6;W8JBZ1;W8JAH5;W8J7F2;W8J5M3;E1PMW9;Q0PAC6	>tr|W8JQC6|W8JQC6_CAMJE Arginine decarboxylase OS=Campylobacter jejuni subsp. jejuni NCTC 11168-GSv GN=N920_03825 PE=3 SV=1;>tr|W8JBZ1|W8JBZ1_CAMJE Arginine decarboxylase OS=Campylobacter jejuni subsp. jejuni NCTC 11168-mfK12E5 GN=N918_03800 PE=3 SV=1;>tr|
4.08746	4.08746	3.16992	3.90689	3.90689	3	1.37295	3.16992	3.32193	3.45943	3.45943	1.07444	-0.0134944	3.1573	3.32193	NaN	NaN	1.07444	-0.0134944	3.1573	3.32193	NaN	NaN				17	17	9	39.7	39.7	22.5	47.073	0	36.035	NaN	37387000	NaN	E1PMX0	E1PMX0	>tr|E1PMX0|E1PMX0_CAMJM Histidine--tRNA ligase OS=Campylobacter jejuni subsp. jejuni serotype HS21 (strain M1 / 99/308) GN=hisS PE=3 SV=1
NaN	NaN	NaN	2.58496	2.58496	2.58496	1.43296	1.58496	1	NaN	2.32193	NaN	NaN	NaN	0	NaN	NaN	NaN	NaN	NaN	0	NaN	NaN				6	6	6	33.3	33.3	33.3	22.275	0	14.707	3317000	704180	2612800	W8JCH6;W8J2J4;W8IYH4;W8IXT6;W8ITY0;Q9PPF3;E1PMX1	W8JCH6;W8J2J4;W8IYH4;W8IXT6;W8ITY0;Q9PPF3;E1PMX1	>tr|W8JCH6|W8JCH6_CAMJE Thymidylate kinase OS=Campylobacter jejuni subsp. jejuni NCTC 11168-GSv GN=tmk PE=3 SV=1;>tr|W8J2J4|W8J2J4_CAMJE Thymidylate kinase OS=Campylobacter jejuni subsp. jejuni NCTC 11168-mfK12E5 GN=tmk PE=3 SV=1;>tr|W8IYH4|W8IYH4_CAMJE Th
NaN	NaN	NaN	2	2	2	1.20163	1.58496	1.58496	1	1	NaN	NaN	NaN	NaN	NaN	NaN	NaN	NaN	NaN	NaN	NaN	NaN				6	6	6	46.8	46.8	46.8	17.816	0	7.8126	NaN	1757900	NaN	W8J752;W8J1N7;W8IX60;W8IT00;W8INN8;Q9PPF2;E1PMX2	W8J752;W8J1N7;W8IX60;W8IT00;W8INN8;Q9PPF2;E1PMX2	>tr|W8J752|W8J752_CAMJE Phosphopantetheine adenylyltransferase OS=Campylobacter jejuni subsp. jejuni NCTC 11168-GSv GN=coaD PE=3 SV=1;>tr|W8J1N7|W8J1N7_CAMJE Phosphopantetheine adenylyltransferase OS=Campylobacter jejuni subsp. jejuni NCTC 11168-mfK12E5 GN
NaN	NaN	NaN	1.58496	1.58496	1.58496	1.58496	NaN	0	0	0	NaN	NaN	NaN	NaN	NaN	NaN	NaN	NaN	NaN	NaN	NaN	NaN				3	3	3	25.7	25.7	25.7	20.86	0.0010941	3.0644	0	0	0	E1PMX3;W8JKC1;W8JFQ8;W8J6B9;W8ISE6;W8IMZ0;Q9PPF1	E1PMX3	>tr|E1PMX3|E1PMX3_CAMJM Probable aromatic acid decarboxylase OS=Campylobacter jejuni subsp. jejuni serotype HS21 (strain M1 / 99/308) GN=CJM1_0742 PE=4 SV=1
NaN	NaN	NaN	0	0	0	2	NaN	NaN	NaN	0	NaN	NaN	NaN	NaN	NaN	NaN	NaN	NaN	NaN	NaN	NaN	NaN				8	8	8	40.6	40.6	40.6	28.843	0	9.8758	NaN	34959000	NaN	W8JCI1;W8J2J9;W8IYH9;W8IXT9;W8ITY6;Q0PAB9;E1PMX8	W8JCI1;W8J2J9;W8IYH9;W8IXT9;W8ITY6;Q0PAB9;E1PMX8	>tr|W8JCI1|W8JCI1_CAMJE ABC transporter substrate-binding protein OS=Campylobacter jejuni subsp. jejuni NCTC 11168-GSv GN=N920_03860 PE=4 SV=1;>tr|W8J2J9|W8J2J9_CAMJE ABC transporter substrate-binding protein OS=Campylobacter jejuni subsp. jejuni NCTC 1116
NaN	NaN	NaN	1	1	1	2	NaN	NaN	NaN	1	-0.0327133	-1.05697	2.5457	1	NaN	NaN	-0.0327133	-1.05697	2.5457	1	NaN	NaN				8	8	8	36.6	36.6	36.6	28.667	0	20.963	NaN	83204000	NaN	E1PMX9;W8J756;W8J1P1;W8IX64;W8IT05;W8INP0;Q0PAB8	E1PMX9;W8J756;W8J1P1;W8IX64;W8IT05;W8INP0;Q0PAB8	>tr|E1PMX9|E1PMX9_CAMJM Lipoprotein, NLPA family OS=Campylobacter jejuni subsp. jejuni serotype HS21 (strain M1 / 99/308) GN=CJM1_0748 PE=4 SV=1;>tr|W8J756|W8J756_CAMJE ABC transporter substrate-binding protein OS=Campylobacter jejuni subsp. jejuni NCTC 11
NaN	NaN	NaN	5.04439	5.04439	5.04439	1.32193	5.08746	5.08746	4.90689	5.12928	1.12155	0.0611541	4.18713	4.24793	NaN	NaN	1.12155	0.0611541	4.18713	4.24793	NaN	NaN				34	34	34	44.5	44.5	44.5	101.64	0	150.44	NaN	132360000	NaN	E1PMY2;W8JGM2;W8J7Z4;W8J3C1;W8J2P0;W8IXY1;Q9PPE4	E1PMY2;W8JGM2;W8J7Z4;W8J3C1;W8J2P0;W8IXY1;Q9PPE4	>tr|E1PMY2|E1PMY2_CAMJM Valine--tRNA ligase OS=Campylobacter jejuni subsp. jejuni serotype HS21 (strain M1 / 99/308) GN=valS PE=3 SV=1;>tr|W8JGM2|W8JGM2_CAMJE Valine--tRNA ligase OS=Campylobacter jejuni subsp. jejuni NCTC 11168-GSv GN=valS PE=3 SV=1;>tr|W8
NaN	NaN	NaN	2	2	2	1.76553	NaN	0	0	1.58496	NaN	NaN	NaN	NaN	NaN	NaN	NaN	NaN	NaN	NaN	NaN	NaN				4	4	4	13	13	13	39.42	0	11.942	NaN	2521200	NaN	E1PMY3;W8JCI5;W8J2K3;W8IYI4;W8IXU3;W8ITZ0;Q0PAB4	E1PMY3;W8JCI5;W8J2K3;W8IYI4;W8IXU3;W8ITZ0;Q0PAB4	>tr|E1PMY3|E1PMY3_CAMJM Putative periplasmic protein OS=Campylobacter jejuni subsp. jejuni serotype HS21 (strain M1 / 99/308) GN=CJM1_0752 PE=4 SV=1;>tr|W8JCI5|W8JCI5_CAMJE Uncharacterized protein OS=Campylobacter jejuni subsp. jejuni NCTC 11168-GSv GN=N92
NaN	NaN	NaN	3.45943	3.45943	3.45943	1.36737	6.24793	6.59991	6.47573	6.59991	1.13067	0.0271541	3.90477	4.45943	NaN	NaN	1.13067	0.0271541	3.90477	4.45943	NaN	NaN				14	14	14	92	92	92	18.428	0	266.67	NaN	5359300000	NaN	E1PMY6;W8JQE2;W8JC06;W8JAJ1;W8J7G3;W8J5N9;Q9PPE0	E1PMY6;W8JQE2;W8JC06;W8JAJ1;W8J7G3;W8J5N9;Q9PPE0	>tr|E1PMY6|E1PMY6_CAMJM Probable thiol peroxidase OS=Campylobacter jejuni subsp. jejuni serotype HS21 (strain M1 / 99/308) GN=tpx PE=3 SV=1;>tr|W8JQE2|W8JQE2_CAMJE Probable thiol peroxidase OS=Campylobacter jejuni subsp. jejuni NCTC 11168-GSv GN=tpx PE=3 S
4.85798	4.85798	2	4.80735	4.80735	2	1.39506	4.58496	4.58496	4.64386	5.04439	0.921208	-0.0835692	4.52807	3.90689	NaN	NaN	0.921208	-0.0835692	4.52807	3.90689	NaN	NaN				29	29	4	36.7	36.7	4.7	104.91	0	70.354	NaN	59603000	NaN	E1PMY7	E1PMY7	>tr|E1PMY7|E1PMY7_CAMJM Periplasmic nitrate reductase OS=Campylobacter jejuni subsp. jejuni serotype HS21 (strain M1 / 99/308) GN=napA PE=3 SV=1
0	0	0	0	0	0	1.80735	NaN	NaN	0	0	1.43285	0.423632	4.61706	1	NaN	NaN	1.43285	0.423632	4.61706	1	NaN	NaN				1	1	1	15.9	15.9	15.9	9.695	0	4.9623	NaN	2503600	NaN	E1PMZ4	E1PMZ4	>tr|E1PMZ4|E1PMZ4_CAMJM Uncharacterized protein OS=Campylobacter jejuni subsp. jejuni serotype HS21 (strain M1 / 99/308) GN=CJM1_0763 PE=4 SV=1
NaN	NaN	NaN	2	2	2	1.17632	2.58496	2.58496	1.58496	2	NaN	NaN	NaN	0	NaN	NaN	NaN	NaN	NaN	0	NaN	NaN				4	4	4	28.2	28.2	28.2	19.381	0	36.298	NaN	9688200	NaN	W8JKE4;W8JFS5;W8J6D4;W8ISG6;W8IN05;Q0PAA2;E1PMZ5	W8JKE4;W8JFS5;W8J6D4;W8ISG6;W8IN05;Q0PAA2;E1PMZ5	>tr|W8JKE4|W8JKE4_CAMJE 2-oxoglutarate:acceptor oxidoreductase OS=Campylobacter jejuni subsp. jejuni NCTC 11168-mfK12E5 GN=N918_03920 PE=4 SV=1;>tr|W8JFS5|W8JFS5_CAMJE 2-oxoglutarate:acceptor oxidoreductase OS=Campylobacter jejuni subsp. jejuni NCTC 11168-
NaN	NaN	NaN	2	2	2	0.584962	1	1	NaN	NaN	NaN	NaN	NaN	0	NaN	NaN	NaN	NaN	NaN	0	NaN	NaN				4	4	4	11.1	11.1	11.1	40.285	0.0021598	2.7937	325980	161330	164660	W8JQF0;W8JC16;W8JAK4;W8J7H0;W8J5P7;Q0PAA1;E1PMZ6	W8JQF0;W8JC16;W8JAK4;W8J7H0;W8J5P7;Q0PAA1;E1PMZ6	>tr|W8JQF0|W8JQF0_CAMJE Multifunctional Cca protein OS=Campylobacter jejuni subsp. jejuni NCTC 11168-GSv GN=N920_03950 PE=3 SV=1;>tr|W8JC16|W8JC16_CAMJE Multifunctional Cca protein OS=Campylobacter jejuni subsp. jejuni NCTC 11168-mfK12E5 GN=N918_03925 PE=3
NaN	NaN	NaN	2.80735	2.80735	2.80735	1.43829	2	0	2	2.32193	1.13744	0.0683268	3.99937	1	NaN	NaN	1.13744	0.0683268	3.99937	1	NaN	NaN				7	7	7	28.5	28.5	28.5	31.685	0	7.0476	NaN	11198000	NaN	W8JGN7;W8J806;W8J3D4;W8J2Q6;W8IXZ8;Q0PAA0;E1PMZ7	W8JGN7;W8J806;W8J3D4;W8J2Q6;W8IXZ8;Q0PAA0;E1PMZ7	>tr|W8JGN7|W8JGN7_CAMJE Formyltetrahydrofolate deformylase OS=Campylobacter jejuni subsp. jejuni NCTC 11168-GSv GN=N920_03955 PE=4 SV=1;>tr|W8J806|W8J806_CAMJE Formyltetrahydrofolate deformylase OS=Campylobacter jejuni subsp. jejuni NCTC 11168-mfK12E5 GN=N
NaN	NaN	NaN	3.70044	3.70044	3.70044	1.32193	3.16992	2.32193	3	3	NaN	NaN	NaN	NaN	NaN	NaN	NaN	NaN	NaN	NaN	NaN	NaN				13	13	13	41.6	41.6	41.6	38.395	0	21.393	NaN	977930	NaN	E1PN00;W8JKE8;W8JFT0;W8J6D8;W8ISH2;W8IN09;Q0PA97	E1PN00;W8JKE8;W8JFT0;W8J6D8;W8ISH2;W8IN09;Q0PA97	>tr|E1PN00|E1PN00_CAMJM Histidine kinase OS=Campylobacter jejuni subsp. jejuni serotype HS21 (strain M1 / 99/308) GN=flgS PE=4 SV=1;>tr|W8JKE8|W8JKE8_CAMJE Histidine kinase OS=Campylobacter jejuni subsp. jejuni NCTC 11168-mfK12E5 GN=N918_03945 PE=4 SV=1;>t
NaN	NaN	NaN	1	1	1	1.58496	NaN	0	1.58496	0	NaN	NaN	NaN	NaN	NaN	NaN	NaN	NaN	NaN	NaN	NaN	NaN				3	3	3	23.1	23.1	23.1	13.248	0.0021692	2.8739	0	0	0	W8JED8;W8J9T0;W8J535;W8J4K6;W8IZR9;Q0P832;E1PN01	W8JED8;W8J9T0;W8J535;W8J4K6;W8IZR9;Q0P832;E1PN01	>tr|W8JED8|W8JED8_CAMJE 50S ribosomal protein L17 OS=Campylobacter jejuni subsp. jejuni NCTC 11168-GSv GN=rplQ PE=3 SV=1;>tr|W8J9T0|W8J9T0_CAMJE 50S ribosomal protein L17 OS=Campylobacter jejuni subsp. jejuni NCTC 11168-mfK12E5 GN=rplQ PE=3 SV=1;>tr|W8J535
NaN	NaN	NaN	2.58496	2.58496	2.58496	1.55582	1	2	1.58496	2.80735	0.941181	-0.0864154	1.3575	2	NaN	NaN	0.941181	-0.0864154	1.3575	2	NaN	NaN				7	7	7	34.1	34.1	34.1	33.669	0	34.008	NaN	5364200	NaN	E1PN02;W8J914;W8J4A2;W8J0D4;W8IZN1;W8IVQ3;Q9PM78	E1PN02;W8J914;W8J4A2;W8J0D4;W8IZN1;W8IVQ3;Q9PM78	>tr|E1PN02|E1PN02_CAMJM ATP phosphoribosyltransferase OS=Campylobacter jejuni subsp. jejuni serotype HS21 (strain M1 / 99/308) GN=hisG PE=3 SV=1;>tr|W8J914|W8J914_CAMJE ATP phosphoribosyltransferase OS=Campylobacter jejuni subsp. jejuni NCTC 11168-GSv GN=h
NaN	NaN	NaN	4.39232	4.39232	4.39232	1.38957	4.39232	4.24793	4.45943	4.75489	1.30094	0.203389	3.41278	4	NaN	NaN	1.30094	0.203389	3.41278	4	NaN	NaN				21	21	21	65.7	65.7	65.7	46.42	0	180.31	NaN	163810000	NaN	E1PN03;W8J890;W8J3G3;W8IYW6;W8IUY0;W8IQC1;Q9PM77	E1PN03;W8J890;W8J3G3;W8IYW6;W8IUY0;W8IQC1;Q9PM77	>tr|E1PN03|E1PN03_CAMJM Histidinol dehydrogenase OS=Campylobacter jejuni subsp. jejuni serotype HS21 (strain M1 / 99/308) GN=hisD PE=3 SV=1;>tr|W8J890|W8J890_CAMJE Histidinol dehydrogenase OS=Campylobacter jejuni subsp. jejuni NCTC 11168-GSv GN=hisD PE=3 S
NaN	NaN	NaN	2	2	2	1.19535	1	1	1	0	NaN	NaN	NaN	NaN	NaN	NaN	NaN	NaN	NaN	NaN	NaN	NaN				4	4	4	14.2	14.2	14.2	39.607	0	10.254	9939800	1243800	8696000	E1PN04;W8JS90;W8JM88;W8JHH5;W8IU99;W8IPQ6;Q9PM76	E1PN04;W8JS90;W8JM88;W8JHH5;W8IU99;W8IPQ6;Q9PM76	>tr|E1PN04|E1PN04_CAMJM Histidine biosynthesis bifunctional protein HisB OS=Campylobacter jejuni subsp. jejuni serotype HS21 (strain M1 / 99/308) GN=hisB PE=3 SV=1;>tr|W8JS90|W8JS90_CAMJE Histidine biosynthesis bifunctional protein HisB OS=Campylobacter je
NaN	NaN	NaN	2.58496	2.58496	2.58496	1.07724	2.32193	3.16992	1.58496	1	1.14215	0.0476779	1.79227	2	NaN	NaN	1.14215	0.0476779	1.79227	2	NaN	NaN				6	6	6	36.4	36.4	36.4	21.95	0	15.369	NaN	18832000	NaN	E1PN05;W8JIJ7;W8JDS0;W8JCT8;W8J9B1;W8J7K1;Q9PM75	E1PN05;W8JIJ7;W8JDS0;W8JCT8;W8J9B1;W8J7K1;Q9PM75	>tr|E1PN05|E1PN05_CAMJM Imidazole glycerol phosphate synthase subunit HisH OS=Campylobacter jejuni subsp. jejuni serotype HS21 (strain M1 / 99/308) GN=hisH PE=3 SV=1;>tr|W8JIJ7|W8JIJ7_CAMJE Imidazole glycerol phosphate synthase subunit HisH OS=Campylobacte
NaN	NaN	NaN	3.16992	3.16992	3.16992	1.35614	2.58496	2.80735	2.80735	2.80735	NaN	NaN	NaN	0	NaN	NaN	NaN	NaN	NaN	0	NaN	NaN				9	9	9	44	44	44	26.684	0	28.475	NaN	11418000	NaN	W8JEE2;W8J9T5;W8J539;W8J4L3;W8IZS1;Q9PM74;E1PN06	W8JEE2;W8J9T5;W8J539;W8J4L3;W8IZS1;Q9PM74;E1PN06	>tr|W8JEE2|W8JEE2_CAMJE 1-(5-phosphoribosyl)-5-[(5-phosphoribosylamino)methylideneamino] imidazole-4-carboxamide isomerase OS=Campylobacter jejuni subsp. jejuni NCTC 11168-GSv GN=hisA PE=3 SV=1;>tr|W8J9T5|W8J9T5_CAMJE 1-(5-phosphoribosyl)-5-[(5-phosphoribo
NaN	NaN	NaN	3.32193	3.32193	3.32193	1.30451	3.32193	3.32193	3	3.32193	0.950692	-0.168188	2.96238	2.58496	NaN	NaN	0.950692	-0.168188	2.96238	2.58496	NaN	NaN				11	11	11	58	58	58	28.069	0	51.792	NaN	33063000	NaN	E1PN07;W8J894;W8J3G7;W8IYX1;W8IUY6;W8IQC6;Q9PM72	E1PN07;W8J894;W8J3G7;W8IYX1;W8IUY6;W8IQC6;Q9PM72	>tr|E1PN07|E1PN07_CAMJM Imidazole glycerol phosphate synthase subunit HisF OS=Campylobacter jejuni subsp. jejuni serotype HS21 (strain M1 / 99/308) GN=hisF PE=3 SV=1;>tr|W8J894|W8J894_CAMJE Imidazole glycerol phosphate synthase subunit HisF OS=Campylobacte
NaN	NaN	NaN	2	2	2	1.37295	2	2.80735	2.32193	2.58496	1.42766	0.284869	4.90968	1	NaN	NaN	1.42766	0.284869	4.90968	1	NaN	NaN				4	4	4	26.1	26.1	26.1	23.174	0	16.167	NaN	6599100	NaN	E1PN08;W8JS95;W8JM93;W8JHH9;W8IUA2;W8IPR3;Q9PM71	E1PN08;W8JS95;W8JM93;W8JHH9;W8IUA2;W8IPR3;Q9PM71	>tr|E1PN08|E1PN08_CAMJM Histidine biosynthesis bifunctional protein HisIE OS=Campylobacter jejuni subsp. jejuni serotype HS21 (strain M1 / 99/308) GN=hisI PE=3 SV=1;>tr|W8JS95|W8JS95_CAMJE Histidine biosynthesis bifunctional protein HisIE OS=Campylobacter
NaN	NaN	NaN	2.32193	2.32193	2.32193	1.36177	2	1	2	2	NaN	NaN	NaN	NaN	NaN	NaN	NaN	NaN	NaN	NaN	NaN	NaN				6	6	6	20.5	20.5	20.5	42.36	0	12.34	NaN	6306600	NaN	W8JIK1;W8JDS4;W8JCU1;W8J9B6;W8J7K8;Q0P823;E1PN09	W8JIK1;W8JDS4;W8JCU1;W8J9B6;W8J7K8;Q0P823;E1PN09	>tr|W8JIK1|W8JIK1_CAMJE 2,3,4,5-tetrahydropyridine-2,6-dicarboxylate N-succinyltransferase OS=Campylobacter jejuni subsp. jejuni NCTC 11168-GSv GN=dapD PE=3 SV=1;>tr|W8JDS4|W8JDS4_CAMJE 2,3,4,5-tetrahydropyridine-2,6-dicarboxylate N-succinyltransferase OS=
NaN	NaN	NaN	4	4	4	1.36737	4.58496	4.58496	4.52356	4.90689	1.04446	-0.0440177	2.3133	3.32193	NaN	NaN	1.04446	-0.0440177	2.3133	3.32193	NaN	NaN				17	17	17	49.7	49.7	49.7	40.047	0	105.31	NaN	172710000	NaN	E1PN10;W8JEE8;W8J9U0;W8J542;W8J4L6;W8IZS7;Q0P822	E1PN10;W8JEE8;W8J9U0;W8J542;W8J4L6;W8IZS7;Q0P822	>tr|E1PN10|E1PN10_CAMJM ATP/GTP-binding protein OS=Campylobacter jejuni subsp. jejuni serotype HS21 (strain M1 / 99/308) GN=mrp PE=4 SV=1;>tr|W8JEE8|W8JEE8_CAMJE Sodium:proton antiporter OS=Campylobacter jejuni subsp. jejuni NCTC 11168-GSv GN=N920_07995 PE
NaN	NaN	NaN	3.16992	3.16992	3.16992	1.37851	2.58496	2.80735	3.32193	2.80735	1.05929	0.115166	4.31143	2.80735	NaN	NaN	1.05929	0.115166	4.31143	2.80735	NaN	NaN				10	10	10	33.7	33.7	33.7	41.69	0	72.375	NaN	31484000	NaN	W8J925;W8J4B2;W8J0E0;W8IZP0;W8IVR1;Q9PM68;E1PN11	W8J925;W8J4B2;W8J0E0;W8IZP0;W8IVR1;Q9PM68;E1PN11	>tr|W8J925|W8J925_CAMJE Bifunctional enzyme IspD/IspF OS=Campylobacter jejuni subsp. jejuni NCTC 11168-GSv GN=ispDF PE=3 SV=1;>tr|W8J4B2|W8J4B2_CAMJE Bifunctional enzyme IspD/IspF OS=Campylobacter jejuni subsp. jejuni NCTC 11168-mfK12E5 GN=ispDF PE=3 SV=1;
NaN	NaN	NaN	2.32193	2.32193	2.32193	1.31034	2.32193	2.32193	2.80735	2	NaN	NaN	NaN	NaN	NaN	NaN	NaN	NaN	NaN	NaN	NaN	NaN				5	5	5	27.1	27.1	27.1	34.252	0	29.92	NaN	3221200	NaN	W8J899;W8J3H4;W8IYX6;W8IUZ0;W8IQD0;Q0P820;E1PN12	W8J899;W8J3H4;W8IYX6;W8IUZ0;W8IQD0;Q0P820;E1PN12	>tr|W8J899|W8J899_CAMJE Chemotaxis protein CheY OS=Campylobacter jejuni subsp. jejuni NCTC 11168-GSv GN=N920_08005 PE=4 SV=1;>tr|W8J3H4|W8J3H4_CAMJE Chemotaxis protein CheY OS=Campylobacter jejuni subsp. jejuni NCTC 11168-mfK12E5 GN=N918_07980 PE=4 SV=1;>t
NaN	NaN	NaN	2	2	2	1.23879	2	1	1	1.58496	1.17402	0.199374	2.53356	2	NaN	NaN	1.17402	0.199374	2.53356	2	NaN	NaN				7	7	7	25.4	25.4	25.4	39.943	0	16.777	NaN	10474000	NaN	W8J930;W8J4B8;W8J0E3;W8IZP5;W8IVR5;Q9PM63;E1PN16	W8J930;W8J4B8;W8J0E3;W8IZP5;W8IVR5;Q9PM63;E1PN16	>tr|W8J930|W8J930_CAMJE Peptide chain release factor 1 OS=Campylobacter jejuni subsp. jejuni NCTC 11168-GSv GN=prfA PE=3 SV=1;>tr|W8J4B8|W8J4B8_CAMJE Peptide chain release factor 1 OS=Campylobacter jejuni subsp. jejuni NCTC 11168-mfK12E5 GN=prfA PE=3 SV=1;
NaN	NaN	NaN	4	4	4	1.40599	5.93074	6.2854	6.24793	6.53916	1.02361	-0.0571515	3.02487	3.16992	NaN	NaN	1.02361	-0.0571515	3.02487	3.16992	NaN	NaN				17	17	17	62.9	62.9	62.9	28.704	0	173.23	NaN	2473000000	NaN	E1PN17;W8J8A4;W8J3I0;W8IYY0;W8IUZ5;W8IQD4;Q0P815	E1PN17;W8J8A4;W8J3I0;W8IYY0;W8IUZ5;W8IQD4;Q0P815	>tr|E1PN17|E1PN17_CAMJM Uncharacterized protein OS=Campylobacter jejuni subsp. jejuni serotype HS21 (strain M1 / 99/308) GN=CJM1_1550 PE=4 SV=1;>tr|W8J8A4|W8J8A4_CAMJE Uncharacterized protein OS=Campylobacter jejuni subsp. jejuni NCTC 11168-GSv GN=N920_080
2	2	0	2	2	0	1.47508	0	1.58496	1	1.58496	NaN	NaN	NaN	0	NaN	NaN	NaN	NaN	NaN	0	NaN	NaN				4	4	1	7.7	7.7	2.4	80.339	0	12.857	19446000	5602900	13843000	E1PN18	E1PN18	>tr|E1PN18|E1PN18_CAMJM TonB-dependent heme receptor OS=Campylobacter jejuni subsp. jejuni serotype HS21 (strain M1 / 99/308) GN=chuA PE=3 SV=1
NaN	NaN	NaN	2.32193	2.32193	2.32193	1.47508	0	1	2	1	0.688225	-0.311882	1.58602	1.58496	NaN	NaN	0.688225	-0.311882	1.58602	1.58496	NaN	NaN				7	7	7	22.9	22.9	22.9	29.48	0	20.358	NaN	12962000	NaN	E1PN20;W8JEF6;W8J9V2;W8J553;W8J4M3;W8IZT7;Q0P812	E1PN20;W8JEF6;W8J9V2;W8J553;W8J4M3;W8IZT7;Q0P812	>tr|E1PN20|E1PN20_CAMJM Putative hemin uptake system ATP-binding protein OS=Campylobacter jejuni subsp. jejuni serotype HS21 (strain M1 / 99/308) GN=chuC PE=3 SV=1;>tr|W8JEF6|W8JEF6_CAMJE Heme ABC transporter ATP-binding protein OS=Campylobacter jejuni sub
NaN	NaN	NaN	3.32193	3.32193	3.32193	1.27501	3.45943	3.80735	3.32193	3.32193	NaN	NaN	NaN	NaN	NaN	NaN	NaN	NaN	NaN	NaN	NaN	NaN				11	11	11	45.9	45.9	45.9	30.142	0	72.626	NaN	116860000	NaN	E1PN21;W8J935;W8J4C3;W8J0E6;W8IZP8;W8IVS0;Q0P811	E1PN21;W8J935;W8J4C3;W8J0E6;W8IZP8;W8IVS0;Q0P811	>tr|E1PN21|E1PN21_CAMJM Putative hemin uptake system periplasmic hemin-binding protein OS=Campylobacter jejuni subsp. jejuni serotype HS21 (strain M1 / 99/308) GN=chuD PE=4 SV=1;>tr|W8J935|W8J935_CAMJE Hemin transporter OS=Campylobacter jejuni subsp. jejun
NaN	NaN	NaN	2.32193	2.32193	2.32193	1.28096	1.58496	2.32193	1.58496	1.58496	NaN	NaN	NaN	NaN	NaN	NaN	NaN	NaN	NaN	NaN	NaN	NaN				5	5	5	19.6	19.6	19.6	37.016	0	10.473	NaN	5442800	NaN	W8JEG1;W8J9V6;W8J558;W8J4M7;W8IZU3;Q0P806;E1PN26	W8JEG1;W8J9V6;W8J558;W8J4M7;W8IZU3;Q0P806;E1PN26	>tr|W8JEG1|W8JEG1_CAMJE Riboflavin deaminase OS=Campylobacter jejuni subsp. jejuni NCTC 11168-GSv GN=N920_08095 PE=4 SV=1;>tr|W8J9V6|W8J9V6_CAMJE Riboflavin deaminase OS=Campylobacter jejuni subsp. jejuni NCTC 11168-mfK12E5 GN=N918_08070 PE=4 SV=1;>tr|W8J5
NaN	NaN	NaN	3.58496	3.58496	3.58496	1.33342	3.32193	3.32193	3.16992	3.45943	1.42013	0.295135	2.85834	1.58496	NaN	NaN	1.42013	0.295135	2.85834	1.58496	NaN	NaN				14	14	14	45.4	45.4	45.4	49.507	0	60.781	NaN	21378000	NaN	W8J939;W8J4C7;W8J0F0;W8IZQ2;W8IVS5;Q0P804;E1PN28	W8J939;W8J4C7;W8J0F0;W8IZQ2;W8IVS5;Q0P804;E1PN28	>tr|W8J939|W8J939_CAMJE Serine dehydratase OS=Campylobacter jejuni subsp. jejuni NCTC 11168-GSv GN=N920_08105 PE=4 SV=1;>tr|W8J4C7|W8J4C7_CAMJE Serine dehydratase OS=Campylobacter jejuni subsp. jejuni NCTC 11168-mfK12E5 GN=N918_08080 PE=4 SV=1;>tr|W8J0F0|W
NaN	NaN	NaN	1.58496	1.58496	1.58496	1.38957	1.58496	1.58496	1.58496	2	NaN	NaN	NaN	NaN	NaN	NaN	NaN	NaN	NaN	NaN	NaN	NaN				4	4	4	34.8	34.8	34.8	15.377	0	17.359	NaN	6500600	NaN	E1PN30;W8JSB1;W8JMB5;W8JHJ8;W8IUB6;W8IPT4;Q0P802	E1PN30	>tr|E1PN30|E1PN30_CAMJM Putative periplasmic protein OS=Campylobacter jejuni subsp. jejuni serotype HS21 (strain M1 / 99/308) GN=CJM1_1567 PE=4 SV=1
NaN	NaN	NaN	2.32193	2.32193	2.32193	1.45943	1.58496	1.58496	2.32193	2.32193	NaN	NaN	NaN	NaN	NaN	NaN	NaN	NaN	NaN	NaN	NaN	NaN				6	6	6	29.6	29.6	29.6	28.817	0	33.597	NaN	6930600	NaN	W8JIL7;W8JDU4;W8JCV9;W8J9D0;W8J7N1;Q0P801;E1PN31	W8JIL7;W8JDU4;W8JCV9;W8J9D0;W8J7N1;Q0P801;E1PN31	>tr|W8JIL7|W8JIL7_CAMJE Uncharacterized protein OS=Campylobacter jejuni subsp. jejuni NCTC 11168-GSv GN=N920_08120 PE=4 SV=1;>tr|W8JDU4|W8JDU4_CAMJE Uncharacterized protein OS=Campylobacter jejuni subsp. jejuni NCTC 11168-mfK12E5 GN=N918_08095 PE=4 SV=1;>t
NaN	NaN	NaN	1	1	1	1	0	0	0	NaN	NaN	NaN	NaN	NaN	NaN	NaN	NaN	NaN	NaN	NaN	NaN	NaN				2	2	2	9.7	9.7	9.7	26.274	0	4.4461	0	0	0	E1PN34;W8JIK7;W8JDW1;W8JA36;W8J4H6;W8IQR1;Q0P7Z8	E1PN34;W8JIK7;W8JDW1;W8JA36;W8J4H6;W8IQR1;Q0P7Z8	>tr|E1PN34|E1PN34_CAMJM TonB-dependent receptor, putative OS=Campylobacter jejuni subsp. jejuni serotype HS21 (strain M1 / 99/308) GN=tonB2 PE=4 SV=1;>tr|W8JIK7|W8JIK7_CAMJE Cell envelope biogenesis protein TonB OS=Campylobacter jejuni subsp. jejuni NCTC 1
NaN	NaN	NaN	4	4	4	1.38957	2.80735	3.32193	3.32193	3.32193	-2.76533	-3.83989	3.38281	1.58496	NaN	NaN	-2.76533	-3.83989	3.38281	1.58496	NaN	NaN				17	17	17	68.2	68.2	68.2	32.494	0	49.329	NaN	17670000	NaN	E1PN35;W8J8B6;W8J3J6;W8IYZ5;W8IV11;W8IQE5;Q0P7Z7	E1PN35;W8J8B6;W8J3J6;W8IYZ5;W8IV11;W8IQE5;Q0P7Z7	>tr|E1PN35|E1PN35_CAMJM Uncharacterized protein OS=Campylobacter jejuni subsp. jejuni serotype HS21 (strain M1 / 99/308) GN=CJM1_1572 PE=4 SV=1;>tr|W8J8B6|W8J8B6_CAMJE Uncharacterized protein OS=Campylobacter jejuni subsp. jejuni NCTC 11168-GSv GN=N920_081
NaN	NaN	NaN	1.58496	1.58496	1.58496	1.76553	NaN	0	0	1.58496	NaN	NaN	NaN	NaN	NaN	NaN	NaN	NaN	NaN	NaN	NaN	NaN				3	3	3	8.6	8.6	8.6	36.755	0	3.703	NaN	7274000	NaN	W8JIM1;W8JDV0;W8JCW4;W8J9D3;W8J7N6;Q0P7Z5;E1PN37	W8JIM1;W8JDV0;W8JCW4;W8J9D3;W8J7N6;Q0P7Z5;E1PN37	>tr|W8JIM1|W8JIM1_CAMJE ATP-binding protein OS=Campylobacter jejuni subsp. jejuni NCTC 11168-GSv GN=N920_08150 PE=4 SV=1;>tr|W8JDV0|W8JDV0_CAMJE ATP-binding protein OS=Campylobacter jejuni subsp. jejuni NCTC 11168-mfK12E5 GN=N918_08125 PE=4 SV=1;>tr|W8JCW4
NaN	NaN	NaN	3.16992	3.16992	3.16992	1.33342	2.32193	2.58496	2	2.58496	NaN	NaN	NaN	0	NaN	NaN	NaN	NaN	NaN	0	NaN	NaN				9	9	9	27.6	27.6	27.6	39.261	0	24.114	NaN	2569700	NaN	E1PN38;W8JEG9;W8J9W7;W8J569;W8J4N5;W8IZV3;Q9PM41	E1PN38;W8JEG9;W8J9W7;W8J569;W8J4N5;W8IZV3;Q9PM41	>tr|E1PN38|E1PN38_CAMJM Chorismate synthase OS=Campylobacter jejuni subsp. jejuni serotype HS21 (strain M1 / 99/308) GN=aroC PE=3 SV=1;>tr|W8JEG9|W8JEG9_CAMJE Chorismate synthase OS=Campylobacter jejuni subsp. jejuni NCTC 11168-GSv GN=aroC PE=3 SV=1;>tr|W8
NaN	NaN	NaN	2	2	2	1.28096	2	1.58496	2	1.58496	1.03267	-0.126455	1.32826	1.58496	NaN	NaN	1.03267	-0.126455	1.32826	1.58496	NaN	NaN				4	4	4	17.4	17.4	17.4	24.964	0	24.358	NaN	13431000	NaN	W8J948;W8J4D4;W8J0F8;W8IZR1;W8IVT6;Q9PM40;E1PN39	W8J948;W8J4D4;W8J0F8;W8IZR1;W8IVT6;Q9PM40;E1PN39	>tr|W8J948|W8J948_CAMJE Ribonuclease 3 OS=Campylobacter jejuni subsp. jejuni NCTC 11168-GSv GN=rnc PE=3 SV=1;>tr|W8J4D4|W8J4D4_CAMJE Ribonuclease 3 OS=Campylobacter jejuni subsp. jejuni NCTC 11168-mfK12E5 GN=rnc PE=3 SV=1;>tr|W8J0F8|W8J0F8_CAMJE Ribonuclea
2	0	0	2	0	0	0	0	NaN	NaN	NaN	NaN	NaN	NaN	NaN	NaN	NaN	NaN	NaN	NaN	NaN	NaN	NaN				4	1	1	37	12	12	11.641	0.0089552	1.4937	0	0	0	E1PN43	E1PN43	>tr|E1PN43|E1PN43_CAMJM Uncharacterized protein OS=Campylobacter jejuni subsp. jejuni serotype HS21 (strain M1 / 99/308) GN=CJM1_1580 PE=4 SV=1
NaN	NaN	NaN	2.32193	2.32193	2.32193	1.36177	2.58496	2.32193	2.32193	2.80735	NaN	NaN	NaN	0	NaN	NaN	NaN	NaN	NaN	0	NaN	NaN				5	5	5	73.3	73.3	73.3	9.7172	0	11.253	NaN	34072000	NaN	E1PN44;W8JEH5;W8J9X2;W8J574;W8J4P0;W8IZV8;Q0P7Y9;O69292	E1PN44;W8JEH5;W8J9X2;W8J574;W8J4P0;W8IZV8;Q0P7Y9;O69292	>tr|E1PN44|E1PN44_CAMJM NifU family protein OS=Campylobacter jejuni subsp. jejuni serotype HS21 (strain M1 / 99/308) GN=CJM1_1581 PE=4 SV=1;>tr|W8JEH5|W8JEH5_CAMJE Nitrogen-fixing protein NifU OS=Campylobacter jejuni subsp. jejuni NCTC 11168-GSv GN=N920_08
NaN	NaN	NaN	4.24793	4.24793	4.24793	1.40599	3.80735	3.90689	4.08746	4.32193	0.843099	-0.170686	3.23909	3.16992	NaN	NaN	0.843099	-0.170686	3.23909	3.16992	NaN	NaN				20	20	20	54.1	54.1	54.1	47.648	0	98.719	NaN	58088000	NaN	E1PN46;W8J8C6;W8J3K7;W8IZ04;W8IV18;W8IQF2;O69290	E1PN46;W8J8C6;W8J3K7;W8IZ04;W8IV18;W8IQF2;O69290	>tr|E1PN46|E1PN46_CAMJM UDP-N-acetylmuramoyl-L-alanyl-D-glutamate--2,6-diaminopimelate ligase OS=Campylobacter jejuni subsp. jejuni serotype HS21 (strain M1 / 99/308) GN=murE PE=3 SV=1;>tr|W8J8C6|W8J8C6_CAMJE UDP-N-acetylmuramoyl-L-alanyl-D-glutamate--2,6-
NaN	NaN	NaN	1	1	1	1.22033	1	0	1	0	NaN	NaN	NaN	NaN	NaN	NaN	NaN	NaN	NaN	NaN	NaN	NaN				2	2	2	19.4	19.4	19.4	11.106	0.0011312	3.4812	0	0	0	W8JSC3;W8JMD0;W8JHL2;W8IUC5;W8IPV0;E1PN47;Q9PM34	W8JSC3;W8JMD0;W8JHL2;W8IUC5;W8IPV0;E1PN47;Q9PM34	>tr|W8JSC3|W8JSC3_CAMJE Nucleoid-associated protein N920_08195 OS=Campylobacter jejuni subsp. jejuni NCTC 11168-GSv GN=N920_08195 PE=3 SV=1;>tr|W8JMD0|W8JMD0_CAMJE Nucleoid-associated protein N918_08170 OS=Campylobacter jejuni subsp. jejuni NCTC 11168-mfK1
4.08746	4.08746	1	3.70044	3.70044	0	1.26303	3.58496	3.32193	3.45943	3.16992	-0.313423	-1.34143	2.2742	3.32193	NaN	NaN	-0.313423	-1.34143	2.2742	3.32193	NaN	NaN				17	17	2	56.6	56.6	8	41.492	0	74	NaN	111520000	NaN	E1PN48	E1PN48	>tr|E1PN48|E1PN48_CAMJM PDZ domain protein OS=Campylobacter jejuni subsp. jejuni serotype HS21 (strain M1 / 99/308) GN=CJM1_1585 PE=4 SV=1
NaN	NaN	NaN	1	1	1	1.36177	1	0	1	1	NaN	NaN	NaN	NaN	NaN	NaN	NaN	NaN	NaN	NaN	NaN	NaN				3	3	3	11.3	11.3	11.3	27.485	0.0011025	3.1057	NaN	222770	NaN	W8JGP4;W8J809;W8J3D9;W8J2R1;W8IY05;Q0PA94;E1PN51	W8JGP4;W8J809;W8J3D9;W8J2R1;W8IY05;Q0PA94;E1PN51	>tr|W8JGP4|W8JGP4_CAMJE 2-hydroxy-6-oxohepta-2,4-dienoate hydrolase OS=Campylobacter jejuni subsp. jejuni NCTC 11168-GSv GN=N920_03980 PE=4 SV=1;>tr|W8J809|W8J809_CAMJE 2-hydroxy-6-oxohepta-2,4-dienoate hydrolase OS=Campylobacter jejuni subsp. jejuni NCTC
NaN	NaN	NaN	1.58496	1.58496	1.58496	1.08406	2	0	0	1	NaN	NaN	NaN	NaN	NaN	NaN	NaN	NaN	NaN	NaN	NaN	NaN				3	3	3	46.5	46.5	46.5	8.3588	0	6.4156	NaN	254120	NaN	W8JCK6;W8J2M2;W8IYK4;W8IXW1;W8IU07;Q0PA93;E1PN52	W8JCK6;W8J2M2;W8IYK4;W8IXW1;W8IU07;Q0PA93;E1PN52	>tr|W8JCK6|W8JCK6_CAMJE Prevent-host-death protein OS=Campylobacter jejuni subsp. jejuni NCTC 11168-GSv GN=N920_03985 PE=4 SV=1;>tr|W8J2M2|W8J2M2_CAMJE Prevent-host-death protein OS=Campylobacter jejuni subsp. jejuni NCTC 11168-mfK12E5 GN=N918_03960 PE=4 S
NaN	NaN	NaN	3	3	3	1.33342	2.80735	2.58496	2.80735	2.80735	1.5433	0.451541	4.18595	1	NaN	NaN	1.5433	0.451541	4.18595	1	NaN	NaN				8	8	8	25.7	25.7	25.7	39.953	0	18.29	NaN	10202000	NaN	E1PN53;W8J778;W8J1R1;W8IX78;W8IT29;W8INR3;Q9PPC2	E1PN53;W8J778;W8J1R1;W8IX78;W8IT29;W8INR3;Q9PPC2	>tr|E1PN53|E1PN53_CAMJM D-alanine--D-alanine ligase OS=Campylobacter jejuni subsp. jejuni serotype HS21 (strain M1 / 99/308) GN=ddl PE=3 SV=1;>tr|W8J778|W8J778_CAMJE D-alanine--D-alanine ligase OS=Campylobacter jejuni subsp. jejuni NCTC 11168-GSv GN=ddl PE
NaN	NaN	NaN	2.32193	2.32193	2.32193	1.43296	1	1	1.58496	1.58496	NaN	NaN	NaN	NaN	NaN	NaN	NaN	NaN	NaN	NaN	NaN	NaN				5	5	5	26.2	26.2	26.2	19.933	0	5.8179	NaN	480070	NaN	W8JKF4;W8JFT5;W8J6E2;W8ISH8;W8IN14;Q9PPC1;E1PN54	W8JKF4;W8JFT5;W8J6E2;W8ISH8;W8IN14;Q9PPC1;E1PN54	>tr|W8JKF4|W8JKF4_CAMJE Holliday junction ATP-dependent DNA helicase RuvA OS=Campylobacter jejuni subsp. jejuni NCTC 11168-mfK12E5 GN=ruvA PE=3 SV=1;>tr|W8JFT5|W8JFT5_CAMJE Holliday junction ATP-dependent DNA helicase RuvA OS=Campylobacter jejuni subsp. je
NaN	NaN	NaN	4.24793	4.24793	4.24793	1.46989	3	3.16992	3.58496	3.90689	NaN	NaN	NaN	0	NaN	NaN	NaN	NaN	NaN	0	NaN	NaN				21	21	21	33.4	33.4	33.4	70.834	0	49.177	NaN	13318000	NaN	W8JQG1;W8JC26;W8JAL3;W8J7I3;W8J5Q6;Q0PA90;E1PN55	W8JQG1;W8JC26;W8JAL3;W8J7I3;W8J5Q6;Q0PA90;E1PN55	>tr|W8JQG1|W8JQG1_CAMJE ATPase OS=Campylobacter jejuni subsp. jejuni NCTC 11168-GSv GN=N920_04000 PE=4 SV=1;>tr|W8JC26|W8JC26_CAMJE ATPase OS=Campylobacter jejuni subsp. jejuni NCTC 11168-mfK12E5 GN=N918_03975 PE=4 SV=1;>tr|W8JAL3|W8JAL3_CAMJE ATPase OS=Ca
NaN	NaN	NaN	4.24793	4.24793	4.24793	1.32193	4.58496	4.24793	4.24793	4.58496	1.07183	-0.0259994	2.59209	2.80735	NaN	NaN	1.07183	-0.0259994	2.59209	2.80735	NaN	NaN				23	23	23	51.3	51.3	51.3	53.586	0	104.61	NaN	105400000	NaN	E1PN58;W8JGQ1;W8J814;W8J3E4;W8J2R6;W8IY10;Q9PPB8	E1PN58;W8JGQ1;W8J814;W8J3E4;W8J2R6;W8IY10;Q9PPB8	>tr|E1PN58|E1PN58_CAMJM Cysteine--tRNA ligase OS=Campylobacter jejuni subsp. jejuni serotype HS21 (strain M1 / 99/308) GN=cysS PE=3 SV=1;>tr|W8JGQ1|W8JGQ1_CAMJE Cysteine--tRNA ligase OS=Campylobacter jejuni subsp. jejuni NCTC 11168-GSv GN=cysS PE=3 SV=1;>t
NaN	NaN	NaN	0	0	0	1.58496	NaN	0	NaN	0	NaN	NaN	NaN	NaN	NaN	NaN	NaN	NaN	NaN	NaN	NaN	NaN				1	1	1	3.4	3.4	3.4	65.326	0	4.0284	0	0	0	W8JCL1;W8J2M7;W8IYK8;W8IXW4;W8IU11;Q0PA87;E1PN59	W8JCL1;W8J2M7;W8IYK8;W8IXW4;W8IU11;Q0PA87;E1PN59	>tr|W8JCL1|W8JCL1_CAMJE ABC transporter permease OS=Campylobacter jejuni subsp. jejuni NCTC 11168-GSv GN=N920_04015 PE=3 SV=1;>tr|W8J2M7|W8J2M7_CAMJE ABC transporter permease OS=Campylobacter jejuni subsp. jejuni NCTC 11168-mfK12E5 GN=N918_03990 PE=3 SV=1;
NaN	NaN	NaN	3.16992	3.16992	3.16992	1.33342	2.80735	2.58496	2.80735	2.80735	0.951513	0.0563061	4.06471	2.80735	NaN	NaN	0.951513	0.0563061	4.06471	2.80735	NaN	NaN				12	12	12	47.7	47.7	47.7	38.978	0	57.984	NaN	14042000	NaN	E1PN60;W8J783;W8J1R6;W8IX82;W8IT36;W8INR7;Q0PA86	E1PN60;W8J783;W8J1R6;W8IX82;W8IT36;W8INR7;Q0PA86	>tr|E1PN60|E1PN60_CAMJM Dihydroorotate dehydrogenase (quinone) OS=Campylobacter jejuni subsp. jejuni serotype HS21 (strain M1 / 99/308) GN=pyrD PE=4 SV=1;>tr|W8J783|W8J783_CAMJE Dihydroorotate dehydrogenase (quinone) OS=Campylobacter jejuni subsp. jejuni N
NaN	NaN	NaN	1	1	1	1.41684	NaN	1	NaN	0	NaN	NaN	NaN	NaN	NaN	NaN	NaN	NaN	NaN	NaN	NaN	NaN				2	2	2	6.7	6.7	6.7	48.043	0.0021668	2.8458	0	0	0	W8JKG0;W8JFU2;W8J6E6;W8ISI2;W8IN18;Q0PA85;E1PN61	W8JKG0;W8JFU2;W8J6E6;W8ISI2;W8IN18;Q0PA85;E1PN61	>tr|W8JKG0|W8JKG0_CAMJE Protease OS=Campylobacter jejuni subsp. jejuni NCTC 11168-mfK12E5 GN=N918_04000 PE=3 SV=1;>tr|W8JFU2|W8JFU2_CAMJE Protease OS=Campylobacter jejuni subsp. jejuni NCTC 11168-mcK12E5 GN=N917_04005 PE=3 SV=1;>tr|W8J6E6|W8J6E6_CAMJE Prot
3.80735	0	0	3.70044	0	0	1.32193	0	0	0	0	NaN	NaN	NaN	NaN	NaN	NaN	NaN	NaN	NaN	NaN	NaN	NaN				14	1	1	66.4	2.7	2.7	32.68	0.0070352	1.5827	NaN	7662000	NaN	E1PN62	E1PN62	>tr|E1PN62|E1PN62_CAMJM 4-hydroxy-tetrahydrodipicolinate synthase OS=Campylobacter jejuni subsp. jejuni serotype HS21 (strain M1 / 99/308) GN=dapA PE=3 SV=1
NaN	NaN	NaN	3.32193	3.32193	1.58496	1.40599	3	3.70044	3.58496	3.70044	1.0453	-0.0793561	2.44843	3.45943	NaN	NaN	1.0453	-0.0793561	2.44843	3.45943	NaN	NaN				14	14	4	71	71	25.1	28.127	0	83.481	NaN	231090000	NaN	E1PN63;W8JGQ7;W8J820;W8J3E9;W8J2S1;W8IY17	E1PN63;W8JGQ7;W8J820;W8J3E9;W8J2S1;W8IY17	>tr|E1PN63|E1PN63_CAMJM Oxidoreductase, short chain dehydrogenase/reductase family OS=Campylobacter jejuni subsp. jejuni serotype HS21 (strain M1 / 99/308) GN=CJM1_0784 PE=4 SV=1;>tr|W8JGQ7|W8JGQ7_CAMJE 7-alpha-hydroxysteroid dehydrogenase OS=Campylobacter
NaN	NaN	NaN	3	3	3	1.33342	2.80735	2.32193	2.58496	2.80735	1.15445	0.203013	3.60372	1.58496	NaN	NaN	1.15445	0.203013	3.60372	1.58496	NaN	NaN				8	8	8	58.1	58.1	58.1	23.031	0	16.058	NaN	22242000	NaN	E1PN65;W8J787;W8J1R9;W8IX86;W8IT41;W8INS1;Q0PA81	E1PN65;W8J787;W8J1R9;W8IX86;W8IT41;W8INS1;Q0PA81	>tr|E1PN65|E1PN65_CAMJM Metallo-beta-lactamase family protein OS=Campylobacter jejuni subsp. jejuni serotype HS21 (strain M1 / 99/308) GN=glx2 PE=4 SV=1;>tr|W8J787|W8J787_CAMJE Beta-lactamase OS=Campylobacter jejuni subsp. jejuni NCTC 11168-GSv GN=N920_040
NaN	NaN	NaN	2.80735	2.80735	2.80735	1.48543	2.32193	NaN	1.58496	2.80735	0.714751	-0.281702	3.3454	1	NaN	NaN	0.714751	-0.281702	3.3454	1	NaN	NaN				8	8	8	37	37	37	27.462	0	29.957	NaN	5148900	NaN	W8JKG5;W8JFU4;W8J6F0;W8ISI7;W8IN23;Q9PPB0;E1PN66	W8JKG5;W8JFU4;W8J6F0;W8ISI7;W8IN23;Q9PPB0;E1PN66	>tr|W8JKG5|W8JKG5_CAMJE NH(3)-dependent NAD(+) synthetase OS=Campylobacter jejuni subsp. jejuni NCTC 11168-mfK12E5 GN=nadE PE=3 SV=1;>tr|W8JFU4|W8JFU4_CAMJE NH(3)-dependent NAD(+) synthetase OS=Campylobacter jejuni subsp. jejuni NCTC 11168-mcK12E5 GN=nadE
NaN	NaN	NaN	4.24793	4.24793	4.24793	1.3505	4.39232	4.52356	4.70044	4.52356	1.11863	-0.00497146	3.78073	4.39232	NaN	NaN	1.11863	-0.00497146	3.78073	4.39232	NaN	NaN				22	22	22	60.2	60.2	60.2	53.884	0	286.13	NaN	300340000	NaN	E1PN68;W8JGR4;W8J826;W8J3F4;W8J2S7;W8IY22;Q0PA78	E1PN68;W8JGR4;W8J826;W8J3F4;W8J2S7;W8IY22;Q0PA78	>tr|E1PN68|E1PN68_CAMJM Threonine synthase OS=Campylobacter jejuni subsp. jejuni serotype HS21 (strain M1 / 99/308) GN=thrC PE=4 SV=1;>tr|W8JGR4|W8JGR4_CAMJE Threonine synthase OS=Campylobacter jejuni subsp. jejuni NCTC 11168-GSv GN=N920_04060 PE=4 SV=1;>t
NaN	NaN	NaN	3.32193	3.32193	3.32193	1.36177	3.16992	3.16992	3	3.45943	1.00626	0.0176369	3.4782	2.80735	NaN	NaN	1.00626	0.0176369	3.4782	2.80735	NaN	NaN				12	12	12	62.1	62.1	62.1	27.585	0	35.335	NaN	39827000	NaN	E1PN69;Q0PA77;W8JCM0;W8J2N7;W8IYL9;W8IXX3;W8IU18	E1PN69;Q0PA77;W8JCM0;W8J2N7;W8IYL9;W8IXX3;W8IU18	>tr|E1PN69|E1PN69_CAMJM 3-deoxy-manno-octulosonate cytidylyltransferase OS=Campylobacter jejuni subsp. jejuni serotype HS21 (strain M1 / 99/308) GN=kdsB PE=4 SV=1;>tr|Q0PA77|Q0PA77_CAMJE 3-deoxy-manno-octulosonate cytidylyltransferase OS=Campylobacter jeju
NaN	NaN	NaN	3	3	0	1.38957	0	2.32193	2.32193	1	NaN	NaN	NaN	0	NaN	NaN	NaN	NaN	NaN	0	NaN	NaN				12	12	1	33.7	33.7	3.9	48.932	0	71.73	NaN	9096100	NaN	E1PN70;Q0PA74	E1PN70	>tr|E1PN70|E1PN70_CAMJM Uncharacterized protein OS=Campylobacter jejuni subsp. jejuni serotype HS21 (strain M1 / 99/308) GN=CJM1_0791 PE=4 SV=1
2.58496	2.58496	1	1	1	NaN	1.48543	0	0	0	1	NaN	NaN	NaN	NaN	NaN	NaN	NaN	NaN	NaN	NaN	NaN	NaN				6	6	2	30.9	30.9	10.2	28.89	0	13.386	NaN	2777300	NaN	E1PN71	E1PN71	>tr|E1PN71|E1PN71_CAMJM Putative glutamine binding periplasmic protein OS=Campylobacter jejuni subsp. jejuni serotype HS21 (strain M1 / 99/308) GN=glnH PE=4 SV=1
NaN	NaN	NaN	4.08746	4.08746	4.08746	1.37851	3.70044	3.45943	3.70044	4	1.22355	0.173	3.74416	3	NaN	NaN	1.22355	0.173	3.74416	3	NaN	NaN				17	17	17	52.9	52.9	52.9	48.144	0	81.476	NaN	41634000	NaN	E1PN73;W8JQH6;W8JC42;W8JAM9;W8J7J8;W8J5S1;Q9PPA2	E1PN73;W8JQH6;W8JC42;W8JAM9;W8J7J8;W8J5S1;Q9PPA2	>tr|E1PN73|E1PN73_CAMJM Bifunctional protein GlmU OS=Campylobacter jejuni subsp. jejuni serotype HS21 (strain M1 / 99/308) GN=glmU PE=3 SV=1;>tr|W8JQH6|W8JQH6_CAMJE Bifunctional protein GlmU OS=Campylobacter jejuni subsp. jejuni NCTC 11168-GSv GN=glmU PE=3
NaN	NaN	NaN	0	0	0	2	NaN	NaN	NaN	0	NaN	NaN	NaN	NaN	NaN	NaN	NaN	NaN	NaN	NaN	NaN	NaN				1	1	1	3.9	3.9	3.9	43.288	0.0011198	3.3222	0	0	0	W8JGR8;W8J830;W8J3F9;W8J2T3;W8IY27;Q0PA68;E1PN74	W8JGR8;W8J830;W8J3F9;W8J2T3;W8IY27;Q0PA68;E1PN74	>tr|W8JGR8|W8JGR8_CAMJE Phosphopantothenate synthase OS=Campylobacter jejuni subsp. jejuni NCTC 11168-GSv GN=N920_04100 PE=4 SV=1;>tr|W8J830|W8J830_CAMJE Phosphopantothenate synthase OS=Campylobacter jejuni subsp. jejuni NCTC 11168-mfK12E5 GN=N918_04075 PE
NaN	NaN	NaN	2.32193	2.32193	2.32193	1.40054	2	1	1.58496	2.32193	NaN	NaN	NaN	NaN	NaN	NaN	NaN	NaN	NaN	NaN	NaN	NaN				5	5	5	28.3	28.3	28.3	24.105	0	12.604	NaN	1039600	NaN	W8JCM4;W8J2P4;W8IYM4;W8IXX9;W8IU23;Q0PA67;E1PN75	W8JCM4;W8J2P4;W8IYM4;W8IXX9;W8IU23;Q0PA67;E1PN75	>tr|W8JCM4|W8JCM4_CAMJE Uncharacterized protein OS=Campylobacter jejuni subsp. jejuni NCTC 11168-GSv GN=N920_04105 PE=4 SV=1;>tr|W8J2P4|W8J2P4_CAMJE Uncharacterized protein OS=Campylobacter jejuni subsp. jejuni NCTC 11168-mfK12E5 GN=N918_04080 PE=4 SV=1;>t
NaN	NaN	NaN	0	0	0	2	NaN	NaN	NaN	1	NaN	NaN	NaN	NaN	NaN	NaN	NaN	NaN	NaN	NaN	NaN	NaN				2	2	2	8.1	8.1	8.1	26.087	0.0031381	2.1383	NaN	1253600	NaN	W8J793;W8J1S7;W8IX91;W8IT53;W8INT2;Q9PP99;E1PN76	W8J793;W8J1S7;W8IX91;W8IT53;W8INT2;Q9PP99;E1PN76	>tr|W8J793|W8J793_CAMJE Isoprenyl transferase OS=Campylobacter jejuni subsp. jejuni NCTC 11168-GSv GN=N920_04110 PE=3 SV=1;>tr|W8J1S7|W8J1S7_CAMJE Isoprenyl transferase OS=Campylobacter jejuni subsp. jejuni NCTC 11168-mfK12E5 GN=N918_04085 PE=3 SV=1;>tr|W8
NaN	NaN	NaN	2.32193	2.32193	2.32193	1.09761	1	1.58496	0	0	NaN	NaN	NaN	NaN	NaN	NaN	NaN	NaN	NaN	NaN	NaN	NaN				6	6	6	16.4	16.4	16.4	44.035	0	7.6483	NaN	1920800	NaN	E1PN80;W8JCM9;W8J2P8;W8IYM8;W8IXY3;W8IU27;Q0PA62	E1PN80;W8JCM9;W8J2P8;W8IYM8;W8IXY3;W8IU27;Q0PA62	>tr|E1PN80|E1PN80_CAMJM Threonine dehydratase OS=Campylobacter jejuni subsp. jejuni serotype HS21 (strain M1 / 99/308) GN=ilvA PE=4 SV=1;>tr|W8JCM9|W8JCM9_CAMJE Threonine dehydratase OS=Campylobacter jejuni subsp. jejuni NCTC 11168-GSv GN=N920_04130 PE=4 S
NaN	NaN	NaN	NaN	NaN	NaN	NaN	NaN	NaN	NaN	NaN	NaN	NaN	NaN	NaN	NaN	NaN	NaN	NaN	NaN	NaN	NaN	NaN				2	2	2	5.6	5.6	5.6	42.275	0.0030992	1.9651	NaN	646110	NaN	W8JQI7;W8JC51;W8JAP3;W8J7K7;W8J5S7;Q9PP92;E1PN82	W8JQI7;W8JC51;W8JAP3;W8J7K7;W8J5S7;Q9PP92;E1PN82	>tr|W8JQI7|W8JQI7_CAMJE tRNA/tmRNA (uracil-C(5))-methyltransferase OS=Campylobacter jejuni subsp. jejuni NCTC 11168-GSv GN=trmA PE=3 SV=1;>tr|W8JC51|W8JC51_CAMJE tRNA/tmRNA (uracil-C(5))-methyltransferase OS=Campylobacter jejuni subsp. jejuni NCTC 11168-mf
NaN	NaN	NaN	3.58496	3.58496	3.58496	1.24489	3.58496	3.45943	3.16992	3.16992	0.780226	-0.308466	4.01212	2.80735	NaN	NaN	0.780226	-0.308466	4.01212	2.80735	NaN	NaN				13	13	13	55.8	55.8	55.8	28.006	0	43.436	NaN	86303000	NaN	E1PN84;W8JCN2;W8J2Q3;W8IYN3;W8IXY8;W8IU31;Q0PA57	E1PN84;W8JCN2;W8J2Q3;W8IYN3;W8IXY8;W8IU31;Q0PA57	>tr|E1PN84|E1PN84_CAMJM Oxidoreductase, short chain dehydrogenase/reductase family OS=Campylobacter jejuni subsp. jejuni serotype HS21 (strain M1 / 99/308) GN=CJM1_0805 PE=3 SV=1;>tr|W8JCN2|W8JCN2_CAMJE Oxidoreductase OS=Campylobacter jejuni subsp. jejuni
NaN	NaN	NaN	2.80735	2.80735	2.80735	1.45418	2	1.58496	2.58496	2.58496	NaN	NaN	NaN	NaN	NaN	NaN	NaN	NaN	NaN	NaN	NaN	NaN				10	10	10	35.4	35.4	35.4	46.713	0	39.072	NaN	8414100	NaN	E1PN85;Q0PA56;W8J7A5;W8J1T6;W8IX96;W8IT66;W8INU2	E1PN85;Q0PA56;W8J7A5;W8J1T6;W8IX96;W8IT66;W8INU2	>tr|E1PN85|E1PN85_CAMJM Ankyrin repeat protein OS=Campylobacter jejuni subsp. jejuni serotype HS21 (strain M1 / 99/308) GN=CJM1_0806 PE=4 SV=1;>tr|Q0PA56|Q0PA56_CAMJE Ankyrin repeat-containing putative periplasmic protein OS=Campylobacter jejuni subsp. jej
5.49185	5.49185	2.58496	5.35755	5.35755	2.58496	1.35614	6.30378	6.12928	6.45943	6.44294	1.1277	0.040682	3.36737	6.14975	NaN	NaN	1.1277	0.040682	3.36737	6.14975	NaN	NaN				45	45	6	69.1	69.1	13.6	92.736	0	323.31	NaN	1517000000	NaN	E1PN86	E1PN86	>tr|E1PN86|E1PN86_CAMJM Aconitate hydratase 2 OS=Campylobacter jejuni subsp. jejuni serotype HS21 (strain M1 / 99/308) GN=acnB PE=3 SV=1
NaN	NaN	NaN	0	0	0	0.584962	0	0	NaN	NaN	NaN	NaN	NaN	NaN	NaN	NaN	NaN	NaN	NaN	NaN	NaN	NaN				1	1	1	7.3	7.3	7.3	17.203	0.0011123	3.181	0	0	0	W8JQJ2;W8JC55;W8JAQ0;W8J7L2;W8J5T1;Q0PA54;E1PN87	W8JQJ2;W8JC55;W8JAQ0;W8J7L2;W8J5T1;Q0PA54;E1PN87	>tr|W8JQJ2|W8JQJ2_CAMJE Methylated-DNA--protein-cysteine methyltransferase OS=Campylobacter jejuni subsp. jejuni NCTC 11168-GSv GN=N920_04170 PE=3 SV=1;>tr|W8JC55|W8JC55_CAMJE Methylated-DNA--protein-cysteine methyltransferase OS=Campylobacter jejuni subsp
NaN	NaN	NaN	2	2	2	1.20163	1.58496	1.58496	1	1	NaN	NaN	NaN	0	NaN	NaN	NaN	NaN	NaN	0	NaN	NaN				4	4	4	12.8	12.8	12.8	36.922	0	9.3158	5831400	2929500	2901900	E1PN88;W8JGT5;W8J844;W8J3H5;W8J2V0;W8IY44;Q0PA53	E1PN88;W8JGT5;W8J844;W8J3H5;W8J2V0;W8IY44;Q0PA53	>tr|E1PN88|E1PN88_CAMJM Uncharacterized protein OS=Campylobacter jejuni subsp. jejuni serotype HS21 (strain M1 / 99/308) GN=CJM1_0809 PE=4 SV=1;>tr|W8JGT5|W8JGT5_CAMJE Uncharacterized protein OS=Campylobacter jejuni subsp. jejuni NCTC 11168-GSv GN=N920_041
4.32193	4.32193	2.58496	4.24793	4.24793	2.32193	1.33342	4	3.90689	3.90689	4.08746	1.06723	-0.0996181	4.21381	3.16992	NaN	NaN	1.06723	-0.0996181	4.21381	3.16992	NaN	NaN				20	20	6	34.6	34.6	9.1	72.234	0	73.989	NaN	44015000	NaN	E1PN89	E1PN89	>tr|E1PN89|E1PN89_CAMJM Methionine--tRNA ligase OS=Campylobacter jejuni subsp. jejuni serotype HS21 (strain M1 / 99/308) GN=metG PE=3 SV=1
NaN	NaN	NaN	1	1	1	1	0	0	0	NaN	NaN	NaN	NaN	NaN	NaN	NaN	NaN	NaN	NaN	NaN	NaN	NaN				2	2	2	41.5	41.5	41.5	7.6174	0	6.6424	0	0	0	W8J7A9;W8J1U0;W8IXA1;W8IT72;W8INU6;Q0PA51;E1PN90	W8J7A9;W8J1U0;W8IXA1;W8IT72;W8INU6;Q0PA51;E1PN90	>tr|W8J7A9|W8J7A9_CAMJE Uncharacterized protein OS=Campylobacter jejuni subsp. jejuni NCTC 11168-GSv GN=N920_04185 PE=4 SV=1;>tr|W8J1U0|W8J1U0_CAMJE Uncharacterized protein OS=Campylobacter jejuni subsp. jejuni NCTC 11168-mfK12E5 GN=N918_04160 PE=4 SV=1;>t
NaN	NaN	NaN	3.70044	3.70044	3.70044	1.45418	3.16992	2.80735	3.70044	3.80735	0.55159	-0.372673	3.84278	1.58496	NaN	NaN	0.55159	-0.372673	3.84278	1.58496	NaN	NaN				14	14	14	58.6	58.6	58.6	31.467	0	43.957	NaN	24508000	NaN	E1PN91;W8JKI8;W8JFW8;W8J6H8;W8ISL2;W8IN48;Q0PA50	E1PN91;W8JKI8;W8JFW8;W8J6H8;W8ISL2;W8IN48;Q0PA50	>tr|E1PN91|E1PN91_CAMJM Fructose-1,6-bisphosphatase class 1 OS=Campylobacter jejuni subsp. jejuni serotype HS21 (strain M1 / 99/308) GN=fbp PE=3 SV=1;>tr|W8JKI8|W8JKI8_CAMJE Fructose-1,6-bisphosphatase class 1 OS=Campylobacter jejuni subsp. jejuni NCTC 111
NaN	NaN	NaN	2	2	2	1.5008	0	2	1.58496	2	NaN	NaN	NaN	0	NaN	NaN	NaN	NaN	NaN	0	NaN	NaN				5	5	5	41.1	41.1	41.1	18.531	0	14.365	NaN	4893800	NaN	E1PN92;W8JQJ9;W8JC59;W8JAQ5;W8J7L7;W8J5T5;Q0PA49	E1PN92;W8JQJ9;W8JC59;W8JAQ5;W8J7L7;W8J5T5;Q0PA49	>tr|E1PN92|E1PN92_CAMJM Molybdopterin-guanine dinucleotide biosynthesis protein MobB OS=Campylobacter jejuni subsp. jejuni serotype HS21 (strain M1 / 99/308) GN=mobB PE=4 SV=1;>tr|W8JQJ9|W8JQJ9_CAMJE Molybdopterin-guanine dinucleotide biosynthesis protein
NaN	NaN	NaN	4.08746	4.08746	4.08746	1.29866	4.39232	4.39232	4.16993	4.32193	1.09451	0.00662125	2.98892	4.24793	NaN	NaN	1.09451	0.00662125	2.98892	4.24793	NaN	NaN				18	18	18	53.6	53.6	53.6	50.087	0	106.69	NaN	224060000	NaN	E1PN96;W8J7B3;W8J1U3;W8IXA6;W8IT77;W8INV0;Q9PP78	E1PN96;W8J7B3;W8J1U3;W8IXA6;W8IT77;W8INV0;Q9PP78	>tr|E1PN96|E1PN96_CAMJM Glutamate--tRNA ligase OS=Campylobacter jejuni subsp. jejuni serotype HS21 (strain M1 / 99/308) GN=gltX1 PE=3 SV=1;>tr|W8J7B3|W8J7B3_CAMJE Glutamate--tRNA ligase OS=Campylobacter jejuni subsp. jejuni NCTC 11168-GSv GN=gltX PE=3 SV=1
NaN	NaN	NaN	3	3	3	1.5008	2	2	2.80735	3	NaN	NaN	NaN	NaN	NaN	NaN	NaN	NaN	NaN	NaN	NaN	NaN				8	8	8	35.2	35.2	35.2	31.724	0	44.699	NaN	11428000	NaN	W8JEH8;W8J9X8;W8J579;W8J4P5;W8IZW4;Q0P7Y4;E1PN98	W8JEH8;W8J9X8;W8J579;W8J4P5;W8IZW4;Q0P7Y4;E1PN98	>tr|W8JEH8|W8JEH8_CAMJE Geranyltranstransferase OS=Campylobacter jejuni subsp. jejuni NCTC 11168-GSv GN=N920_08205 PE=3 SV=1;>tr|W8J9X8|W8J9X8_CAMJE Geranyltranstransferase OS=Campylobacter jejuni subsp. jejuni NCTC 11168-mfK12E5 GN=N918_08180 PE=3 SV=1;>t
4.52356	4.52356	2.58496	4.45943	4.45943	2.58496	1.33342	4.39232	4.39232	4.39232	4.45943	1.03865	0.0308304	3.96014	3.16992	NaN	NaN	1.03865	0.0308304	3.96014	3.16992	NaN	NaN				23	23	6	44	44	10.8	69.605	0	140.3	NaN	63868000	NaN	E1PN99	E1PN99	>tr|E1PN99|E1PN99_CAMJM Transketolase OS=Campylobacter jejuni subsp. jejuni serotype HS21 (strain M1 / 99/308) GN=tkt PE=3 SV=1
NaN	NaN	NaN	3.16992	3.16992	3.16992	1.30451	3	3.32193	3	3	1.00662	-0.0919711	4.08941	2.32193	NaN	NaN	1.00662	-0.0919711	4.08941	2.32193	NaN	NaN				9	9	9	50	50	50	27.425	0	32.752	NaN	24196000	NaN	E1PNA5;W8J8D4;W8J3L8;W8IZ13;W8IV27;W8IQG1;Q0P7X7	E1PNA5;W8J8D4;W8J3L8;W8IZ13;W8IV27;W8IQG1;Q0P7X7	>tr|E1PNA5|E1PNA5_CAMJM Methionine aminopeptidase OS=Campylobacter jejuni subsp. jejuni serotype HS21 (strain M1 / 99/308) GN=map PE=3 SV=1;>tr|W8J8D4|W8J8D4_CAMJE Methionine aminopeptidase OS=Campylobacter jejuni subsp. jejuni NCTC 11168-GSv GN=map PE=3 S
NaN	NaN	NaN	2	2	2	1.53107	1	0	1	2	NaN	NaN	NaN	0	NaN	NaN	NaN	NaN	NaN	0	NaN	NaN				4	4	4	21.9	21.9	21.9	27.7	0	9.4504	NaN	3997200	NaN	E1PNA6;W8JSD1;W8JME1;W8JHM0;W8IUD5;W8IPV9;Q9PM24	E1PNA6;W8JSD1;W8JME1;W8JHM0;W8IUD5;W8IPV9;Q9PM24	>tr|E1PNA6|E1PNA6_CAMJM Glutamate racemase OS=Campylobacter jejuni subsp. jejuni serotype HS21 (strain M1 / 99/308) GN=murI PE=3 SV=1;>tr|W8JSD1|W8JSD1_CAMJE Glutamate racemase OS=Campylobacter jejuni subsp. jejuni NCTC 11168-GSv GN=murI PE=3 SV=1;>tr|W8JM
1.58496	1.58496	1.58496	1	1	1	1.45418	2	2	2	2.80735	NaN	NaN	NaN	NaN	NaN	NaN	NaN	NaN	NaN	NaN	NaN	NaN				3	3	3	100	100	100	6.226	0	12.6	NaN	39902000	NaN	E1PNB0	E1PNB0	>tr|E1PNB0|E1PNB0_CAMJM Uncharacterized protein OS=Campylobacter jejuni subsp. jejuni serotype HS21 (strain M1 / 99/308) GN=CJM1_1598 PE=4 SV=1
NaN	NaN	NaN	1	1	1	1.80735	NaN	NaN	0	0	NaN	NaN	NaN	NaN	NaN	NaN	NaN	NaN	NaN	NaN	NaN	NaN				2	2	2	26.9	26.9	26.9	7.5884	0.0098619	1.4139	1344400	1344400	0	E1PNB1;W8JJK9;W8JAW9;W8J0V1;W8IWT9;W8IVZ1	E1PNB1;W8JJK9;W8JAW9;W8J0V1;W8IWT9;W8IVZ1	>tr|E1PNB1|E1PNB1_CAMJM Uncharacterized protein OS=Campylobacter jejuni subsp. jejuni serotype HS21 (strain M1 / 99/308) GN=CJM1_1599 PE=4 SV=1;>tr|W8JJK9|W8JJK9_CAMJE Uncharacterized protein OS=Campylobacter jejuni subsp. jejuni NCTC 11168-GSv GN=N920_082
NaN	NaN	NaN	2.80735	2.80735	2.80735	1.41684	2	2.32193	2.58496	2.58496	NaN	NaN	NaN	NaN	NaN	NaN	NaN	NaN	NaN	NaN	NaN	NaN				9	9	9	14.8	14.8	14.8	77.632	0	28.269	NaN	1714900	NaN	E1PNB2;W8J967;W8J4F1;W8J0H4;W8IZS6;W8IVV6;Q0P7X1	E1PNB2;W8J967;W8J4F1;W8J0H4;W8IZS6;W8IVV6;Q0P7X1	>tr|E1PNB2|E1PNB2_CAMJM Putative integral membrane protein OS=Campylobacter jejuni subsp. jejuni serotype HS21 (strain M1 / 99/308) GN=CJM1_1600 PE=4 SV=1;>tr|W8J967|W8J967_CAMJE Iron permease OS=Campylobacter jejuni subsp. jejuni NCTC 11168-GSv GN=N920_08
NaN	NaN	NaN	2.80735	2.80735	2.80735	1.32193	4.80735	4.9542	4.52356	4.9542	0.180021	-0.888541	4.11053	3.58496	NaN	NaN	0.180021	-0.888541	4.11053	3.58496	NaN	NaN				7	7	7	64.2	64.2	64.2	19.642	0	91.285	NaN	590330000	NaN	W8J8E0;W8J3M3;W8IZ19;W8IV30;W8IQG4;Q0P7X0;E1PNB3	W8J8E0;W8J3M3;W8IZ19;W8IV30;W8IQG4;Q0P7X0;E1PNB3	>tr|W8J8E0|W8J8E0_CAMJE Iron transporter OS=Campylobacter jejuni subsp. jejuni NCTC 11168-GSv GN=N920_08280 PE=4 SV=1;>tr|W8J3M3|W8J3M3_CAMJE Iron transporter OS=Campylobacter jejuni subsp. jejuni NCTC 11168-mfK12E5 GN=N918_08255 PE=4 SV=1;>tr|W8IZ19|W8IZ1
NaN	NaN	NaN	1	1	1	1.32193	NaN	0	0	NaN	NaN	NaN	NaN	NaN	NaN	NaN	NaN	NaN	NaN	NaN	NaN	NaN				2	2	2	5.6	5.6	5.6	54.098	0.0010905	3.003	0	0	0	E1PNB4;W8JSD5;W8JME8;W8JHM4;W8IUD8;W8IPW4;Q0P7W9	E1PNB4;W8JSD5;W8JME8;W8JHM4;W8IUD8;W8IPW4;Q0P7W9	>tr|E1PNB4|E1PNB4_CAMJM Putative membrane protein OS=Campylobacter jejuni subsp. jejuni serotype HS21 (strain M1 / 99/308) GN=CJM1_1602 PE=4 SV=1;>tr|W8JSD5|W8JSD5_CAMJE Membrane protein OS=Campylobacter jejuni subsp. jejuni NCTC 11168-GSv GN=N920_08285 PE
NaN	NaN	NaN	1	1	1	1.48543	NaN	1	1	0	NaN	NaN	NaN	NaN	NaN	NaN	NaN	NaN	NaN	NaN	NaN	NaN				2	2	2	5.8	5.8	5.8	47.395	0.001087	2.9693	0	0	0	W8JIN9;W8JDX9;W8JCY7;W8J9F1;W8J7R7;E1PNB5;Q0P7W8	W8JIN9;W8JDX9;W8JCY7;W8J9F1;W8J7R7;E1PNB5;Q0P7W8	>tr|W8JIN9|W8JIN9_CAMJE ABC transporter permease OS=Campylobacter jejuni subsp. jejuni NCTC 11168-GSv GN=N920_08290 PE=4 SV=1;>tr|W8JDX9|W8JDX9_CAMJE ABC transporter permease OS=Campylobacter jejuni subsp. jejuni NCTC 11168-mfK12E5 GN=N918_08265 PE=4 SV=1;
NaN	NaN	NaN	1.58496	1.58496	1.58496	1.1375	NaN	2	0	NaN	NaN	NaN	NaN	NaN	NaN	NaN	NaN	NaN	NaN	NaN	NaN	NaN				3	3	3	9.4	9.4	9.4	41.129	0	5.2157	0	0	0	E1PNB6;W8JEJ4;W8J9Z4;W8J592;W8J4Q8;W8IZY1;Q0P7W7	E1PNB6	>tr|E1PNB6|E1PNB6_CAMJM ABC transporter, permease protein OS=Campylobacter jejuni subsp. jejuni serotype HS21 (strain M1 / 99/308) GN=CJM1_1604 PE=4 SV=1
NaN	NaN	NaN	2.58496	2.58496	2.58496	1.18269	3.32193	3	2.58496	2.58496	1.0092	-0.0105122	3.36233	2.32193	NaN	NaN	1.0092	-0.0105122	3.36233	2.32193	NaN	NaN				6	6	6	59.3	59.3	59.3	24.328	0	21.825	NaN	37032000	NaN	W8J972;W8J4F5;W8J0H9;W8IZT1;W8IVW2;E1PNB7;Q0P7W6	W8J972;W8J4F5;W8J0H9;W8IZT1;W8IVW2;E1PNB7;Q0P7W6	>tr|W8J972|W8J972_CAMJE GTPase OS=Campylobacter jejuni subsp. jejuni NCTC 11168-GSv GN=N920_08300 PE=3 SV=1;>tr|W8J4F5|W8J4F5_CAMJE GTPase OS=Campylobacter jejuni subsp. jejuni NCTC 11168-mfK12E5 GN=N918_08275 PE=3 SV=1;>tr|W8J0H9|W8J0H9_CAMJE GTPase OS=Ca
NaN	NaN	NaN	1.58496	1.58496	1.58496	1.43829	0	1	1	1	NaN	NaN	NaN	NaN	NaN	NaN	NaN	NaN	NaN	NaN	NaN	NaN				3	3	3	22.8	22.8	22.8	18.086	0.0040445	1.6672	0	0	0	W8J8E4;W8J3M8;W8IZ26;W8IV35;W8IQG8;Q0P7W5;E1PNB8	W8J8E4;W8J3M8;W8IZ26;W8IV35;W8IQG8;Q0P7W5;E1PNB8	>tr|W8J8E4|W8J8E4_CAMJE Thioredoxin OS=Campylobacter jejuni subsp. jejuni NCTC 11168-GSv GN=N920_08305 PE=4 SV=1;>tr|W8J3M8|W8J3M8_CAMJE Thioredoxin OS=Campylobacter jejuni subsp. jejuni NCTC 11168-mfK12E5 GN=N918_08280 PE=4 SV=1;>tr|W8IZ26|W8IZ26_CAMJE Th
NaN	NaN	NaN	0	0	0	1.32193	0	NaN	NaN	0	NaN	NaN	NaN	NaN	NaN	NaN	NaN	NaN	NaN	NaN	NaN	NaN				1	1	1	6.6	6.6	6.6	18.863	0.0010929	3.0488	0	0	0	W8JSD9;W8JMF2;W8JHM9;W8IUE4;W8IPW8;Q0P7W4;E1PNB9	W8JSD9;W8JMF2;W8JHM9;W8IUE4;W8IPW8;Q0P7W4;E1PNB9	>tr|W8JSD9|W8JSD9_CAMJE Thioredoxin OS=Campylobacter jejuni subsp. jejuni NCTC 11168-GSv GN=N920_08310 PE=4 SV=1;>tr|W8JMF2|W8JMF2_CAMJE Thioredoxin OS=Campylobacter jejuni subsp. jejuni NCTC 11168-mfK12E5 GN=N918_08285 PE=4 SV=1;>tr|W8JHM9|W8JHM9_CAMJE Th
2	2	2	2	2	2	1.52105	1	1.58496	2.32193	2.32193	0.391548	-0.625111	2.53717	2	NaN	NaN	0.391548	-0.625111	2.53717	2	NaN	NaN				4	4	4	27.9	27.9	27.9	16.601	0	26.863	NaN	10692000	NaN	E1PNC1	E1PNC1	>tr|E1PNC1|E1PNC1_CAMJM Uncharacterized protein OS=Campylobacter jejuni subsp. jejuni serotype HS21 (strain M1 / 99/308) GN=CJM1_1609 PE=4 SV=1
NaN	NaN	NaN	2.80735	2.80735	2.80735	1.38957	2	2.32193	2.80735	2.32193	0.919073	-0.134825	2.49039	1.58496	NaN	NaN	0.919073	-0.134825	2.49039	1.58496	NaN	NaN				7	7	7	39.5	39.5	39.5	25.202	0	38.999	NaN	12423000	NaN	E1PNC3;W8J976;W8J4G0;W8J0I4;W8IZT6;W8IVW7;Q0P7V9	E1PNC3;W8J976;W8J4G0;W8J0I4;W8IZT6;W8IVW7;Q0P7V9	>tr|E1PNC3|E1PNC3_CAMJM Uncharacterized protein OS=Campylobacter jejuni subsp. jejuni serotype HS21 (strain M1 / 99/308) GN=cgpA PE=4 SV=1;>tr|W8J976|W8J976_CAMJE Uncharacterized protein OS=Campylobacter jejuni subsp. jejuni NCTC 11168-GSv GN=N920_08355 PE
NaN	NaN	NaN	2.80735	2.80735	2.80735	1.61824	0	0	3	2	0.232292	-0.774528	5.06074	2	NaN	NaN	0.232292	-0.774528	5.06074	2	NaN	NaN				8	8	8	26.3	26.3	26.3	44.948	0	29.654	NaN	13300000	NaN	E1PNC5;W8JSE3;W8JMF8;W8JHN6;W8IUE9;W8IPX3;P42448	E1PNC5;W8JSE3;W8JMF8;W8JHN6;W8IUE9;W8IPX3;P42448	>tr|E1PNC5|E1PNC5_CAMJM Enolase OS=Campylobacter jejuni subsp. jejuni serotype HS21 (strain M1 / 99/308) GN=eno PE=3 SV=1;>tr|W8JSE3|W8JSE3_CAMJE Enolase OS=Campylobacter jejuni subsp. jejuni NCTC 11168-GSv GN=eno PE=3 SV=1;>tr|W8JMF8|W8JMF8_CAMJE Enolase
NaN	NaN	NaN	3.90689	3.90689	3.90689	1.41684	4.08746	4.70044	4.64386	4.80735	0.927214	-0.156306	3.65317	4.24793	NaN	NaN	0.927214	-0.156306	3.65317	4.24793	NaN	NaN				16	16	16	62.1	62.1	62.1	37.049	0	125.75	NaN	226670000	NaN	W8JIP7;W8JDY9;W8JCZ6;W8J9G0;W8J7T1;Q0P7V6;E1PNC6	W8JIP7;W8JDY9;W8JCZ6;W8J9G0;W8J7T1;Q0P7V6;E1PNC6	>tr|W8JIP7|W8JIP7_CAMJE Protein RecA OS=Campylobacter jejuni subsp. jejuni NCTC 11168-GSv GN=recA PE=3 SV=1;>tr|W8JDY9|W8JDY9_CAMJE Protein RecA OS=Campylobacter jejuni subsp. jejuni NCTC 11168-mfK12E5 GN=recA PE=3 SV=1;>tr|W8JCZ6|W8JCZ6_CAMJE Protein RecA
NaN	NaN	NaN	2.32193	2.32193	2.32193	1.18269	2.32193	2	1.58496	1.58496	1.16992	0.0425042	6.12189	1.58496	NaN	NaN	1.16992	0.0425042	6.12189	1.58496	NaN	NaN				6	6	6	26.9	26.9	26.9	32.663	0	21.291	NaN	35614000	NaN	E1PNC7;W8JEK0;W8JA04;W8J5A2;W8J4R8;W8IZZ2;Q0P7V5	E1PNC7;W8JEK0;W8JA04;W8J5A2;W8J4R8;W8IZZ2;Q0P7V5	>tr|E1PNC7|E1PNC7_CAMJM Uncharacterized protein OS=Campylobacter jejuni subsp. jejuni serotype HS21 (strain M1 / 99/308) GN=CJM1_1620 PE=4 SV=1;>tr|W8JEK0|W8JEK0_CAMJE Succinyl-CoA ligase OS=Campylobacter jejuni subsp. jejuni NCTC 11168-GSv GN=N920_08375 P
NaN	NaN	NaN	0	0	0	1.58496	NaN	0	NaN	0	NaN	NaN	NaN	NaN	NaN	NaN	NaN	NaN	NaN	NaN	NaN	NaN				2	2	2	8.1	8.1	8.1	28.993	0.0040568	1.736	NaN	875420	NaN	W8J8F1;W8J3N7;W8IZ35;W8IV44;W8IQH6;Q9PM01;E1PNC9	W8J8F1;W8J3N7;W8IZ35;W8IV44;W8IQH6;Q9PM01;E1PNC9	>tr|W8J8F1|W8J8F1_CAMJE UDP-N-acetylenolpyruvoylglucosamine reductase OS=Campylobacter jejuni subsp. jejuni NCTC 11168-GSv GN=murB PE=3 SV=1;>tr|W8J3N7|W8J3N7_CAMJE UDP-N-acetylenolpyruvoylglucosamine reductase OS=Campylobacter jejuni subsp. jejuni NCTC 11
3	3	1	3	3	1	1.40599	3.16992	3.80735	2.80735	4	NaN	NaN	NaN	NaN	NaN	NaN	NaN	NaN	NaN	NaN	NaN	NaN				8	8	2	40.6	40.6	9.4	28.837	0	19.805	NaN	8236600	NaN	E1PND0	E1PND0	>tr|E1PND0|E1PND0_CAMJM Putative periplasmic protein OS=Campylobacter jejuni subsp. jejuni serotype HS21 (strain M1 / 99/308) GN=CJM1_1623 PE=4 SV=1
NaN	NaN	NaN	3.58496	3.58496	3.58496	1.28096	3.45943	3	3.16992	3.16992	NaN	NaN	NaN	0	NaN	NaN	NaN	NaN	NaN	0	NaN	NaN				12	12	12	41.2	41.2	41.2	31.55	0	31.175	NaN	18126000	NaN	E1PND1;W8JIQ1;W8JDZ5;W8JD01;W8J9G4;W8J7T7;Q0P7U9	E1PND1;W8JIQ1;W8JDZ5;W8JD01;W8J9G4;W8J7T7;Q0P7U9	>tr|E1PND1|E1PND1_CAMJM CysQ protein OS=Campylobacter jejuni subsp. jejuni serotype HS21 (strain M1 / 99/308) GN=cysQ PE=4 SV=1;>tr|W8JIQ1|W8JIQ1_CAMJE CysQ protein OS=Campylobacter jejuni subsp. jejuni NCTC 11168-GSv GN=N920_08410 PE=4 SV=1;>tr|W8JDZ5|W8J
3.16992	1	1	2.80735	0	0	1.32193	0	0	0	0	NaN	NaN	NaN	NaN	NaN	NaN	NaN	NaN	NaN	NaN	NaN	NaN				9	2	2	50.8	8.3	8.3	28.621	0.0011136	3.1838	0	0	0	E1PND5	E1PND5	>tr|E1PND5|E1PND5_CAMJM Biotin synthase OS=Campylobacter jejuni subsp. jejuni serotype HS21 (strain M1 / 99/308) GN=bioB PE=4 SV=1
NaN	NaN	NaN	3.70044	3.70044	3.70044	1.28688	2.58496	3.45943	3.32193	2.32193	0.841973	-0.0201502	3.11535	3.45943	NaN	NaN	0.841973	-0.0201502	3.11535	3.45943	NaN	NaN				14	14	14	21.9	21.9	21.9	79.147	0	102.39	NaN	34306000	NaN	W8JSF1;W8JMG9;W8JHP5;W8IUF8;W8IPY4;Q9PLZ2;E1PND6	W8JSF1;W8JMG9;W8JHP5;W8IUF8;W8IPY4;Q9PLZ2;E1PND6	>tr|W8JSF1|W8JSF1_CAMJE DNA topoisomerase 1 OS=Campylobacter jejuni subsp. jejuni NCTC 11168-GSv GN=topA PE=3 SV=1;>tr|W8JMG9|W8JMG9_CAMJE DNA topoisomerase 1 OS=Campylobacter jejuni subsp. jejuni NCTC 11168-mfK12E5 GN=topA PE=3 SV=1;>tr|W8JHP5|W8JHP5_CAMJ
NaN	NaN	NaN	2.32193	2.32193	2.32193	1.40599	2	1.58496	2.32193	2.32193	0.43157	-0.563732	4.59944	2.58496	NaN	NaN	0.43157	-0.563732	4.59944	2.58496	NaN	NaN				5	5	5	35.4	35.4	35.4	14.013	0	91.994	NaN	57881000	NaN	E1PNE6;W8J989;W8J4H7;W8J0J8;W8IZU9;W8IVY2;Q0P7U2	E1PNE6;W8J989;W8J4H7;W8J0J8;W8IZU9;W8IVY2;Q0P7U2	>tr|E1PNE6|E1PNE6_CAMJM 50S ribosomal protein L15 OS=Campylobacter jejuni subsp. jejuni serotype HS21 (strain M1 / 99/308) GN=rplO PE=3 SV=1;>tr|W8J989|W8J989_CAMJE 50S ribosomal protein L15 OS=Campylobacter jejuni subsp. jejuni NCTC 11168-GSv GN=rplO PE=3
NaN	NaN	NaN	2.80735	2.80735	2.80735	1.18269	2.80735	2.58496	2.32193	2	0.0265876	-0.644803	4.62246	3.16992	NaN	NaN	0.0265876	-0.644803	4.62246	3.16992	NaN	NaN				7	7	7	39.5	39.5	39.5	15.796	0	50.61	NaN	38499000	NaN	W8J8G2;W8J3P9;W8IZ46;W8IV50;W8IQI4;Q9PLY8;E1PNE7	W8J8G2;W8J3P9;W8IZ46;W8IV50;W8IQI4;Q9PLY8;E1PNE7	>tr|W8J8G2|W8J8G2_CAMJE 30S ribosomal protein S5 OS=Campylobacter jejuni subsp. jejuni NCTC 11168-GSv GN=rpsE PE=3 SV=1;>tr|W8J3P9|W8J3P9_CAMJE 30S ribosomal protein S5 OS=Campylobacter jejuni subsp. jejuni NCTC 11168-mfK12E5 GN=rpsE PE=3 SV=1;>tr|W8IZ46|W
NaN	NaN	NaN	3.16992	3.16992	3.16992	1.31034	2.80735	2	2.58496	2.58496	NaN	NaN	NaN	NaN	NaN	NaN	NaN	NaN	NaN	NaN	NaN	NaN				9	9	9	29.3	29.3	29.3	49.726	0	37.011	NaN	2559000	NaN	E1PNE8;W8JEX7;W8J6A2;W8J1I8;W8J0X0;W8IW43;Q9PJB0	E1PNE8;W8JEX7;W8J6A2;W8J1I8;W8J0X0;W8IW43;Q9PJB0	>tr|E1PNE8|E1PNE8_CAMJM Chromosomal replication initiator protein DnaA OS=Campylobacter jejuni subsp. jejuni serotype HS21 (strain M1 / 99/308) GN=dnaA PE=3 SV=1;>tr|W8JEX7|W8JEX7_CAMJE Chromosomal replication initiator protein DnaA OS=Campylobacter jejuni
NaN	NaN	NaN	4.75489	4.75489	4.75489	1.3505	5.39232	5.70044	5.61471	5.64386	1.22219	0.139339	2.43925	3	NaN	NaN	1.22219	0.139339	2.43925	3	NaN	NaN				27	27	27	78	78	78	40.978	0	250.52	NaN	867960000	NaN	E1PNE9;W8JAX8;W8J0W5;W8IWV4;W8IW04;W8IS97;Q0PCC3	E1PNE9;W8JAX8;W8J0W5;W8IWV4;W8IW04;W8IS97;Q0PCC3	>tr|E1PNE9|E1PNE9_CAMJM DNA polymerase III subunit beta OS=Campylobacter jejuni subsp. jejuni serotype HS21 (strain M1 / 99/308) GN=dnaN PE=4 SV=1;>tr|W8JAX8|W8JAX8_CAMJE DNA polymerase III subunit beta OS=Campylobacter jejuni subsp. jejuni NCTC 11168-GSv
NaN	NaN	NaN	3.58496	3.58496	3.58496	1.40054	2	2.58496	2.58496	2.58496	0.712112	-0.266628	4.23312	1.58496	NaN	NaN	0.712112	-0.266628	4.23312	1.58496	NaN	NaN				12	12	12	17	17	17	86.648	0	40.556	NaN	3967400	NaN	W8J5F8;W8J042;W8IVC8;W8IRC7;W8ILZ6;O87667;E1PNF0;Q8L0N0	W8J5F8;W8J042;W8IVC8;W8IRC7;W8ILZ6;O87667;E1PNF0;Q8L0N0	>tr|W8J5F8|W8J5F8_CAMJE DNA gyrase subunit B OS=Campylobacter jejuni subsp. jejuni NCTC 11168-GSv GN=gyrB PE=3 SV=1;>tr|W8J042|W8J042_CAMJE DNA gyrase subunit B OS=Campylobacter jejuni subsp. jejuni NCTC 11168-mfK12E5 GN=gyrB PE=3 SV=1;>tr|W8IVC8|W8IVC8_CA
NaN	NaN	NaN	1	1	1	1.58496	NaN	0	0	0	NaN	NaN	NaN	0	NaN	NaN	NaN	NaN	NaN	0	NaN	NaN				2	2	2	4.6	4.6	4.6	46.256	0.0021413	2.6955	1262000	379290	882740	W8JNF8;W8JAF0;W8J8S2;W8J5R3;W8J3T8;Q0PCC0;E1PNF2	W8JNF8;W8JAF0;W8J8S2;W8J5R3;W8J3T8;Q0PCC0;E1PNF2	>tr|W8JNF8|W8JNF8_CAMJE Molybdopterin containing oxidoreductase OS=Campylobacter jejuni subsp. jejuni NCTC 11168-GSv GN=N920_00025 PE=4 SV=1;>tr|W8JAF0|W8JAF0_CAMJE Molybdopterin containing oxidoreductase OS=Campylobacter jejuni subsp. jejuni NCTC 11168-mf
NaN	NaN	NaN	1.58496	1.58496	1.58496	1.70044	NaN	0	0	1	NaN	NaN	NaN	NaN	NaN	NaN	NaN	NaN	NaN	NaN	NaN	NaN				3	3	3	6.9	6.9	6.9	53.347	0	4.8841	2160300	0	2160300	W8J5G3;W8J044;W8IVD2;W8IRD0;W8IM00;Q0PCB6;E1PNF5	W8J5G3;W8J044;W8IVD2;W8IRD0;W8IM00;Q0PCB6;E1PNF5	>tr|W8J5G3|W8J5G3_CAMJE Glutamate synthase subunit beta OS=Campylobacter jejuni subsp. jejuni NCTC 11168-GSv GN=N920_00045 PE=4 SV=1;>tr|W8J044|W8J044_CAMJE Glutamate synthase subunit beta OS=Campylobacter jejuni subsp. jejuni NCTC 11168-mfK12E5 GN=N918_00
NaN	NaN	NaN	2.80735	2.80735	2.80735	1.27501	3.58496	3.90689	3.70044	3.32193	0.671203	-0.327113	4.47093	2.32193	NaN	NaN	0.671203	-0.327113	4.47093	2.32193	NaN	NaN				10	10	10	58.1	58.1	58.1	24.54	0	65.665	NaN	63138000	NaN	E1PNF8;W8JEY6;W8J6B0;W8J1J6;W8J0X9;W8IW51;Q0PCB3	E1PNF8;W8JEY6;W8J6B0;W8J1J6;W8J0X9;W8IW51;Q0PCB3	>tr|E1PNF8|E1PNF8_CAMJM Rubrerythrin OS=Campylobacter jejuni subsp. jejuni serotype HS21 (strain M1 / 99/308) GN=rr2 PE=4 SV=1;>tr|W8JEY6|W8JEY6_CAMJE Non-heme iron protein OS=Campylobacter jejuni subsp. jejuni NCTC 11168-GSv GN=N920_00060 PE=4 SV=1;>tr|W8
NaN	NaN	NaN	3	3	3	1.32193	2.32193	2.58496	2.58496	2.32193	1.3173	0.153805	3.62422	2	NaN	NaN	1.3173	0.153805	3.62422	2	NaN	NaN				9	9	9	20.4	20.4	20.4	60.104	0	24.119	NaN	31411000	NaN	W8JAY5;W8J0X2;W8IWW1;W8IW34;W8ISA5;Q9PJ98;E1PNF9	W8JAY5;W8J0X2;W8IWW1;W8IW34;W8ISA5;Q9PJ98;E1PNF9	>tr|W8JAY5|W8JAY5_CAMJE Dihydroxy-acid dehydratase OS=Campylobacter jejuni subsp. jejuni NCTC 11168-GSv GN=ilvD PE=3 SV=1;>tr|W8J0X2|W8J0X2_CAMJE Dihydroxy-acid dehydratase OS=Campylobacter jejuni subsp. jejuni NCTC 11168-mfK12E5 GN=ilvD PE=3 SV=1;>tr|W8IW
NaN	NaN	NaN	2	2	2	1.31034	2.58496	2.32193	2.80735	2.32193	NaN	NaN	NaN	0	NaN	NaN	NaN	NaN	NaN	0	NaN	NaN				4	4	4	20.1	20.1	20.1	25.14	0	39.54	NaN	19028000	NaN	W8JIM9;W8JE27;W8J4J7;W8IQU1;W8ILA9;P0C634;E1PNG2	W8JIM9;W8JE27;W8J4J7;W8IQU1;W8ILA9;P0C634;E1PNG2	>tr|W8JIM9|W8JIM9_CAMJE 7-cyano-7-deazaguanine synthase OS=Campylobacter jejuni subsp. jejuni NCTC 11168-mfK12E5 GN=queC PE=3 SV=1;>tr|W8JE27|W8JE27_CAMJE 7-cyano-7-deazaguanine synthase OS=Campylobacter jejuni subsp. jejuni NCTC 11168-mcK12E5 GN=queC PE=3
NaN	NaN	NaN	2.32193	2.32193	2.32193	1.43296	NaN	2.32193	1.58496	1	NaN	NaN	NaN	NaN	NaN	NaN	NaN	NaN	NaN	NaN	NaN	NaN				5	5	5	12.2	12.2	12.2	56.769	0	6.7934	986420	0	986420	W8JNH0;W8JAF9;W8J8T3;W8J5U1;W8J3U6;Q0PCA8;E1PNG3	W8JNH0;W8JAF9;W8J8T3;W8J5U1;W8J3U6;Q0PCA8;E1PNG3	>tr|W8JNH0|W8JNH0_CAMJE Dihydroneopterin aldolase OS=Campylobacter jejuni subsp. jejuni NCTC 11168-GSv GN=N920_00085 PE=4 SV=1;>tr|W8JAF9|W8JAF9_CAMJE Dihydroneopterin aldolase OS=Campylobacter jejuni subsp. jejuni NCTC 11168-mfK12E5 GN=N918_00085 PE=4 SV=
NaN	NaN	NaN	2.32193	2	2	1.70044	NaN	NaN	1.58496	0	NaN	NaN	NaN	NaN	NaN	NaN	NaN	NaN	NaN	NaN	NaN	NaN				5	4	4	10.6	7.4	7.4	66.845	0.0011299	3.4704	0	0	0	W8JAY6;W8J0X7;W8IWW5;W8IW52;W8ISB0;Q0PCA6;E1PNG4	W8JAY6;W8J0X7;W8IWW5;W8IW52;W8ISB0;Q0PCA6;E1PNG4	>tr|W8JAY6|W8JAY6_CAMJE Histidine kinase OS=Campylobacter jejuni subsp. jejuni NCTC 11168-GSv GN=N920_00095 PE=4 SV=1;>tr|W8J0X7|W8J0X7_CAMJE Histidine kinase OS=Campylobacter jejuni subsp. jejuni NCTC 11168-mfK12E5 GN=N918_00095 PE=4 SV=1;>tr|W8IWW5|W8IWW
2.32193	2.32193	0	2.32193	2.32193	0	1.46989	2	2	2.80735	2.80735	0.52677	-0.568281	3.98705	1	NaN	NaN	0.52677	-0.568281	3.98705	1	NaN	NaN				5	5	1	21.7	21.7	4.6	34.296	0	30.162	NaN	36620000	NaN	E1PNG5	E1PNG5	>tr|E1PNG5|E1PNG5_CAMJM MCP domain signal transduction protein OS=Campylobacter jejuni subsp. jejuni serotype HS21 (strain M1 / 99/308) GN=ccpA-1 PE=4 SV=1
NaN	NaN	NaN	2.32193	2.32193	2.32193	1.16992	1.58496	0	1.58496	0	NaN	NaN	NaN	NaN	NaN	NaN	NaN	NaN	NaN	NaN	NaN	NaN				5	5	5	19.9	19.9	19.9	33.128	0	6.6099	1690300	266970	1423300	E1PNG6;W8JIN3;W8JE29;W8J4K0;W8IQU4;W8ILB3;Q0PCA4	E1PNG6	>tr|E1PNG6|E1PNG6_CAMJM Mitochondrion protein, putative OS=Campylobacter jejuni subsp. jejuni serotype HS21 (strain M1 / 99/308) GN=CJM1_0019 PE=4 SV=1
NaN	NaN	NaN	3.58496	3.58496	3.58496	1.30451	3	3	2.58496	3	1.08624	-0.0229913	4.69955	3.45943	NaN	NaN	1.08624	-0.0229913	4.69955	3.45943	NaN	NaN				16	16	16	44.1	44.1	44.1	50.2	0	79.491	NaN	67010000	NaN	W8JEZ5;W8J6C1;W8J1P0;W8J0Y8;W8IW61;Q0PCA2;E1PNG8	W8JEZ5;W8J6C1;W8J1P0;W8J0Y8;W8IW61;Q0PCA2;E1PNG8	>tr|W8JEZ5|W8JEZ5_CAMJE Adenylosuccinate lyase OS=Campylobacter jejuni subsp. jejuni NCTC 11168-GSv GN=N920_00115 PE=3 SV=1;>tr|W8J6C1|W8J6C1_CAMJE Adenylosuccinate lyase OS=Campylobacter jejuni subsp. jejuni NCTC 11168-mfK12E5 GN=N918_00115 PE=3 SV=1;>tr|
NaN	NaN	NaN	4.80735	4.80735	4.80735	1.38405	4.64386	4.85798	4.90689	5.04439	1.09234	0.0247452	4.0245	4.39232	NaN	NaN	1.09234	0.0247452	4.0245	4.39232	NaN	NaN				29	29	29	45.5	45.5	45.5	90.063	0	211.37	NaN	150730000	NaN	E1PNG9;W8JAY9;W8J0Y2;W8IWW8;W8IW57;W8ISB5;Q0PCA1	E1PNG9;W8JAY9;W8J0Y2;W8IWW8;W8IW57;W8ISB5;Q0PCA1	>tr|E1PNG9|E1PNG9_CAMJM Ribonucleoside-diphosphate reductase OS=Campylobacter jejuni subsp. jejuni serotype HS21 (strain M1 / 99/308) GN=nrdA PE=3 SV=1;>tr|W8JAY9|W8JAY9_CAMJE Ribonucleoside-diphosphate reductase OS=Campylobacter jejuni subsp. jejuni NCTC
NaN	NaN	NaN	2.58496	2.58496	2.58496	1.33342	2	2.80735	2.32193	2.32193	0.68419	-0.417309	3.32038	2.58496	NaN	NaN	0.68419	-0.417309	3.32038	2.58496	NaN	NaN				8	8	8	38.6	38.6	38.6	23.809	0	72.658	NaN	83307000	NaN	W8JIN7;W8JE33;W8J4K5;W8IQU9;W8ILB7;Q9PJ85;E1PNH1	W8JIN7;W8JE33;W8J4K5;W8IQU9;W8ILB7;Q9PJ85;E1PNH1	>tr|W8JIN7|W8JIN7_CAMJE Thymidylate synthase ThyX OS=Campylobacter jejuni subsp. jejuni NCTC 11168-mfK12E5 GN=thyX PE=3 SV=1;>tr|W8JE33|W8JE33_CAMJE Thymidylate synthase ThyX OS=Campylobacter jejuni subsp. jejuni NCTC 11168-mcK12E5 GN=thyX PE=3 SV=1;>tr|W8
NaN	NaN	NaN	4.32193	4.32193	4.32193	1.29278	4.64386	4.24793	4.24793	4.45943	0.856627	-0.146228	3.26294	4	NaN	NaN	0.856627	-0.146228	3.26294	4	NaN	NaN				23	23	23	54	54	54	60.37	0	155.01	NaN	186430000	NaN	E1PNH2;W8JNI4;W8JAG9;W8J8U3;W8J5V6;W8J3V6;Q9PJ84	E1PNH2;W8JNI4;W8JAG9;W8J8U3;W8J5V6;W8J3V6;Q9PJ84	>tr|E1PNH2|E1PNH2_CAMJM CTP synthase OS=Campylobacter jejuni subsp. jejuni serotype HS21 (strain M1 / 99/308) GN=pyrG PE=3 SV=1;>tr|W8JNI4|W8JNI4_CAMJE CTP synthase OS=Campylobacter jejuni subsp. jejuni NCTC 11168-GSv GN=pyrG PE=3 SV=1;>tr|W8JAG9|W8JAG9_CA
NaN	NaN	NaN	2.80735	2.80735	2.80735	1.5008	2.32193	2	2.32193	3.32193	NaN	NaN	NaN	NaN	NaN	NaN	NaN	NaN	NaN	NaN	NaN	NaN				8	8	8	23.1	23.1	23.1	59.386	0	22.667	NaN	4310900	NaN	E1PNH3;W8JEZ9;W8J6C6;W8J1P8;W8J0Z3;W8IW66;Q0PC97	E1PNH3;W8JEZ9;W8J6C6;W8J1P8;W8J0Z3;W8IW66;Q0PC97	>tr|E1PNH3|E1PNH3_CAMJM Single-stranded-DNA-specific exonuclease RecJ OS=Campylobacter jejuni subsp. jejuni serotype HS21 (strain M1 / 99/308) GN=recJ PE=4 SV=1;>tr|W8JEZ9|W8JEZ9_CAMJE Recombination protein RecJ OS=Campylobacter jejuni subsp. jejuni NCTC 1
NaN	NaN	NaN	1	1	1	1.16992	1	NaN	0	0	NaN	NaN	NaN	NaN	NaN	NaN	NaN	NaN	NaN	NaN	NaN	NaN				2	2	2	9.1	9.1	9.1	35.393	0	4.7987	NaN	2511400	NaN	W8JAZ2;W8J0Y7;W8IWX2;W8IW67;W8ISB9;Q0PC96;E1PNH4	W8JAZ2;W8J0Y7;W8IWX2;W8IW67;W8ISB9;Q0PC96;E1PNH4	>tr|W8JAZ2|W8JAZ2_CAMJE L-asparaginase OS=Campylobacter jejuni subsp. jejuni NCTC 11168-GSv GN=ansB PE=3 SV=1;>tr|W8J0Y7|W8J0Y7_CAMJE L-asparaginase OS=Campylobacter jejuni subsp. jejuni NCTC 11168-mfK12E5 GN=ansB PE=3 SV=1;>tr|W8IWX2|W8IWX2_CAMJE L-aspara
4.58496	4.58496	4.58496	4.32193	4.32193	4.32193	1.37851	4.32193	4.39232	4.32193	4.70044	0.612211	-0.463072	3.1735	5.08746	NaN	NaN	0.612211	-0.463072	3.1735	5.08746	NaN	NaN				24	24	24	45.7	45.7	45.7	60.257	0	141.29	NaN	460910000	NaN	E1PNH9	E1PNH9	>tr|E1PNH9|E1PNH9_CAMJM Gamma-glutamyltranspeptidase OS=Campylobacter jejuni subsp. jejuni serotype HS21 (strain M1 / 99/308) GN=ggt PE=4 SV=1
2.58496	2.58496	2	2.58496	2.58496	2	1.40054	1.58496	1	1	2	NaN	NaN	NaN	NaN	NaN	NaN	NaN	NaN	NaN	NaN	NaN	NaN				6	6	4	22.9	22.9	16.5	30.538	0	11.06	0	0	0	E1PNI3	E1PNI3	>tr|E1PNI3|E1PNI3_CAMJM Phosphatidylserine decarboxylase proenzyme OS=Campylobacter jejuni subsp. jejuni serotype HS21 (strain M1 / 99/308) GN=psd PE=4 SV=1
2.58496	2.58496	0	1.58496	1.58496	NaN	1.58496	0	0	0	1.58496	NaN	NaN	NaN	NaN	NaN	NaN	NaN	NaN	NaN	NaN	NaN	NaN				6	6	1	9.9	9.9	2	85.423	0	9.6686	NaN	264690	NaN	E1PNI5	E1PNI5	>tr|E1PNI5|E1PNI5_CAMJM Uncharacterized protein OS=Campylobacter jejuni subsp. jejuni serotype HS21 (strain M1 / 99/308) GN=CJM1_0821 PE=4 SV=1
NaN	NaN	NaN	3.45943	3.45943	3.45943	1.36177	2.58496	2.80735	3	2.80735	0.663026	-0.340459	3.19743	3.32193	NaN	NaN	0.663026	-0.340459	3.19743	3.32193	NaN	NaN				11	11	11	33.5	33.5	33.5	46.092	0	58.817	NaN	33192000	NaN	W8JGV0;W8J860;W8J3I9;W8J2Y4;W8IY58;Q9PP70;E1PNI9	W8JGV0;W8J860;W8J3I9;W8J2Y4;W8IY58;Q9PP70;E1PNI9	>tr|W8JGV0|W8JGV0_CAMJE Glutamate-1-semialdehyde 2,1-aminomutase OS=Campylobacter jejuni subsp. jejuni NCTC 11168-GSv GN=hemL PE=3 SV=1;>tr|W8J860|W8J860_CAMJE Glutamate-1-semialdehyde 2,1-aminomutase OS=Campylobacter jejuni subsp. jejuni NCTC 11168-mfK12E
NaN	NaN	NaN	0	0	0	1.32193	0	0	0	0	NaN	NaN	NaN	NaN	NaN	NaN	NaN	NaN	NaN	NaN	NaN	NaN				1	1	1	14.8	14.8	14.8	10.111	0.0021436	2.7007	NaN	2546600	NaN	E1PNJ0;W8JCQ3;W8J2S2;W8IYS1;W8IY07;W8IU47;Q0PA36	E1PNJ0;W8JCQ3;W8J2S2;W8IYS1;W8IY07;W8IU47;Q0PA36	>tr|E1PNJ0|E1PNJ0_CAMJM Uncharacterized protein OS=Campylobacter jejuni subsp. jejuni serotype HS21 (strain M1 / 99/308) GN=CJM1_0826 PE=4 SV=1;>tr|W8JCQ3|W8JCQ3_CAMJE Uncharacterized protein OS=Campylobacter jejuni subsp. jejuni NCTC 11168-GSv GN=N920_042
NaN	NaN	NaN	2.58496	2.58496	2.58496	1.22033	2.80735	2.58496	2.80735	2	1.12889	0.0434844	2.87725	1	NaN	NaN	1.12889	0.0434844	2.87725	1	NaN	NaN				7	7	7	20.9	20.9	20.9	30.349	0	11.712	NaN	25264000	NaN	W8J7E9;W8J1U9;W8IXB4;W8ITC7;W8INW0;Q0PA35;E1PNJ1	W8J7E9;W8J1U9;W8IXB4;W8ITC7;W8INW0;Q0PA35;E1PNJ1	>tr|W8J7E9|W8J7E9_CAMJE Bifunctional protein FolD OS=Campylobacter jejuni subsp. jejuni NCTC 11168-GSv GN=folD PE=3 SV=1;>tr|W8J1U9|W8J1U9_CAMJE Bifunctional protein FolD OS=Campylobacter jejuni subsp. jejuni NCTC 11168-mfK12E5 GN=folD PE=3 SV=1;>tr|W8IXB4
3.80735	3.80735	2.58496	3.80735	3.80735	2.58496	1.38957	3.16992	3.16992	3.16992	3.58496	NaN	NaN	NaN	NaN	NaN	NaN	NaN	NaN	NaN	NaN	NaN	NaN				14	14	6	41.2	41.2	22	43.513	0	33.255	NaN	3375200	NaN	E1PNJ3	E1PNJ3	>tr|E1PNJ3|E1PNJ3_CAMJM Molybdopterin biosynthesis MoeA protein, putative OS=Campylobacter jejuni subsp. jejuni serotype HS21 (strain M1 / 99/308) GN=moeA PE=4 SV=1
NaN	NaN	NaN	3.80735	3.80735	3.80735	1.27501	3.58496	3.90689	3.32193	3.45943	0.691445	-0.379658	2.74648	3	NaN	NaN	0.691445	-0.379658	2.74648	3	NaN	NaN				17	17	17	52.4	52.4	52.4	45.112	0	100.11	NaN	135820000	NaN	E1PNJ4;W8JGX0;W8J865;W8J3J5;W8J304;W8IY65;Q9PP65	E1PNJ4;W8JGX0;W8J865;W8J3J5;W8J304;W8IY65;Q9PP65	>tr|E1PNJ4|E1PNJ4_CAMJM UDP-N-acetylglucosamine 1-carboxyvinyltransferase OS=Campylobacter jejuni subsp. jejuni serotype HS21 (strain M1 / 99/308) GN=murA PE=3 SV=1;>tr|W8JGX0|W8JGX0_CAMJE UDP-N-acetylglucosamine 1-carboxyvinyltransferase OS=Campylobacter
2.58496	2.58496	1	2.32193	2.32193	1	1.25096	3	2.58496	2.58496	2.58496	NaN	NaN	NaN	NaN	NaN	NaN	NaN	NaN	NaN	NaN	NaN	NaN				6	6	2	76.8	76.8	28.2	15.546	0	55.616	NaN	39988000	NaN	E1PNJ5	E1PNJ5	>tr|E1PNJ5|E1PNJ5_CAMJM FspA1 OS=Campylobacter jejuni subsp. jejuni serotype HS21 (strain M1 / 99/308) GN=fspA1 PE=4 SV=1
NaN	NaN	NaN	2	2	2	1.1375	0	1	1	NaN	NaN	NaN	NaN	NaN	NaN	NaN	NaN	NaN	NaN	NaN	NaN	NaN				4	4	4	10.5	10.5	10.5	40.644	0.0021505	2.7242	0	0	0	E1PNK0;W8JKK6;W8JFY7;W8J6N1;W8ISP9;W8IN68;Q0PA27	E1PNK0;W8JKK6;W8JFY7;W8J6N1;W8ISP9;W8IN68;Q0PA27	>tr|E1PNK0|E1PNK0_CAMJM Site-specific recombinase, phage integrase family OS=Campylobacter jejuni subsp. jejuni serotype HS21 (strain M1 / 99/308) GN=xerD PE=4 SV=1;>tr|W8JKK6|W8JKK6_CAMJE Integrase OS=Campylobacter jejuni subsp. jejuni NCTC 11168-mfK12E5
NaN	NaN	NaN	1.58496	1.58496	1.58496	1.25096	1	1.58496	0	1	NaN	NaN	NaN	NaN	NaN	NaN	NaN	NaN	NaN	NaN	NaN	NaN				5	5	5	25	25	25	24.683	0	9.4646	NaN	3964100	NaN	E1PNK1;W8JI74;W8J9P6;W8J8E3;W8J587;W8J468;Q0PA26	E1PNK1	>tr|E1PNK1|E1PNK1_CAMJM Thiol:disulfide interchange protein DsbA, putative OS=Campylobacter jejuni subsp. jejuni serotype HS21 (strain M1 / 99/308) GN=dsbA PE=4 SV=1
NaN	NaN	NaN	2.32193	2.32193	2.32193	1.20789	1.58496	2.32193	1.58496	1	NaN	NaN	NaN	NaN	NaN	NaN	NaN	NaN	NaN	NaN	NaN	NaN				8	8	8	47.4	47.4	47.4	24.538	0	12.736	NaN	3736200	NaN	E1PNK5;W8JN01;W8JA05;W8J8U5;W8J128;W8J0F7;Q0PA24	E1PNK5;W8JN01;W8JA05;W8J8U5;W8J128;W8J0F7;Q0PA24	>tr|E1PNK5|E1PNK5_CAMJM Thiol:disulfide interchange protein OS=Campylobacter jejuni subsp. jejuni serotype HS21 (strain M1 / 99/308) GN=dsbA PE=3 SV=1;>tr|W8JN01|W8JN01_CAMJE Protein-disulfide isomerase OS=Campylobacter jejuni subsp. jejuni NCTC 11168-mfK1
NaN	NaN	NaN	1	1	1	1.80735	NaN	NaN	1	1	0.231801	-0.803116	4.26754	2	NaN	NaN	0.231801	-0.803116	4.26754	2	NaN	NaN				4	4	4	15.2	15.2	15.2	36.237	0	6.0206	NaN	10874000	NaN	E1PNK6;W8JF23;W8JDH4;W8J512;W8IZQ9;W8IQF3;Q0PA21;W8JJ67;W8JAK2;W8J0G0;W8IUW6;W8IR18;Q0PA22	E1PNK6	>tr|E1PNK6|E1PNK6_CAMJM Cytochrome C OS=Campylobacter jejuni subsp. jejuni serotype HS21 (strain M1 / 99/308) GN=CJM1_0842 PE=4 SV=1
NaN	NaN	NaN	1.58496	1.58496	1.58496	1.58496	NaN	0	0	0	NaN	NaN	NaN	NaN	NaN	NaN	NaN	NaN	NaN	NaN	NaN	NaN				3	3	3	11.6	11.6	11.6	24.742	0.0021622	2.8374	0	0	0	E1PNK8;W8JCT6;W8J2T2;W8IYS7;W8IY15;W8IU58;Q0PA18	E1PNK8;W8JCT6;W8J2T2;W8IYS7;W8IY15;W8IU58;Q0PA18	>tr|E1PNK8|E1PNK8_CAMJM Probable periplasmic protein OS=Campylobacter jejuni subsp. jejuni serotype HS21 (strain M1 / 99/308) GN=CJM1_0844 PE=4 SV=1;>tr|W8JCT6|W8JCT6_CAMJE Uncharacterized protein OS=Campylobacter jejuni subsp. jejuni NCTC 11168-GSv GN=N92
NaN	NaN	NaN	1	1	1	1.32193	1	0	0	1	NaN	NaN	NaN	NaN	NaN	NaN	NaN	NaN	NaN	NaN	NaN	NaN				3	3	3	68.5	68.5	68.5	6.3531	0	46.899	NaN	19354000	NaN	E1PNK9;W8J7G5;W8J1V7;W8IXC3;W8ITD6;W8INX1;Q0PA17	E1PNK9;W8J7G5;W8J1V7;W8IXC3;W8ITD6;W8INX1;Q0PA17	>tr|E1PNK9|E1PNK9_CAMJM Uncharacterized protein OS=Campylobacter jejuni subsp. jejuni serotype HS21 (strain M1 / 99/308) GN=CJM1_0845 PE=4 SV=1;>tr|W8J7G5|W8J7G5_CAMJE Cell division protein OS=Campylobacter jejuni subsp. jejuni NCTC 11168-GSv GN=N920_04375
NaN	NaN	NaN	2.32193	2.32193	2.32193	1.63227	0	1	1	2.32193	NaN	NaN	NaN	NaN	NaN	NaN	NaN	NaN	NaN	NaN	NaN	NaN				5	5	5	19.3	19.3	19.3	39.979	0	22.39	0	0	0	W8JKL0;W8JFZ2;W8J6N4;W8ISQ6;W8IN73;Q0PA16;E1PNL0	W8JKL0;W8JFZ2;W8J6N4;W8ISQ6;W8IN73;Q0PA16;E1PNL0	>tr|W8JKL0|W8JKL0_CAMJE Uncharacterized protein OS=Campylobacter jejuni subsp. jejuni NCTC 11168-mfK12E5 GN=N918_04355 PE=4 SV=1;>tr|W8JFZ2|W8JFZ2_CAMJE Uncharacterized protein OS=Campylobacter jejuni subsp. jejuni NCTC 11168-mcK12E5 GN=N917_04360 PE=4 SV=
NaN	NaN	NaN	1	1	1	1.32193	0	0	0	0	NaN	NaN	NaN	NaN	NaN	NaN	NaN	NaN	NaN	NaN	NaN	NaN				2	2	2	4.4	4.4	4.4	78.835	0	4.8316	0	0	0	W8JQN6;W8JC82;W8JAW2;W8J7P0;W8J5V7;Q0PA15;E1PNL1	W8JQN6;W8JC82;W8JAW2;W8J7P0;W8J5V7;Q0PA15;E1PNL1	>tr|W8JQN6|W8JQN6_CAMJE Flagellar biosynthesis protein FlhA OS=Campylobacter jejuni subsp. jejuni NCTC 11168-GSv GN=flhA PE=4 SV=1;>tr|W8JC82|W8JC82_CAMJE Flagellar biosynthesis protein FlhA OS=Campylobacter jejuni subsp. jejuni NCTC 11168-mfK12E5 GN=flhA
NaN	NaN	NaN	2.32193	2.32193	2.32193	1.32193	2	1	1	2	NaN	NaN	NaN	NaN	NaN	NaN	NaN	NaN	NaN	NaN	NaN	NaN				7	7	7	58.8	58.8	58.8	15.109	0	30.171	NaN	20451000	NaN	W8JGZ0;W8J876;W8J3K5;W8J312;W8IY75;Q0PA14;E1PNL2	W8JGZ0;W8J876;W8J3K5;W8J312;W8IY75;Q0PA14;E1PNL2	>tr|W8JGZ0|W8JGZ0_CAMJE Rrf2 family transcriptional regulator OS=Campylobacter jejuni subsp. jejuni NCTC 11168-GSv GN=N920_04390 PE=4 SV=1;>tr|W8J876|W8J876_CAMJE Rrf2 family transcriptional regulator OS=Campylobacter jejuni subsp. jejuni NCTC 11168-mfK12E
NaN	NaN	NaN	1	1	1	1.43829	0	1	1	1	-0.110495	-1.11095	3.15981	2	NaN	NaN	-0.110495	-1.11095	3.15981	2	NaN	NaN				3	3	3	38.9	38.9	38.9	10.226	0	4.682	NaN	33782000	NaN	W8JCU3;W8J2T7;W8IYT1;W8IY18;W8IU61;Q0PA13;E1PNL3	W8JCU3;W8J2T7;W8IYT1;W8IY18;W8IU61;Q0PA13;E1PNL3	>tr|W8JCU3|W8JCU3_CAMJE 30S ribosomal protein S15 OS=Campylobacter jejuni subsp. jejuni NCTC 11168-GSv GN=rpsO PE=3 SV=1;>tr|W8J2T7|W8J2T7_CAMJE 30S ribosomal protein S15 OS=Campylobacter jejuni subsp. jejuni NCTC 11168-mfK12E5 GN=rpsO PE=3 SV=1;>tr|W8IYT1
4	4	1	3.90689	3.90689	0	1.41684	2.32193	3.45943	3.45943	3.16992	NaN	NaN	NaN	0	NaN	NaN	NaN	NaN	NaN	0	NaN	NaN				16	16	2	20.4	20.4	3.5	108.35	0	52.434	NaN	5641900	NaN	E1PNL4	E1PNL4	>tr|E1PNL4|E1PNL4_CAMJM DNA translocase ftsK OS=Campylobacter jejuni subsp. jejuni serotype HS21 (strain M1 / 99/308) GN=ftsK PE=4 SV=1
3.58496	3.58496	2.32193	3.16992	3.16992	2	1.49057	2	3.16992	3.70044	3.32193	0.0422241	-0.940949	4.87214	2.58496	NaN	NaN	0.0422241	-0.940949	4.87214	2.58496	NaN	NaN				12	12	5	23.4	23.4	8.9	81.746	0	57.645	NaN	36505000	NaN	E1PNL5	E1PNL5	>tr|E1PNL5|E1PNL5_CAMJM Flagellin family protein OS=Campylobacter jejuni subsp. jejuni serotype HS21 (strain M1 / 99/308) GN=flaD PE=4 SV=1
NaN	NaN	NaN	1	1	1	1.58496	NaN	0	1	0	NaN	NaN	NaN	NaN	NaN	NaN	NaN	NaN	NaN	NaN	NaN	NaN				2	2	2	4.4	4.4	4.4	73.914	0	7.3716	NaN	381530	NaN	W8JQN9;W8JC86;W8JBA4;W8J7P7;W8J5W2;Q0PA10;E1PNL6	W8JQN9;W8JC86;W8JBA4;W8J7P7;W8J5W2;Q0PA10;E1PNL6	>tr|W8JQN9|W8JQN9_CAMJE ABC transporter ATP-binding protein OS=Campylobacter jejuni subsp. jejuni NCTC 11168-GSv GN=N920_04420 PE=3 SV=1;>tr|W8JC86|W8JC86_CAMJE ABC transporter ATP-binding protein OS=Campylobacter jejuni subsp. jejuni NCTC 11168-mfK12E5 GN
NaN	NaN	NaN	4.52356	4.52356	4.52356	1.33914	4.52356	4.75489	4.75489	4.64386	0.758388	-0.244736	4.2194	4.16993	NaN	NaN	0.758388	-0.244736	4.2194	4.16993	NaN	NaN				24	24	24	54.3	54.3	54.3	57.868	0	119.82	NaN	95405000	NaN	E1PNL9;W8J7H7;W8J1W6;W8IXD1;W8ITE6;W8INY2;Q0PA07	E1PNL9;W8J7H7;W8J1W6;W8IXD1;W8ITE6;W8INY2;Q0PA07	>tr|E1PNL9|E1PNL9_CAMJM D-3-phosphoglycerate dehydrogenase OS=Campylobacter jejuni subsp. jejuni serotype HS21 (strain M1 / 99/308) GN=serA PE=3 SV=1;>tr|W8J7H7|W8J7H7_CAMJE 3-phosphoglycerate dehydrogenase OS=Campylobacter jejuni subsp. jejuni NCTC 11168-
NaN	NaN	NaN	4.70044	4.70044	4.70044	1.42223	5.16993	5.04439	5.45943	5.70044	0.906198	-0.187198	3.08406	4	NaN	NaN	0.906198	-0.187198	3.08406	4	NaN	NaN				27	27	27	50.9	50.9	50.9	62.799	0	307.56	NaN	263540000	NaN	E1PNM1;W8JQP3;W8JC90;W8JBA8;W8J7Q1;W8J5W7;Q0PA05	E1PNM1;W8JQP3;W8JC90;W8JBA8;W8J7Q1;W8J5W7;Q0PA05	>tr|E1PNM1|E1PNM1_CAMJM 30S ribosomal protein S1 OS=Campylobacter jejuni subsp. jejuni serotype HS21 (strain M1 / 99/308) GN=rpsA PE=3 SV=1;>tr|W8JQP3|W8JQP3_CAMJE 30S ribosomal protein S1 OS=Campylobacter jejuni subsp. jejuni NCTC 11168-GSv GN=N920_04445
NaN	NaN	NaN	2.32193	2.32193	2.32193	1.41684	0	2	0	1.58496	NaN	NaN	NaN	NaN	NaN	NaN	NaN	NaN	NaN	NaN	NaN	NaN				5	5	5	19.1	19.1	19.1	31.55	0	13.052	0	0	0	W8JH00;W8J885;W8J3L4;W8J319;W8IY85;P0C632;E1PNM2	W8JH00;W8J885;W8J3L4;W8J319;W8IY85;P0C632;E1PNM2	>tr|W8JH00|W8JH00_CAMJE 4-hydroxy-3-methylbut-2-enyl diphosphate reductase OS=Campylobacter jejuni subsp. jejuni NCTC 11168-GSv GN=ispH PE=3 SV=1;>tr|W8J885|W8J885_CAMJE 4-hydroxy-3-methylbut-2-enyl diphosphate reductase OS=Campylobacter jejuni subsp. jeju
NaN	NaN	NaN	3.80735	3.80735	3.80735	1.32193	3.58496	3.80735	3.45943	3.70044	1.01071	0.0127833	4.06712	3.58496	NaN	NaN	1.01071	0.0127833	4.06712	3.58496	NaN	NaN				16	16	16	49.5	49.5	49.5	47.204	0	72.948	NaN	48328000	NaN	E1PNM3;W8JCV0;W8J2U8;W8IYT8;W8IY28;W8IU72;P0C630	E1PNM3;W8JCV0;W8J2U8;W8IYT8;W8IY28;W8IU72;P0C630	>tr|E1PNM3|E1PNM3_CAMJM 3-phosphoshikimate 1-carboxyvinyltransferase OS=Campylobacter jejuni subsp. jejuni serotype HS21 (strain M1 / 99/308) GN=aroA PE=3 SV=1;>tr|W8JCV0|W8JCV0_CAMJE 3-phosphoshikimate 1-carboxyvinyltransferase OS=Campylobacter jejuni sub
NaN	NaN	NaN	3.80735	3.80735	3.80735	1.41684	2.80735	2.80735	3.16992	3.32193	0.812293	-0.222532	4.55588	2	NaN	NaN	0.812293	-0.222532	4.55588	2	NaN	NaN				15	15	15	22.1	22.1	22.1	87.379	0	60.369	NaN	12769000	NaN	E1PNM4;W8J7I5;W8J1X0;W8IXD3;W8ITF1;W8INY7;Q9PP35	E1PNM4;W8J7I5;W8J1X0;W8IXD3;W8ITF1;W8INY7;Q9PP35	>tr|E1PNM4|E1PNM4_CAMJM Phenylalanine--tRNA ligase beta subunit OS=Campylobacter jejuni subsp. jejuni serotype HS21 (strain M1 / 99/308) GN=pheT PE=3 SV=1;>tr|W8J7I5|W8J7I5_CAMJE Phenylalanine--tRNA ligase beta subunit OS=Campylobacter jejuni subsp. jejuni
NaN	NaN	NaN	4	4	4	1.40054	2.58496	3.45943	3.16992	3.32193	0.928048	-0.167653	3.61023	3.16992	NaN	NaN	0.928048	-0.167653	3.61023	3.16992	NaN	NaN				17	17	17	52.1	52.1	52.1	37.986	0	36.664	NaN	24159000	NaN	W8JKM5;W8JG06;W8J6Q2;W8ISR7;W8IN91;Q9PP34;E1PNM5	W8JKM5;W8JG06;W8J6Q2;W8ISR7;W8IN91;Q9PP34;E1PNM5	>tr|W8JKM5|W8JKM5_CAMJE Phenylalanine--tRNA ligase alpha subunit OS=Campylobacter jejuni subsp. jejuni NCTC 11168-mfK12E5 GN=pheS PE=3 SV=1;>tr|W8JG06|W8JG06_CAMJE Phenylalanine--tRNA ligase alpha subunit OS=Campylobacter jejuni subsp. jejuni NCTC 11168-mc
NaN	NaN	NaN	2.58496	2.58496	2.58496	1.37851	3.32193	3	3.32193	3.58496	NaN	NaN	NaN	NaN	NaN	NaN	NaN	NaN	NaN	NaN	NaN	NaN				6	6	6	58.7	58.7	58.7	13.881	0	40.411	NaN	60884000	NaN	W8JQP7;W8JC94;W8JBB2;W8J7Q6;W8J5X1;Q0PA00;E1PNM6	W8JQP7;W8JC94;W8JBB2;W8J7Q6;W8J5X1;Q0PA00;E1PNM6	>tr|W8JQP7|W8JQP7_CAMJE Uncharacterized protein OS=Campylobacter jejuni subsp. jejuni NCTC 11168-GSv GN=N920_04470 PE=4 SV=1;>tr|W8JC94|W8JC94_CAMJE Uncharacterized protein OS=Campylobacter jejuni subsp. jejuni NCTC 11168-mfK12E5 GN=N918_04445 PE=4 SV=1;>t
NaN	NaN	NaN	3.16992	3.16992	3.16992	1.36737	3.45943	3.80735	3.70044	3.80735	0.388024	-0.644059	4.00045	1	NaN	NaN	0.388024	-0.644059	4.00045	1	NaN	NaN				9	9	9	72.5	72.5	72.5	20.21	0	86.341	NaN	176220000	NaN	E1PNM7;W8JH04;W8J892;W8J3L9;W8J321;W8IY90;Q0P9Z9	E1PNM7;W8JH04;W8J892;W8J3L9;W8J321;W8IY90;Q0P9Z9	>tr|E1PNM7|E1PNM7_CAMJM 4-methyl-5-(Beta-hydroxyethyl)thiazole monophosphate OS=Campylobacter jejuni subsp. jejuni serotype HS21 (strain M1 / 99/308) GN=thiJ PE=4 SV=1;>tr|W8JH04|W8JH04_CAMJE 4-methyl-5(B-hydroxyethyl)-thiazole monophosphate biosynthesis p
NaN	NaN	NaN	2.58496	2.58496	2.58496	1.46989	1	1.58496	2	2	0.761796	-0.105954	2.66592	1	NaN	NaN	0.761796	-0.105954	2.66592	1	NaN	NaN				7	7	7	33.9	33.9	33.9	27.025	0	30.806	NaN	1323500	NaN	E1PNN0;W8J7I8;W8J1X4;W8IXD6;W8ITF5;W8INZ1;Q0P9Z6	E1PNN0;W8J7I8;W8J1X4;W8IXD6;W8ITF5;W8INZ1;Q0P9Z6	>tr|E1PNN0|E1PNN0_CAMJM Probable ABC transporter ATP-binding protein PEB1C OS=Campylobacter jejuni subsp. jejuni serotype HS21 (strain M1 / 99/308) GN=peb1C PE=3 SV=1;>tr|W8J7I8|W8J7I8_CAMJE Glutamine ABC transporter ATP-binding protein OS=Campylobacter je
NaN	NaN	NaN	1.58496	1.58496	1.58496	1.87578	NaN	NaN	0	1	NaN	NaN	NaN	0	NaN	NaN	NaN	NaN	NaN	0	NaN	NaN				3	3	3	17.4	17.4	17.4	18.113	0.0021322	2.6115	2600000	1045300	1554700	W8JQQ1;W8JC98;W8JBB5;W8J7R1;W8J5X7;Q0P9Z4;E1PNN2	W8JQQ1;W8JC98;W8JBB5;W8J7R1;W8J5X7;Q0P9Z4;E1PNN2	>tr|W8JQQ1|W8JQQ1_CAMJE tRNA (cytidine(34)-2-O)-methyltransferase OS=Campylobacter jejuni subsp. jejuni NCTC 11168-GSv GN=trmL PE=3 SV=1;>tr|W8JC98|W8JC98_CAMJE tRNA (cytidine(34)-2-O)-methyltransferase OS=Campylobacter jejuni subsp. jejuni NCTC 11168-mf
NaN	NaN	NaN	2.80735	2.80735	2.80735	0.823749	2.58496	2	1.58496	NaN	0.914564	0.0469799	4.26559	1	NaN	NaN	0.914564	0.0469799	4.26559	1	NaN	NaN				7	7	7	29.3	29.3	29.3	37.255	0	24.976	NaN	7401900	NaN	W8JH09;W8J897;W8J3M5;W8J324;W8IY94;Q9PP26;E1PNN3	W8JH09;W8J897;W8J3M5;W8J324;W8IY94;Q9PP26;E1PNN3	>tr|W8JH09|W8JH09_CAMJE Alanine racemase OS=Campylobacter jejuni subsp. jejuni NCTC 11168-GSv GN=N920_04505 PE=3 SV=1;>tr|W8J897|W8J897_CAMJE Alanine racemase OS=Campylobacter jejuni subsp. jejuni NCTC 11168-mfK12E5 GN=N918_04480 PE=3 SV=1;>tr|W8J3M5|W8J3M
NaN	NaN	NaN	2	2	2	1.58496	0	1	1	2	0.0717627	-1.00266	3.83066	1	NaN	NaN	0.0717627	-1.00266	3.83066	1	NaN	NaN				4	4	4	33.1	33.1	33.1	13.267	0	9.7233	NaN	14323000	NaN	W8JSF5;W8JMH6;W8JHQ0;W8IUG1;W8IPY8;Q9PLY7;E1PNN4	W8JSF5;W8JMH6;W8JHQ0;W8IUG1;W8IPY8;Q9PLY7;E1PNN4	>tr|W8JSF5|W8JSF5_CAMJE 50S ribosomal protein L18 OS=Campylobacter jejuni subsp. jejuni NCTC 11168-GSv GN=rplR PE=3 SV=1;>tr|W8JMH6|W8JMH6_CAMJE 50S ribosomal protein L18 OS=Campylobacter jejuni subsp. jejuni NCTC 11168-mfK12E5 GN=rplR PE=3 SV=1;>tr|W8JHQ0
NaN	NaN	NaN	3.32193	3.32193	3.32193	1.28096	3.45943	3.80735	3.70044	3.16992	0.656817	-0.332626	5.07395	2.32193	NaN	NaN	0.656817	-0.332626	5.07395	2.32193	NaN	NaN				10	10	10	52.2	52.2	52.2	19.586	0	19.726	NaN	22300000	NaN	W8JIR0;W8JE05;W8JD12;W8J9H3;W8J7U9;Q0P7T9;E1PNN5	W8JIR0;W8JE05;W8JD12;W8J9H3;W8J7U9;Q0P7T9;E1PNN5	>tr|W8JIR0|W8JIR0_CAMJE 50S ribosomal protein L6 OS=Campylobacter jejuni subsp. jejuni NCTC 11168-GSv GN=rplF PE=3 SV=1;>tr|W8JE05|W8JE05_CAMJE 50S ribosomal protein L6 OS=Campylobacter jejuni subsp. jejuni NCTC 11168-mfK12E5 GN=rplF PE=3 SV=1;>tr|W8JD12|W
NaN	NaN	NaN	2.80735	2.80735	2.80735	1.43829	3.32193	3.16992	3.80735	3.90689	0.424385	-0.647942	4.39944	2.32193	NaN	NaN	0.424385	-0.647942	4.39944	2.32193	NaN	NaN				7	7	7	60.3	60.3	60.3	14.733	0	54.315	NaN	281860000	NaN	W8JEL6;W8JA18;W8J5B9;W8J4T4;W8J008;Q9PLY5;E1PNN6	W8JEL6;W8JA18;W8J5B9;W8J4T4;W8J008;Q9PLY5;E1PNN6	>tr|W8JEL6|W8JEL6_CAMJE 30S ribosomal protein S8 OS=Campylobacter jejuni subsp. jejuni NCTC 11168-GSv GN=rpsH PE=3 SV=1;>tr|W8JA18|W8JA18_CAMJE 30S ribosomal protein S8 OS=Campylobacter jejuni subsp. jejuni NCTC 11168-mfK12E5 GN=rpsH PE=3 SV=1;>tr|W8J5B9|W
NaN	NaN	NaN	1	1	1	1.41684	0	NaN	0	0	NaN	NaN	NaN	NaN	NaN	NaN	NaN	NaN	NaN	NaN	NaN	NaN				2	2	2	19.7	19.7	19.7	6.9564	0	4.5918	0	0	0	W8J994;W8J4I2;W8J0K4;W8IZV6;W8IVY8;Q9PLY4;E1PNN7	W8J994;W8J4I2;W8J0K4;W8IZV6;W8IVY8;Q9PLY4;E1PNN7	>tr|W8J994|W8J994_CAMJE 30S ribosomal protein S14 type Z OS=Campylobacter jejuni subsp. jejuni NCTC 11168-GSv GN=rpsZ PE=3 SV=1;>tr|W8J4I2|W8J4I2_CAMJE 30S ribosomal protein S14 type Z OS=Campylobacter jejuni subsp. jejuni NCTC 11168-mfK12E5 GN=rpsZ PE=3 S
NaN	NaN	NaN	3.45943	3.45943	3.45943	1.32769	3.58496	4.08746	3.90689	3.70044	0.61372	-0.502403	1.96728	2.32193	NaN	NaN	0.61372	-0.502403	1.96728	2.32193	NaN	NaN				11	11	11	69.6	69.6	69.6	20.214	0	63.685	NaN	240990000	NaN	W8J8G8;W8J3Q4;W8IZ53;W8IV55;W8IQI8;Q9PLY3;E1PNN8	W8J8G8;W8J3Q4;W8IZ53;W8IV55;W8IQI8;Q9PLY3;E1PNN8	>tr|W8J8G8|W8J8G8_CAMJE 50S ribosomal protein L5 OS=Campylobacter jejuni subsp. jejuni NCTC 11168-GSv GN=rplE PE=3 SV=1;>tr|W8J3Q4|W8J3Q4_CAMJE 50S ribosomal protein L5 OS=Campylobacter jejuni subsp. jejuni NCTC 11168-mfK12E5 GN=rplE PE=3 SV=1;>tr|W8IZ53|W
NaN	NaN	NaN	1	1	1	1.19535	1	1	1	0	NaN	NaN	NaN	NaN	NaN	NaN	NaN	NaN	NaN	NaN	NaN	NaN				3	3	3	35.1	35.1	35.1	8.2828	0	4.0582	NaN	27838000	NaN	W8JSF9;W8JMI1;W8JHQ6;W8IUG5;W8IPZ3;Q9PLY2;E1PNN9	W8JSF9;W8JMI1;W8JHQ6;W8IUG5;W8IPZ3;Q9PLY2;E1PNN9	>tr|W8JSF9|W8JSF9_CAMJE 50S ribosomal protein L24 OS=Campylobacter jejuni subsp. jejuni NCTC 11168-GSv GN=rplX PE=3 SV=1;>tr|W8JMI1|W8JMI1_CAMJE 50S ribosomal protein L24 OS=Campylobacter jejuni subsp. jejuni NCTC 11168-mfK12E5 GN=rplX PE=3 SV=1;>tr|W8JHQ6
NaN	NaN	NaN	2	2	2	1.53107	0	1	1.58496	1.58496	NaN	NaN	NaN	0	NaN	NaN	NaN	NaN	NaN	0	NaN	NaN				4	4	4	33.6	33.6	33.6	13.306	0	24.348	NaN	7190300	NaN	W8JIR5;W8JE10;W8JD16;W8J9H8;W8J7V5;Q0P7T4;E1PNP0	W8JIR5;W8JE10;W8JD16;W8J9H8;W8J7V5;Q0P7T4;E1PNP0	>tr|W8JIR5|W8JIR5_CAMJE 50S ribosomal protein L14 OS=Campylobacter jejuni subsp. jejuni NCTC 11168-GSv GN=rplN PE=3 SV=1;>tr|W8JE10|W8JE10_CAMJE 50S ribosomal protein L14 OS=Campylobacter jejuni subsp. jejuni NCTC 11168-mfK12E5 GN=rplN PE=3 SV=1;>tr|W8JD16
NaN	NaN	NaN	1.58496	1.58496	1.58496	1.42761	1	2	1.58496	2	-0.0875034	-1.15808	3.03956	1	NaN	NaN	-0.0875034	-1.15808	3.03956	1	NaN	NaN				3	3	3	42.6	42.6	42.6	7.0334	0	14.726	NaN	40779000	NaN	W8JJL4;W8JAX2;W8J0V5;W8IWU5;W8IVZ5;Q9PLX9;E1PNP2	W8JJL4;W8JAX2;W8J0V5;W8IWU5;W8IVZ5;Q9PLX9;E1PNP2	>tr|W8JJL4|W8JJL4_CAMJE 50S ribosomal protein L29 OS=Campylobacter jejuni subsp. jejuni NCTC 11168-GSv GN=rpmC PE=3 SV=1;>tr|W8JAX2|W8JAX2_CAMJE 50S ribosomal protein L29 OS=Campylobacter jejuni subsp. jejuni NCTC 11168-mfK12E5 GN=rpmC PE=3 SV=1;>tr|W8J0V5
NaN	NaN	NaN	2	2	2	1.36177	1	1	NaN	1.58496	0.54201	-0.56796	5.20006	1	NaN	NaN	0.54201	-0.56796	5.20006	1	NaN	NaN				4	4	4	34.8	34.8	34.8	16.375	0	10.414	NaN	7020600	NaN	W8J999;W8J4I7;W8J0L0;W8IZW1;W8IVZ3;Q9PLX8;E1PNP3	W8J999;W8J4I7;W8J0L0;W8IZW1;W8IVZ3;Q9PLX8;E1PNP3	>tr|W8J999|W8J999_CAMJE 50S ribosomal protein L16 OS=Campylobacter jejuni subsp. jejuni NCTC 11168-GSv GN=rplP PE=3 SV=1;>tr|W8J4I7|W8J4I7_CAMJE 50S ribosomal protein L16 OS=Campylobacter jejuni subsp. jejuni NCTC 11168-mfK12E5 GN=rplP PE=3 SV=1;>tr|W8J0L0
NaN	NaN	NaN	2.58496	2.58496	2.58496	1.22033	1.58496	0	2	0	NaN	NaN	NaN	NaN	NaN	NaN	NaN	NaN	NaN	NaN	NaN	NaN				7	7	7	27	27	27	26.063	0	11.619	NaN	776460	NaN	W8J8H0;W8J3R0;W8IZ60;W8IV61;W8IQL8;Q9PLX7;E1PNP4	W8J8H0;W8J3R0;W8IZ60;W8IV61;W8IQL8;Q9PLX7;E1PNP4	>tr|W8J8H0|W8J8H0_CAMJE 30S ribosomal protein S3 OS=Campylobacter jejuni subsp. jejuni NCTC 11168-GSv GN=rpsC PE=3 SV=1;>tr|W8J3R0|W8J3R0_CAMJE 30S ribosomal protein S3 OS=Campylobacter jejuni subsp. jejuni NCTC 11168-mfK12E5 GN=rpsC PE=3 SV=1;>tr|W8IZ60|W
NaN	NaN	NaN	1	1	1	1.22033	0	0	NaN	0	NaN	NaN	NaN	0	NaN	NaN	NaN	NaN	NaN	0	NaN	NaN				2	2	2	11.3	11.3	11.3	15.243	0.0060362	1.5968	7260500	2444400	4816000	W8JSG4;W8JMI7;W8JHR0;W8IUG9;W8IQ09;Q9PLX6;E1PNP5	W8JSG4;W8JMI7;W8JHR0;W8IUG9;W8IQ09;Q9PLX6;E1PNP5	>tr|W8JSG4|W8JSG4_CAMJE 50S ribosomal protein L22 OS=Campylobacter jejuni subsp. jejuni NCTC 11168-GSv GN=rplV PE=3 SV=1;>tr|W8JMI7|W8JMI7_CAMJE 50S ribosomal protein L22 OS=Campylobacter jejuni subsp. jejuni NCTC 11168-mfK12E5 GN=rplV PE=3 SV=1;>tr|W8JHR0
NaN	NaN	NaN	1.58496	1.58496	1.58496	1.71809	NaN	0	1.58496	1.58496	0.531868	-0.473991	1.48718	1	NaN	NaN	0.531868	-0.473991	1.48718	1	NaN	NaN				3	3	3	20.4	20.4	20.4	10.453	0	6.1828	NaN	15776000	NaN	W8JIR9;W8JE16;W8JD21;W8J9I4;W8J7Y1;Q9PLX5;E1PNP6	W8JIR9;W8JE16;W8JD21;W8J9I4;W8J7Y1;Q9PLX5;E1PNP6	>tr|W8JIR9|W8JIR9_CAMJE 30S ribosomal protein S19 OS=Campylobacter jejuni subsp. jejuni NCTC 11168-GSv GN=rpsS PE=3 SV=1;>tr|W8JE16|W8JE16_CAMJE 30S ribosomal protein S19 OS=Campylobacter jejuni subsp. jejuni NCTC 11168-mfK12E5 GN=rpsS PE=3 SV=1;>tr|W8JD21
NaN	NaN	NaN	2.58496	2.58496	2.58496	1.43296	1	2.58496	3	2	-0.379207	-1.24021	3.614	1	NaN	NaN	-0.379207	-1.24021	3.614	1	NaN	NaN				6	6	6	29.7	29.7	29.7	30.42	0	12.383	NaN	2105700	NaN	W8JEM4;W8JA26;W8J5D2;W8J4U3;W8J039;Q9PLX4;E1PNP7	W8JEM4;W8JA26;W8J5D2;W8J4U3;W8J039;Q9PLX4;E1PNP7	>tr|W8JEM4|W8JEM4_CAMJE 50S ribosomal protein L2 OS=Campylobacter jejuni subsp. jejuni NCTC 11168-GSv GN=rplB PE=3 SV=1;>tr|W8JA26|W8JA26_CAMJE 50S ribosomal protein L2 OS=Campylobacter jejuni subsp. jejuni NCTC 11168-mfK12E5 GN=rplB PE=3 SV=1;>tr|W8J5D2|W
NaN	NaN	NaN	1	1	1	1.32193	NaN	0	0	NaN	NaN	NaN	NaN	NaN	NaN	NaN	NaN	NaN	NaN	NaN	NaN	NaN				4	4	4	36.6	36.6	36.6	10.567	0	3.989	NaN	12217000	NaN	W8J9A4;W8J4K4;W8J0L5;W8IZW5;W8IW16;Q0P7S6;E1PNP8	W8J9A4;W8J4K4;W8J0L5;W8IZW5;W8IW16;Q0P7S6;E1PNP8	>tr|W8J9A4|W8J9A4_CAMJE 50S ribosomal protein L23 OS=Campylobacter jejuni subsp. jejuni NCTC 11168-GSv GN=rplW PE=3 SV=1;>tr|W8J4K4|W8J4K4_CAMJE 50S ribosomal protein L23 OS=Campylobacter jejuni subsp. jejuni NCTC 11168-mfK12E5 GN=rplW PE=3 SV=1;>tr|W8J0L5
NaN	NaN	NaN	2	2	2	1.52607	0	1	1	1.58496	NaN	NaN	NaN	0	NaN	NaN	NaN	NaN	NaN	0	NaN	NaN				5	5	5	20.1	20.1	20.1	22.141	0	16.781	NaN	19683000	NaN	E1PNP9;W8J8H6;W8J3T0;W8IZ65;W8IV66;W8IQN4;Q9PLX2	E1PNP9;W8J8H6;W8J3T0;W8IZ65;W8IV66;W8IQN4;Q9PLX2	>tr|E1PNP9|E1PNP9_CAMJM 50S ribosomal protein L4 OS=Campylobacter jejuni subsp. jejuni serotype HS21 (strain M1 / 99/308) GN=rplD PE=3 SV=1;>tr|W8J8H6|W8J8H6_CAMJE 50S ribosomal protein L4 OS=Campylobacter jejuni subsp. jejuni NCTC 11168-GSv GN=rplD PE=3 S
NaN	NaN	NaN	2.80735	2.80735	2.80735	1.37851	2.58496	1.58496	2	2.80735	0.239887	-0.889183	4.88553	3.16992	NaN	NaN	0.239887	-0.889183	4.88553	3.16992	NaN	NaN				7	7	7	40.3	40.3	40.3	20.737	0	48.555	NaN	54283000	NaN	W8JSG8;W8JML2;W8JHR6;W8IUH2;W8IQ13;Q9PLX1;E1PNQ0	W8JSG8;W8JML2;W8JHR6;W8IUH2;W8IQ13;Q9PLX1;E1PNQ0	>tr|W8JSG8|W8JSG8_CAMJE 50S ribosomal protein L3 OS=Campylobacter jejuni subsp. jejuni NCTC 11168-GSv GN=N920_08535 PE=4 SV=1;>tr|W8JML2|W8JML2_CAMJE 50S ribosomal protein L3 OS=Campylobacter jejuni subsp. jejuni NCTC 11168-mfK12E5 GN=N918_08510 PE=4 SV=1;
NaN	NaN	NaN	1.58496	1.58496	1.58496	1.31034	2.32193	2.58496	2.32193	2.32193	0.709291	-0.369688	2.73433	2	NaN	NaN	0.709291	-0.369688	2.73433	2	NaN	NaN				3	3	3	37.9	37.9	37.9	11.673	0	15.402	NaN	99958000	NaN	W8JIS3;W8JE43;W8JD27;W8J9J0;W8J7Z9;Q9PLX0;E1PNQ1	W8JIS3;W8JE43;W8JD27;W8J9J0;W8J7Z9;Q9PLX0;E1PNQ1	>tr|W8JIS3|W8JIS3_CAMJE 30S ribosomal protein S10 OS=Campylobacter jejuni subsp. jejuni NCTC 11168-GSv GN=rpsJ PE=3 SV=1;>tr|W8JE43|W8JE43_CAMJE 30S ribosomal protein S10 OS=Campylobacter jejuni subsp. jejuni NCTC 11168-mfK12E5 GN=rpsJ PE=3 SV=1;>tr|W8JD27
NaN	NaN	NaN	1	1	1	1.43829	0	1	1	1	NaN	NaN	NaN	NaN	NaN	NaN	NaN	NaN	NaN	NaN	NaN	NaN				2	2	2	7.1	7.1	7.1	29.369	0.0031088	2.0397	0	0	0	W8JEM9;W8JA54;W8J5D6;W8J4U9;W8J043;Q0P7S2;E1PNQ2	W8JEM9;W8JA54;W8J5D6;W8J4U9;W8J043;Q0P7S2;E1PNQ2	>tr|W8JEM9|W8JEM9_CAMJE Pseudouridine synthase OS=Campylobacter jejuni subsp. jejuni NCTC 11168-GSv GN=N920_08545 PE=3 SV=1;>tr|W8JA54|W8JA54_CAMJE Pseudouridine synthase OS=Campylobacter jejuni subsp. jejuni NCTC 11168-mfK12E5 GN=N918_08520 PE=3 SV=1;>tr|
NaN	NaN	NaN	3.32193	3.32193	3.32193	1.43296	2.58496	2.32193	2.80735	3.16992	0.468635	-0.52951	1.05776	1	NaN	NaN	0.468635	-0.52951	1.05776	1	NaN	NaN				10	10	10	16	16	16	75.468	0	32.034	NaN	4917500	NaN	W8J9A9;W8J4M9;W8J0M2;W8IZX1;W8IW20;E1PNQ3;Q0P7S1	W8J9A9;W8J4M9;W8J0M2;W8IZX1;W8IW20;E1PNQ3;Q0P7S1	>tr|W8J9A9|W8J9A9_CAMJE Ribonuclease J OS=Campylobacter jejuni subsp. jejuni NCTC 11168-GSv GN=N920_08550 PE=4 SV=1;>tr|W8J4M9|W8J4M9_CAMJE Ribonuclease J OS=Campylobacter jejuni subsp. jejuni NCTC 11168-mfK12E5 GN=N918_08525 PE=4 SV=1;>tr|W8J0M2|W8J0M2_CA
NaN	NaN	NaN	2.80735	2.80735	2.80735	1.41684	1	0	2	1	NaN	NaN	NaN	NaN	NaN	NaN	NaN	NaN	NaN	NaN	NaN	NaN				7	7	7	34.6	34.6	34.6	30.449	0	8.2376	1033100	0	1033100	E1PNQ4;W8J8I0;W8J3V0;W8IZ72;W8IV71;W8IQN9;Q9PLW7	E1PNQ4;W8J8I0;W8J3V0;W8IZ72;W8IV71;W8IQN9;Q9PLW7	>tr|E1PNQ4|E1PNQ4_CAMJM Ribosomal RNA small subunit methyltransferase A OS=Campylobacter jejuni subsp. jejuni serotype HS21 (strain M1 / 99/308) GN=ksgA PE=3 SV=1;>tr|W8J8I0|W8J8I0_CAMJE Ribosomal RNA small subunit methyltransferase A OS=Campylobacter jeju
NaN	NaN	NaN	2.80735	2.80735	2.80735	1.19535	2.32193	1.58496	1.58496	1.58496	0.631337	-0.292829	3.98012	1.58496	NaN	NaN	0.631337	-0.292829	3.98012	1.58496	NaN	NaN				8	8	8	24.7	24.7	24.7	40.147	0	22.842	NaN	3647800	NaN	E1PNQ6;W8JIS8;W8JE57;W8JD31;W8J9J7;W8J805;Q0P7R8	E1PNQ6;W8JIS8;W8JE57;W8JD31;W8J9J7;W8J805;Q0P7R8	>tr|E1PNQ6|E1PNQ6_CAMJM Dual-specificity RNA methyltransferase RlmN OS=Campylobacter jejuni subsp. jejuni serotype HS21 (strain M1 / 99/308) GN=rlmN PE=3 SV=1;>tr|W8JIS8|W8JIS8_CAMJE Dual-specificity RNA methyltransferase RlmN OS=Campylobacter jejuni subsp
NaN	NaN	NaN	3.90689	3.90689	3.90689	1.32193	5.12928	5.04439	5.16993	5.08746	1.33411	0.189287	3.40013	4.80735	NaN	NaN	1.33411	0.189287	3.40013	4.80735	NaN	NaN				15	15	15	76	76	76	22.899	0	181.03	1798800000	520460000	1278300000	W8JEN3;W8JA66;W8J5E1;W8J4V4;W8J047;Q9PLW2;E1PNR0	W8JEN3;W8JA66;W8J5E1;W8J4V4;W8J047;Q9PLW2;E1PNR0	>tr|W8JEN3|W8JEN3_CAMJE 3-isopropylmalate dehydratase small subunit OS=Campylobacter jejuni subsp. jejuni NCTC 11168-GSv GN=leuD PE=3 SV=1;>tr|W8JA66|W8JA66_CAMJE 3-isopropylmalate dehydratase small subunit OS=Campylobacter jejuni subsp. jejuni NCTC 11168-
NaN	NaN	NaN	4.32193	4.32193	4.32193	1.41684	6.32193	6.32193	6.50779	6.88264	1.00461	-0.107073	3.21115	5.45943	NaN	NaN	1.00461	-0.107073	3.21115	5.45943	NaN	NaN				20	20	20	58.3	58.3	58.3	51.407	0	311.02	6057900000	1948100000	4109900000	E1PNR1;W8J9B3;W8J4N4;W8J0M7;W8IZX4;W8IW24;Q9PLW1	E1PNR1;W8J9B3;W8J4N4;W8J0M7;W8IZX4;W8IW24;Q9PLW1	>tr|E1PNR1|E1PNR1_CAMJM 3-isopropylmalate dehydratase large subunit OS=Campylobacter jejuni subsp. jejuni serotype HS21 (strain M1 / 99/308) GN=leuC PE=3 SV=1;>tr|W8J9B3|W8J9B3_CAMJE 3-isopropylmalate dehydratase large subunit OS=Campylobacter jejuni subsp
NaN	NaN	NaN	4.58496	4.58496	4.58496	1.37295	6.82018	7.18982	7.19967	7.18982	1.24184	0.195474	4.0148	5.45943	NaN	NaN	1.24184	0.195474	4.0148	5.45943	NaN	NaN				24	24	24	91.1	91.1	91.1	39.353	0	323.31	NaN	2303500000	NaN	E1PNR2;W8J8I6;W8J3V4;W8IZ78;W8IV75;W8IQP5;Q9PLW0	E1PNR2;W8J8I6;W8J3V4;W8IZ78;W8IV75;W8IQP5;Q9PLW0	>tr|E1PNR2|E1PNR2_CAMJM 3-isopropylmalate dehydrogenase OS=Campylobacter jejuni subsp. jejuni serotype HS21 (strain M1 / 99/308) GN=leuB PE=3 SV=1;>tr|W8J8I6|W8J8I6_CAMJE 3-isopropylmalate dehydrogenase OS=Campylobacter jejuni subsp. jejuni NCTC 11168-GSv
4.64386	4.64386	1	4.64386	4.64386	1	1.38405	6.22882	6.32193	6.37504	6.61471	1.21375	0.144177	3.36177	5.90689	NaN	NaN	1.21375	0.144177	3.36177	5.90689	NaN	NaN				25	25	2	72.2	72.2	7.2	56.422	0	323.31	NaN	1697800000	NaN	E1PNR3	E1PNR3	>tr|E1PNR3|E1PNR3_CAMJM 2-isopropylmalate synthase OS=Campylobacter jejuni subsp. jejuni serotype HS21 (strain M1 / 99/308) GN=leuA PE=3 SV=1
NaN	NaN	NaN	3.32193	3.32193	3.32193	1.43296	3.32193	2.58496	3.32193	3.80735	1.41386	0.431356	5.2909	3.16992	NaN	NaN	1.41386	0.431356	5.2909	3.16992	NaN	NaN				11	11	11	41.6	41.6	41.6	23.831	0	30.212	NaN	87672000	NaN	W8JIT3;W8JE62;W8JD36;W8J9K2;W8J810;Q0P7R1;E1PNR4	W8JIT3;W8JE62;W8JD36;W8J9K2;W8J810;Q0P7R1;E1PNR4	>tr|W8JIT3|W8JIT3_CAMJE Uncharacterized protein OS=Campylobacter jejuni subsp. jejuni NCTC 11168-GSv GN=N920_08625 PE=4 SV=1;>tr|W8JE62|W8JE62_CAMJE Uncharacterized protein OS=Campylobacter jejuni subsp. jejuni NCTC 11168-mfK12E5 GN=N918_08600 PE=4 SV=1;>t
NaN	NaN	NaN	2.32193	2.32193	2.32193	1.46989	2	2	2.80735	2.80735	1	0.0766959	3.70653	3	NaN	NaN	1	0.0766959	3.70653	3	NaN	NaN				5	5	5	55.1	55.1	55.1	15.039	0	34.569	NaN	17381000	NaN	W8J9B7;W8J4N8;W8J0N2;W8IZY0;W8IW28;Q9PLV4;E1PNR6	W8J9B7;W8J4N8;W8J0N2;W8IZY0;W8IW28;Q9PLV4;E1PNR6	>tr|W8J9B7|W8J9B7_CAMJE NADPH-dependent 7-cyano-7-deazaguanine reductase OS=Campylobacter jejuni subsp. jejuni NCTC 11168-GSv GN=queF PE=3 SV=1;>tr|W8J4N8|W8J4N8_CAMJE NADPH-dependent 7-cyano-7-deazaguanine reductase OS=Campylobacter jejuni subsp. jejuni N
4.52356	0	0	4.52356	0	0	0	0	NaN	NaN	NaN	NaN	NaN	NaN	NaN	NaN	NaN	NaN	NaN	NaN	NaN	NaN	NaN				23	1	1	53.6	3.8	3.8	73.699	0.0010893	2.9848	NaN	1793300	NaN	E1PNR8	E1PNR8	>tr|E1PNR8|E1PNR8_CAMJM Flagellar hook protein OS=Campylobacter jejuni subsp. jejuni serotype HS21 (strain M1 / 99/308) GN=flgE-2 PE=4 SV=1
NaN	NaN	NaN	2.32193	2.32193	2.32193	1.5008	0	0	1	1	NaN	NaN	NaN	NaN	NaN	NaN	NaN	NaN	NaN	NaN	NaN	NaN				5	5	5	11.1	11.1	11.1	52.626	0	4.602	0	0	0	E1PNS2;W8JNJ2;W8JAH4;W8J8U7;W8J5W0;W8J3W1;Q0PC90	E1PNS2;W8JNJ2;W8JAH4;W8J8U7;W8J5W0;W8J3W1;Q0PC90	>tr|E1PNS2|E1PNS2_CAMJM Uncharacterized protein OS=Campylobacter jejuni subsp. jejuni serotype HS21 (strain M1 / 99/308) GN=CJM1_0044 PE=4 SV=1;>tr|W8JNJ2|W8JNJ2_CAMJE Uncharacterized protein OS=Campylobacter jejuni subsp. jejuni NCTC 11168-GSv GN=N920_001
NaN	NaN	NaN	3.32193	3.32193	3.32193	1.15056	3.90689	3.80735	3.16992	3	0.112633	-0.754066	5.31774	2.58496	NaN	NaN	0.112633	-0.754066	5.31774	2.58496	NaN	NaN				15	15	15	43.5	43.5	43.5	38.829	0	26.399	NaN	33695000	NaN	E1PNS3;W8JF04;W8J6D1;W8J1Q4;W8J0Z9;W8IW70;Q0PC89	E1PNS3;W8JF04;W8J6D1;W8J1Q4;W8J0Z9;W8IW70;Q0PC89	>tr|E1PNS3|E1PNS3_CAMJM Probable cytochrome c OS=Campylobacter jejuni subsp. jejuni serotype HS21 (strain M1 / 99/308) GN=CJM1_0045 PE=4 SV=1;>tr|W8JF04|W8JF04_CAMJE Cytochrome C OS=Campylobacter jejuni subsp. jejuni NCTC 11168-GSv GN=N920_00200 PE=4 SV=1;
NaN	NaN	NaN	3.90689	3.90689	3.90689	1.18903	5.70044	5.72792	5.24793	4.9542	1.12009	0.0169242	2.90804	4.58496	NaN	NaN	1.12009	0.0169242	2.90804	4.58496	NaN	NaN				19	19	19	42.7	42.7	42.7	66.48	0	146.09	NaN	633770000	NaN	E1PNS5;W8J5J0;W8J063;W8IVJ4;W8IRE9;W8IM22;Q0PC87	E1PNS5;W8J5J0;W8J063;W8IVJ4;W8IRE9;W8IM22;Q0PC87	>tr|E1PNS5|E1PNS5_CAMJM GTP-binding protein typA/bipA-like protein OS=Campylobacter jejuni subsp. jejuni serotype HS21 (strain M1 / 99/308) GN=typA PE=4 SV=1;>tr|W8J5J0|W8J5J0_CAMJE GTP-binding protein OS=Campylobacter jejuni subsp. jejuni NCTC 11168-GSv G
NaN	NaN	NaN	1	1	1	1.43829	1	0	0	1.58496	NaN	NaN	NaN	NaN	NaN	NaN	NaN	NaN	NaN	NaN	NaN	NaN				2	2	2	23.4	23.4	23.4	12.653	0	10.83	NaN	4061300	NaN	W8JIP6;W8JE40;W8J4L2;W8IQV9;W8ILC7;Q0PC86;E1PNS6	W8JIP6;W8JE40;W8J4L2;W8IQV9;W8ILC7;Q0PC86;E1PNS6	>tr|W8JIP6|W8JIP6_CAMJE Uncharacterized protein OS=Campylobacter jejuni subsp. jejuni NCTC 11168-mfK12E5 GN=N918_00220 PE=4 SV=1;>tr|W8JE40|W8JE40_CAMJE Uncharacterized protein OS=Campylobacter jejuni subsp. jejuni NCTC 11168-mcK12E5 GN=N917_00220 PE=4 SV=
3.16992	1	1	3	0	0	2	NaN	NaN	NaN	1	NaN	NaN	NaN	NaN	NaN	NaN	NaN	NaN	NaN	NaN	NaN	NaN				9	2	2	35.8	10.3	10.3	33.576	0.0031813	2.3807	NaN	121550	NaN	E1PNS7	E1PNS7	>tr|E1PNS7|E1PNS7_CAMJM Uncharacterized protein OS=Campylobacter jejuni subsp. jejuni serotype HS21 (strain M1 / 99/308) GN=CJM1_0049 PE=4 SV=1
NaN	NaN	NaN	3.58496	3.58496	3.58496	1.31034	5	5	4.9542	4.9542	0.883308	-0.172392	2.49866	2.58496	NaN	NaN	0.883308	-0.172392	2.49866	2.58496	NaN	NaN				12	12	12	71.4	71.4	71.4	31.043	0	139.53	NaN	321930000	NaN	E1PNS9;W8JF08;W8J6D6;W8J1Q8;W8J105;W8IW75;Q0PC84	E1PNS9;W8JF08;W8J6D6;W8J1Q8;W8J105;W8IW75;Q0PC84	>tr|E1PNS9|E1PNS9_CAMJM Flagellar hook assembly protein OS=Campylobacter jejuni subsp. jejuni serotype HS21 (strain M1 / 99/308) GN=flgD PE=4 SV=1;>tr|W8JF08|W8JF08_CAMJE Flagellar basal body rod modification protein FlgD OS=Campylobacter jejuni subsp. jej
NaN	NaN	NaN	3.32193	3.32193	3.32193	1.36737	3.32193	4	3.58496	3.80735	NaN	NaN	NaN	NaN	NaN	NaN	NaN	NaN	NaN	NaN	NaN	NaN				11	11	11	31	31	31	58.231	0	37.158	NaN	16423000	NaN	W8JB00;W8J0Z6;W8IWY1;W8IW77;W8ISD0;Q0PC83;E1PNT0	W8JB00;W8J0Z6;W8IWY1;W8IW77;W8ISD0;Q0PC83;E1PNT0	>tr|W8JB00|W8JB00_CAMJE Flagellar hook protein OS=Campylobacter jejuni subsp. jejuni NCTC 11168-GSv GN=N920_00230 PE=4 SV=1;>tr|W8J0Z6|W8J0Z6_CAMJE Flagellar hook protein OS=Campylobacter jejuni subsp. jejuni NCTC 11168-mfK12E5 GN=N918_00235 PE=4 SV=1;>tr|
NaN	NaN	NaN	2.80735	2.80735	2.80735	1.20789	2	2	1	1.58496	0.573665	-0.343513	1.79726	1	NaN	NaN	0.573665	-0.343513	1.79726	1	NaN	NaN				8	8	8	24.6	24.6	24.6	38.419	0	13.817	NaN	3568500	NaN	W8JIQ0;W8JE46;W8J4L7;W8IQW4;W8ILD2;Q9PJ66;E1PNT6	W8JIQ0;W8JE46;W8J4L7;W8IQW4;W8ILD2;Q9PJ66;E1PNT6	>tr|W8JIQ0|W8JIQ0_CAMJE tRNA-specific 2-thiouridylase MnmA OS=Campylobacter jejuni subsp. jejuni NCTC 11168-mfK12E5 GN=mnmA PE=3 SV=1;>tr|W8JE46|W8JE46_CAMJE tRNA-specific 2-thiouridylase MnmA OS=Campylobacter jejuni subsp. jejuni NCTC 11168-mcK12E5 GN=mnm
3.32193	3.32193	2.32193	3.32193	3.32193	2.32193	1.38957	3.16992	3.80735	3.80735	3.70044	1.31435	0.189793	3.32151	3	NaN	NaN	1.31435	0.189793	3.32151	3	NaN	NaN				10	10	5	52.7	52.7	30.3	22.795	0	69.274	NaN	92072000	NaN	E1PNT7	E1PNT7	>tr|E1PNT7|E1PNT7_CAMJM Putative lysine decarboxylase family protein OS=Campylobacter jejuni subsp. jejuni serotype HS21 (strain M1 / 99/308) GN=CJM1_0059 PE=4 SV=1
NaN	NaN	NaN	3	3	3	1.31034	2.80735	3	2.80735	2.80735	1.47617	0.319734	3.37448	3	NaN	NaN	1.47617	0.319734	3.37448	3	NaN	NaN				8	8	8	27.9	27.9	27.9	40.826	0	124.23	NaN	38253000	NaN	W8JB04;W8J101;W8IWY4;W8IW82;W8ISD4;Q0PC73;E1PNU0	W8JB04;W8J101;W8IWY4;W8IW82;W8ISD4;Q0PC73;E1PNU0	>tr|W8JB04|W8JB04_CAMJE Flagellar motor switch protein FliM OS=Campylobacter jejuni subsp. jejuni NCTC 11168-GSv GN=N920_00310 PE=4 SV=1;>tr|W8J101|W8J101_CAMJE Flagellar motor switch protein FliM OS=Campylobacter jejuni subsp. jejuni NCTC 11168-mfK12E5 GN
NaN	NaN	NaN	3.45943	3.45943	3.45943	1.25096	3.32193	2.32193	2.80735	2.80735	1.98065	0.922655	4.13019	2	NaN	NaN	1.98065	0.922655	4.13019	2	NaN	NaN				13	13	13	64.3	64.3	64.3	28.402	0	57.753	NaN	23063000	NaN	E1PNU1;W8J5K0;W8J071;W8IVK3;W8IRF7;W8IM30;Q0PC72	E1PNU1;W8J5K0;W8J071;W8IVK3;W8IRF7;W8IM30;Q0PC72	>tr|E1PNU1|E1PNU1_CAMJM RNA polymerase sigma factor OS=Campylobacter jejuni subsp. jejuni serotype HS21 (strain M1 / 99/308) GN=fliA PE=3 SV=1;>tr|W8J5K0|W8J5K0_CAMJE RNA polymerase sigma factor OS=Campylobacter jejuni subsp. jejuni NCTC 11168-GSv GN=N920_
NaN	NaN	NaN	3.16992	3.16992	3.16992	1.47508	2	2	3	2.80735	0.663481	-0.359231	4.43656	1	NaN	NaN	0.663481	-0.359231	4.43656	1	NaN	NaN				10	10	10	36.8	36.8	36.8	31.861	0	19.835	NaN	7356100	NaN	E1PNU3;W8JNK8;W8JAI7;W8J8W3;W8J5X2;W8J3X8;Q0PC70;O52909	E1PNU3;W8JNK8;W8JAI7;W8J8W3;W8J5X2;W8J3X8;Q0PC70	>tr|E1PNU3|E1PNU3_CAMJM Site-determining protein OS=Campylobacter jejuni subsp. jejuni serotype HS21 (strain M1 / 99/308) GN=CJM1_0065 PE=3 SV=1;>tr|W8JNK8|W8JNK8_CAMJE Site-determining protein OS=Campylobacter jejuni subsp. jejuni NCTC 11168-GSv GN=N920_0
NaN	NaN	NaN	0	0	0	1	NaN	1	NaN	NaN	NaN	NaN	NaN	NaN	NaN	NaN	NaN	NaN	NaN	NaN	NaN	NaN				1	1	1	5.7	5.7	5.7	17.595	0.0088933	1.4237	0	0	0	W8JB08;W8J106;W8IWY9;W8IW86;W8ISE0;Q9PJ53;E1PNU6	W8JB08;W8J106;W8IWY9;W8IW86;W8ISE0;Q9PJ53;E1PNU6	>tr|W8JB08|W8JB08_CAMJE 3-dehydroquinate dehydratase OS=Campylobacter jejuni subsp. jejuni NCTC 11168-GSv GN=aroQ PE=3 SV=1;>tr|W8J106|W8J106_CAMJE 3-dehydroquinate dehydratase OS=Campylobacter jejuni subsp. jejuni NCTC 11168-mfK12E5 GN=aroQ PE=3 SV=1;>tr|
NaN	NaN	NaN	0	0	0	2	NaN	NaN	NaN	0	NaN	NaN	NaN	NaN	NaN	NaN	NaN	NaN	NaN	NaN	NaN	NaN				1	1	1	5	5	5	32.583	0.0089021	1.4306	0	0	0	W8JIQ9;W8JE51;W8J4M6;W8IQX3;W8ILE1;Q0PC65;E1PNU8	W8JIQ9;W8JE51;W8J4M6;W8IQX3;W8ILE1;Q0PC65;E1PNU8	>tr|W8JIQ9|W8JIQ9_CAMJE Endopeptidase IV OS=Campylobacter jejuni subsp. jejuni NCTC 11168-mfK12E5 GN=N918_00350 PE=4 SV=1;>tr|W8JE51|W8JE51_CAMJE Endopeptidase IV OS=Campylobacter jejuni subsp. jejuni NCTC 11168-mcK12E5 GN=N917_00350 PE=4 SV=1;>tr|W8J4M6|W
NaN	NaN	NaN	4.32193	4.32193	4.32193	1.33914	5.45943	5.61471	5.64386	5.58496	1.07457	-0.0108028	4.66414	4.24793	NaN	NaN	1.07457	-0.0108028	4.66414	4.24793	NaN	NaN				20	20	20	71.4	71.4	71.4	38.792	0	249.65	NaN	1561500000	NaN	W8JNL7;W8JAJ4;W8J8W9;W8J5X5;W8J3Y4;Q0PC64;E1PNU9	W8JNL7;W8JAJ4;W8J8W9;W8J5X5;W8J3Y4;Q0PC64;E1PNU9	>tr|W8JNL7|W8JNL7_CAMJE Uncharacterized protein OS=Campylobacter jejuni subsp. jejuni NCTC 11168-GSv GN=N920_00355 PE=4 SV=1;>tr|W8JAJ4|W8JAJ4_CAMJE Uncharacterized protein OS=Campylobacter jejuni subsp. jejuni NCTC 11168-mfK12E5 GN=N918_00355 PE=4 SV=1;>t
NaN	NaN	NaN	1.58496	1.58496	1	1.47508	1.58496	NaN	1	2	NaN	NaN	NaN	NaN	NaN	NaN	NaN	NaN	NaN	NaN	NaN	NaN				4	4	3	22.9	22.9	17.1	24.635	0	4.1863	0	0	0	E1PNV0;E1PP94;E1PP93	E1PNV0	>tr|E1PNV0|E1PNV0_CAMJM Non-heme iron protein, hemerythrin family OS=Campylobacter jejuni subsp. jejuni serotype HS21 (strain M1 / 99/308) GN=CJM1_0072 PE=4 SV=1
NaN	NaN	NaN	1.58496	1.58496	1.58496	1.48543	0	0	0	1	NaN	NaN	NaN	NaN	NaN	NaN	NaN	NaN	NaN	NaN	NaN	NaN				3	3	3	21.1	21.1	21.1	24.596	0	5.1387	0	0	0	W8JF24;W8J6E8;W8J1S0;W8J119;W8IW91;Q0PC62;E1PNV1	W8JF24;W8J6E8;W8J1S0;W8J119;W8IW91;Q0PC62;E1PNV1	>tr|W8JF24|W8JF24_CAMJE Uncharacterized protein OS=Campylobacter jejuni subsp. jejuni NCTC 11168-GSv GN=N920_00365 PE=4 SV=1;>tr|W8J6E8|W8J6E8_CAMJE Uncharacterized protein OS=Campylobacter jejuni subsp. jejuni NCTC 11168-mfK12E5 GN=N918_00365 PE=4 SV=1;>t
NaN	NaN	NaN	2.58496	2.58496	2.58496	1.51602	1.58496	1	1.58496	2.58496	0.662935	-0.234822	5.61818	1.58496	NaN	NaN	0.662935	-0.234822	5.61818	1.58496	NaN	NaN				6	6	6	16.5	16.5	16.5	54.22	0	41.767	NaN	4516500	NaN	W8JB12;W8J111;W8IWZ4;W8IW90;W8ISE5;Q0PC61;E1PNV2	W8JB12;W8J111;W8IWZ4;W8IW90;W8ISE5;Q0PC61;E1PNV2	>tr|W8JB12|W8JB12_CAMJE Iron-sulfur protein OS=Campylobacter jejuni subsp. jejuni NCTC 11168-GSv GN=N920_00370 PE=4 SV=1;>tr|W8J111|W8J111_CAMJE Iron-sulfur protein OS=Campylobacter jejuni subsp. jejuni NCTC 11168-mfK12E5 GN=N918_00370 PE=4 SV=1;>tr|W8IWZ4
NaN	NaN	NaN	2.32193	2.32193	2.32193	1.20789	2.32193	1	1.58496	1.58496	1.21723	0.310107	2.88554	1	NaN	NaN	1.21723	0.310107	2.88554	1	NaN	NaN				5	5	5	28.6	28.6	28.6	27.799	0	28.768	NaN	3129700	NaN	E1PNV3;W8J5L1;W8J078;W8IVL2;W8IRG6;W8IM40;Q0PC60	E1PNV3;W8J5L1;W8J078;W8IVL2;W8IRG6;W8IM40;Q0PC60	>tr|E1PNV3|E1PNV3_CAMJM Conserved hypothetical secreted protein OS=Campylobacter jejuni subsp. jejuni serotype HS21 (strain M1 / 99/308) GN=glcF PE=4 SV=1;>tr|W8J5L1|W8J5L1_CAMJE Oxidoreductase OS=Campylobacter jejuni subsp. jejuni NCTC 11168-GSv GN=N920_0
NaN	NaN	NaN	0	0	0	0	0	NaN	NaN	NaN	NaN	NaN	NaN	NaN	NaN	NaN	NaN	NaN	NaN	NaN	NaN	NaN				1	1	1	14.4	14.4	14.4	12.579	0.0040984	1.8298	0	0	0	Q7B3S5;W8JNM3;W8JAJ8;W8J8X3;W8J5Y0;W8J3Z0;Q0PC58;E1PNV5	Q7B3S5;W8JNM3;W8JAJ8;W8J8X3;W8J5Y0;W8J3Z0;Q0PC58;E1PNV5	>tr|Q7B3S5|Q7B3S5_CAMJU CdtC protein (Fragment) OS=Campylobacter jejuni GN=cdtC PE=4 SV=1;>tr|W8JNM3|W8JNM3_CAMJE Cytochrome C oxidase subunit IV OS=Campylobacter jejuni subsp. jejuni NCTC 11168-GSv GN=N920_00385 PE=4 SV=1;>tr|W8JAJ8|W8JAJ8_CAMJE Cytochrom
NaN	NaN	NaN	1.58496	1.58496	1.58496	1.20163	1	2	1.58496	0	-0.0307961	-0.960468	0.491904	1	NaN	NaN	-0.0307961	-0.960468	0.491904	1	NaN	NaN				3	3	3	14.9	14.9	14.9	29.947	0	13.161	1186700	730350	456400	E1PNV7;W8JB16;W8J115;W8IWZ9;W8IW95;W8ISE9;Q0PC56	E1PNV7;W8JB16;W8J115;W8IWZ9;W8IW95;W8ISE9;Q0PC56	>tr|E1PNV7|E1PNV7_CAMJM Cytolethal distending toxin subunit A OS=Campylobacter jejuni subsp. jejuni serotype HS21 (strain M1 / 99/308) GN=cdtA PE=4 SV=1;>tr|W8JB16|W8JB16_CAMJE Cytochrome C oxidase subunit I OS=Campylobacter jejuni subsp. jejuni NCTC 11168
NaN	NaN	NaN	2.58496	2.58496	2.58496	1.33914	2.32193	2	2.32193	2.32193	NaN	NaN	NaN	NaN	NaN	NaN	NaN	NaN	NaN	NaN	NaN	NaN				8	8	8	45.5	45.5	45.5	25.908	0	23.621	NaN	1071300	NaN	E1PNW2;W8JF32;W8J6F7;W8J1S6;W8J127;W8IWA2;Q0PC52	E1PNW2;W8JF32;W8J6F7;W8J1S6;W8J127;W8IWA2;Q0PC52	>tr|E1PNW2|E1PNW2_CAMJM Putative aspartate racemase OS=Campylobacter jejuni subsp. jejuni serotype HS21 (strain M1 / 99/308) GN=CJM1_0084 PE=4 SV=1;>tr|W8JF32|W8JF32_CAMJE Aspartate racemase OS=Campylobacter jejuni subsp. jejuni NCTC 11168-GSv GN=N920_0042
NaN	NaN	NaN	4.08746	4.08746	4.08746	1.40054	5.24793	5.49185	5.42626	5.78136	0.990882	-0.076828	3.24125	4.85798	NaN	NaN	0.990882	-0.076828	3.24125	4.85798	NaN	NaN				17	17	17	47.2	47.2	47.2	51.765	0	189.9	NaN	1552300000	NaN	W8J5M2;W8J086;W8IVM1;W8IRH5;W8IM50;Q0PC50;E1PNW4	W8J5M2;W8J086;W8IVM1;W8IRH5;W8IM50;Q0PC50;E1PNW4	>tr|W8J5M2|W8J5M2_CAMJE Aspartate ammonia-lyase OS=Campylobacter jejuni subsp. jejuni NCTC 11168-GSv GN=aspA PE=3 SV=1;>tr|W8J086|W8J086_CAMJE Aspartate ammonia-lyase OS=Campylobacter jejuni subsp. jejuni NCTC 11168-mfK12E5 GN=aspA PE=3 SV=1;>tr|W8IVM1|W8I
NaN	NaN	NaN	2.32193	2.32193	2.32193	1.5008	NaN	1	1.58496	0	NaN	NaN	NaN	0	NaN	NaN	NaN	NaN	NaN	0	NaN	NaN				5	5	5	12.4	12.4	12.4	51.237	0	17.915	2556200	893700	1662500	E1PNW6;W8JNN3;W8JAK7;W8J8Y7;W8J5Y8;W8J402;Q0PC48	E1PNW6	>tr|E1PNW6|E1PNW6_CAMJM Putative lipoprotein OS=Campylobacter jejuni subsp. jejuni serotype HS21 (strain M1 / 99/308) GN=CJM1_0088 PE=4 SV=1
NaN	NaN	NaN	1	1	1	1.32193	1	1	1	1	NaN	NaN	NaN	NaN	NaN	NaN	NaN	NaN	NaN	NaN	NaN	NaN				2	2	2	15.9	15.9	15.9	22.446	0	7.2303	NaN	486040	NaN	W8JB24;W8J122;W8IX09;W8IWA1;W8ISF8;Q0PC46;E1PNW8	W8JB24;W8J122;W8IX09;W8IWA1;W8ISF8;Q0PC46;E1PNW8	>tr|W8JB24|W8JB24_CAMJE Uncharacterized protein OS=Campylobacter jejuni subsp. jejuni NCTC 11168-GSv GN=N920_00450 PE=4 SV=1;>tr|W8J122|W8J122_CAMJE Uncharacterized protein OS=Campylobacter jejuni subsp. jejuni NCTC 11168-mfK12E5 GN=N918_00450 PE=4 SV=1;>t
NaN	NaN	NaN	4	4	4	1.32193	3.58496	3.58496	3.58496	3.58496	0.405992	-0.663168	4.88127	3.32193	NaN	NaN	0.405992	-0.663168	4.88127	3.32193	NaN	NaN				17	17	17	58.7	58.7	58.7	49.24	0	97.108	NaN	79777000	NaN	W8JEQ4;W8JA91;W8J5G6;W8J0Q0;W8IW40;Q0PC45;E1PNW9	W8JEQ4;W8JA91;W8J5G6;W8J0Q0;W8IW40;Q0PC45;E1PNW9	>tr|W8JEQ4|W8JEQ4_CAMJE Uncharacterized protein OS=Campylobacter jejuni subsp. jejuni NCTC 11168-GSv GN=N920_00455 PE=4 SV=1;>tr|W8JA91|W8JA91_CAMJE Uncharacterized protein OS=Campylobacter jejuni subsp. jejuni NCTC 11168-mfK12E5 GN=N918_00455 PE=4 SV=1;>t
NaN	NaN	NaN	2	2	2	1.45943	0	1.58496	0	1.58496	NaN	NaN	NaN	0	NaN	NaN	NaN	NaN	NaN	0	NaN	NaN				4	4	4	13.2	13.2	13.2	43.261	0	7.4162	348490	167750	180740	E1PNX0;W8J5M8;W8J090;W8IVM5;W8IRI2;W8IM55;Q0PC44	E1PNX0;W8J5M8;W8J090;W8IVM5;W8IRI2;W8IM55;Q0PC44	>tr|E1PNX0|E1PNX0_CAMJM Uncharacterized protein OS=Campylobacter jejuni subsp. jejuni serotype HS21 (strain M1 / 99/308) GN=CJM1_0092 PE=4 SV=1;>tr|W8J5M8|W8J5M8_CAMJE Uncharacterized protein OS=Campylobacter jejuni subsp. jejuni NCTC 11168-GSv GN=N920_004
NaN	NaN	NaN	0	0	0	1.32193	0	0	0	0	NaN	NaN	NaN	NaN	NaN	NaN	NaN	NaN	NaN	NaN	NaN	NaN				1	1	1	9.8	9.8	9.8	11.609	0.0040363	1.6498	NaN	3465800	NaN	W8JIS7;W8JE65;W8J4Q0;W8IQZ4;W8ILF7;Q0PC43;E1PNX1	W8JIS7;W8JE65;W8J4Q0;W8IQZ4;W8ILF7;Q0PC43;E1PNX1	>tr|W8JIS7|W8JIS7_CAMJE 50S ribosomal protein L21 OS=Campylobacter jejuni subsp. jejuni NCTC 11168-mfK12E5 GN=rplU PE=3 SV=1;>tr|W8JE65|W8JE65_CAMJE 50S ribosomal protein L21 OS=Campylobacter jejuni subsp. jejuni NCTC 11168-mcK12E5 GN=rplU PE=3 SV=1;>tr|W8
NaN	NaN	NaN	3.16992	3.16992	3.16992	1.42223	2.32193	2	2.58496	2.80735	0.824646	-0.297821	3.61553	1.58496	NaN	NaN	0.824646	-0.297821	3.61553	1.58496	NaN	NaN				9	9	9	36.2	36.2	36.2	37.817	0	25.463	NaN	10643000	NaN	E1PNX3;W8JF43;W8J6G4;W8J1T3;W8J137;W8IWB3;Q0PC41	E1PNX3;W8JF43;W8J6G4;W8J1T3;W8J137;W8IWB3;Q0PC41	>tr|E1PNX3|E1PNX3_CAMJM GTPase Obg OS=Campylobacter jejuni subsp. jejuni serotype HS21 (strain M1 / 99/308) GN=obg PE=3 SV=1;>tr|W8JF43|W8JF43_CAMJE GTPase Obg OS=Campylobacter jejuni subsp. jejuni NCTC 11168-GSv GN=obg PE=3 SV=1;>tr|W8J6G4|W8J6G4_CAMJE GT
NaN	NaN	NaN	3.58496	3.58496	3.58496	1.40054	3.80735	3.45943	4	4.16993	0.810073	-0.261345	2.766	3.45943	NaN	NaN	0.810073	-0.261345	2.766	3.45943	NaN	NaN				13	13	13	49.8	49.8	49.8	37.795	0	100.45	NaN	202770000	NaN	E1PNX4;W8JCW2;W8J2V9;W8IYU5;W8IY38;W8IU83;Q0P9Z2	E1PNX4;W8JCW2;W8J2V9;W8IYU5;W8IY38;W8IU83;Q0P9Z2	>tr|E1PNX4|E1PNX4_CAMJM Putative periplasmic protein OS=Campylobacter jejuni subsp. jejuni serotype HS21 (strain M1 / 99/308) GN=CJM1_0872 PE=4 SV=1;>tr|W8JCW2|W8JCW2_CAMJE Uncharacterized protein OS=Campylobacter jejuni subsp. jejuni NCTC 11168-GSv GN=N92
NaN	NaN	NaN	0	0	0	1.32193	0	NaN	NaN	0	NaN	NaN	NaN	NaN	NaN	NaN	NaN	NaN	NaN	NaN	NaN	NaN				3	3	3	30.9	30.9	30.9	15.755	0	4.5354	NaN	10176000	NaN	E1PNX6;Q0P9Z0	E1PNX6;Q0P9Z0	>tr|E1PNX6|E1PNX6_CAMJM Uncharacterized protein OS=Campylobacter jejuni subsp. jejuni serotype HS21 (strain M1 / 99/308) GN=CJM1_0874 PE=4 SV=1;>tr|Q0P9Z0|Q0P9Z0_CAMJE Putative periplasmic protein OS=Campylobacter jejuni subsp. jejuni serotype O:2 (strain
NaN	NaN	NaN	4.32193	4.32193	4.32193	1.37851	5.16993	5.04439	5.35755	5.45943	1.17428	0.0790197	2.59634	4.64386	NaN	NaN	1.17428	0.0790197	2.59634	4.64386	NaN	NaN				20	20	20	71.9	71.9	71.9	32.426	0	304.73	NaN	1373400000	NaN	E1PNX9;W8JH14;W8J8A2;W8J3N0;W8J329;W8IY98;P71128	E1PNX9;W8JH14;W8J8A2;W8J3N0;W8J329;W8IY98;P71128	>tr|E1PNX9|E1PNX9_CAMJM Cysteine synthase OS=Campylobacter jejuni subsp. jejuni serotype HS21 (strain M1 / 99/308) GN=cysM PE=3 SV=1;>tr|W8JH14|W8JH14_CAMJE Cysteine synthase OS=Campylobacter jejuni subsp. jejuni NCTC 11168-GSv GN=N920_04535 PE=3 SV=1;>tr|
NaN	NaN	NaN	1.58496	1.58496	1.58496	1.24489	2.32193	2.58496	2	2	NaN	NaN	NaN	NaN	NaN	NaN	NaN	NaN	NaN	NaN	NaN	NaN				4	4	4	53.1	53.1	53.1	10.274	0	61.658	NaN	581780000	NaN	W8JCW7;W8J2W4;W8IYU8;W8IY43;W8IU87;Q46121;E1PNY0	W8JCW7;W8J2W4;W8IYU8;W8IY43;W8IU87;Q46121;E1PNY0	>tr|W8JCW7|W8JCW7_CAMJE DNA-binding protein OS=Campylobacter jejuni subsp. jejuni NCTC 11168-GSv GN=N920_04540 PE=3 SV=1;>tr|W8J2W4|W8J2W4_CAMJE DNA-binding protein OS=Campylobacter jejuni subsp. jejuni NCTC 11168-mfK12E5 GN=N918_04515 PE=3 SV=1;>tr|W8IYU8
NaN	NaN	NaN	5	5	5	1.29278	5.39232	5.16993	5.20945	5.20945	1.21014	0.091666	4.08211	5.35755	NaN	NaN	1.21014	0.091666	4.08211	5.35755	NaN	NaN				34	34	34	53.3	53.3	53.3	73.066	0	190.47	NaN	1191200000	NaN	E1PNY1;W8J7J9;W8J1Y4;W8IXE5;W8ITG5;W8IP00;Q0P9Y5	E1PNY1;W8J7J9;W8J1Y4;W8IXE5;W8ITG5;W8IP00;Q0P9Y5	>tr|E1PNY1|E1PNY1_CAMJM Invasion antigen B OS=Campylobacter jejuni subsp. jejuni serotype HS21 (strain M1 / 99/308) GN=ciaB PE=4 SV=1;>tr|W8J7J9|W8J7J9_CAMJE CiaB protein OS=Campylobacter jejuni subsp. jejuni NCTC 11168-GSv GN=N920_04545 PE=4 SV=1;>tr|W8J1
NaN	NaN	NaN	2.32193	2.32193	2.32193	1.36737	1	2	1.58496	1.58496	NaN	NaN	NaN	NaN	NaN	NaN	NaN	NaN	NaN	NaN	NaN	NaN				5	5	5	50.4	50.4	50.4	14.771	0	6.5811	NaN	4440200	NaN	E1PNY2;W8JKP1;W8JG21;W8J6R7;W8ISS7;W8INA5;Q0P9Y4	E1PNY2;W8JKP1;W8JG21;W8J6R7;W8ISS7;W8INA5;Q0P9Y4	>tr|E1PNY2|E1PNY2_CAMJM Thioesterase family protein OS=Campylobacter jejuni subsp. jejuni serotype HS21 (strain M1 / 99/308) GN=CJM1_0880 PE=4 SV=1;>tr|W8JKP1|W8JKP1_CAMJE Hydrolase OS=Campylobacter jejuni subsp. jejuni NCTC 11168-mfK12E5 GN=N918_04525 PE=
NaN	NaN	NaN	3.80735	3.80735	3.80735	1.22651	4.45943	4.39232	4.16993	3.90689	0.364797	-0.671531	2.91842	4.16993	NaN	NaN	0.364797	-0.671531	2.91842	4.16993	NaN	NaN				14	14	14	52.1	52.1	52.1	33.669	0	123.47	NaN	368190000	NaN	E1PNY4;W8JH17;W8J8A7;W8J3N5;W8J332;W8IYA2;Q9PP15	E1PNY4;W8JH17;W8J8A7;W8J3N5;W8J332;W8IYA2;Q9PP15	>tr|E1PNY4|E1PNY4_CAMJM Ribose-phosphate pyrophosphokinase OS=Campylobacter jejuni subsp. jejuni serotype HS21 (strain M1 / 99/308) GN=prs PE=3 SV=1;>tr|W8JH17|W8JH17_CAMJE Ribose-phosphate pyrophosphokinase OS=Campylobacter jejuni subsp. jejuni NCTC 11168
NaN	NaN	NaN	0	0	0	1	NaN	0	NaN	NaN	NaN	NaN	NaN	NaN	NaN	NaN	NaN	NaN	NaN	NaN	NaN	NaN				1	1	1	7.2	7.2	7.2	28.014	0.0031056	2.0101	0	0	0	W8J7K2;W8J1Z0;W8IXE8;W8ITG9;W8IP04;Q0P9X9;E1PNY6	W8J7K2;W8J1Z0;W8IXE8;W8ITG9;W8IP04;Q0P9X9;E1PNY6	>tr|W8J7K2|W8J7K2_CAMJE Amino acid ABC transporter permease OS=Campylobacter jejuni subsp. jejuni NCTC 11168-GSv GN=N920_04575 PE=3 SV=1;>tr|W8J1Z0|W8J1Z0_CAMJE Amino acid ABC transporter permease OS=Campylobacter jejuni subsp. jejuni NCTC 11168-mfK12E5 GN
NaN	NaN	NaN	2.32193	2.32193	2.32193	1.58496	0	NaN	2.32193	1	NaN	NaN	NaN	NaN	NaN	NaN	NaN	NaN	NaN	NaN	NaN	NaN				5	5	5	20.5	20.5	20.5	28.177	0	12.228	NaN	5849400	NaN	W8JKP7;W8JG25;W8J6S0;W8IST0;W8INA9;Q0P9X8;E1PNY7	W8JKP7;W8JG25;W8J6S0;W8IST0;W8INA9;Q0P9X8;E1PNY7	>tr|W8JKP7|W8JKP7_CAMJE Amino acid ABC transporter substrate-binding protein OS=Campylobacter jejuni subsp. jejuni NCTC 11168-mfK12E5 GN=N918_04555 PE=3 SV=1;>tr|W8JG25|W8JG25_CAMJE Amino acid ABC transporter substrate-binding protein OS=Campylobacter jeju
NaN	NaN	NaN	2	2	2	1.4489	0	2	1.58496	1.58496	0.115832	-0.880392	3.73574	2	NaN	NaN	0.115832	-0.880392	3.73574	2	NaN	NaN				4	4	4	35.1	35.1	35.1	27.228	0	20.429	19772000	8621100	11151000	W8JQR3;W8JCA9;W8JBC6;W8J7S5;W8J5Z2;Q0P9X7;E1PNY8	W8JQR3;W8JCA9;W8JBC6;W8J7S5;W8J5Z2;Q0P9X7;E1PNY8	>tr|W8JQR3|W8JQR3_CAMJE Glutamine ABC transporter ATP-binding protein OS=Campylobacter jejuni subsp. jejuni NCTC 11168-GSv GN=N920_04585 PE=3 SV=1;>tr|W8JCA9|W8JCA9_CAMJE Glutamine ABC transporter ATP-binding protein OS=Campylobacter jejuni subsp. jejuni N
NaN	NaN	NaN	3.70044	3.70044	3.70044	1.3505	3.90689	3.58496	3.45943	4.08746	1.16273	0.0475383	3.26446	1.58496	NaN	NaN	1.16273	0.0475383	3.26446	1.58496	NaN	NaN				14	14	14	53.4	53.4	53.4	30.654	0	39.965	NaN	54923000	NaN	W8JH22;W8J8B3;W8J3P1;W8J335;W8IYA6;Q0P9X6;E1PNY9	W8JH22;W8J8B3;W8J3P1;W8J335;W8IYA6;Q0P9X6;E1PNY9	>tr|W8JH22|W8JH22_CAMJE Chemotaxis protein CheR OS=Campylobacter jejuni subsp. jejuni NCTC 11168-GSv GN=N920_04590 PE=4 SV=1;>tr|W8J8B3|W8J8B3_CAMJE Chemotaxis protein CheR OS=Campylobacter jejuni subsp. jejuni NCTC 11168-mfK12E5 GN=N918_04565 PE=4 SV=1;>t
NaN	NaN	NaN	2.80735	2.80735	2.80735	1.44361	2.32193	2.32193	2.80735	3	NaN	NaN	NaN	NaN	NaN	NaN	NaN	NaN	NaN	NaN	NaN	NaN				7	7	7	43.5	43.5	43.5	20.224	0	40.956	NaN	18587000	NaN	W8JCY0;W8J2X3;W8IYV5;W8IY51;W8IU94;Q0P9X5;E1PNZ0	W8JCY0;W8J2X3;W8IYV5;W8IY51;W8IU94;Q0P9X5;E1PNZ0	>tr|W8JCY0|W8JCY0_CAMJE Chemotaxis protein B OS=Campylobacter jejuni subsp. jejuni NCTC 11168-GSv GN=N920_04595 PE=4 SV=1;>tr|W8J2X3|W8J2X3_CAMJE Chemotaxis protein B OS=Campylobacter jejuni subsp. jejuni NCTC 11168-mfK12E5 GN=N918_04570 PE=4 SV=1;>tr|W8IY
NaN	NaN	NaN	2.58496	2.58496	2.58496	1.41684	2.32193	2.32193	2.80735	2.80735	1.05575	0.0469799	4.07202	2.80735	NaN	NaN	1.05575	0.0469799	4.07202	2.80735	NaN	NaN				6	6	6	53.1	53.1	53.1	16.293	0	20.16	NaN	24816000	NaN	W8J7K6;W8J1Z5;W8IXF2;W8ITH3;W8IP09;Q0P9X4;E1PNZ1	W8J7K6;W8J1Z5;W8IXF2;W8ITH3;W8IP09;Q0P9X4;E1PNZ1	>tr|W8J7K6|W8J7K6_CAMJE Ribose 5-phosphate isomerase OS=Campylobacter jejuni subsp. jejuni NCTC 11168-GSv GN=N920_04600 PE=4 SV=1;>tr|W8J1Z5|W8J1Z5_CAMJE Ribose 5-phosphate isomerase OS=Campylobacter jejuni subsp. jejuni NCTC 11168-mfK12E5 GN=N918_04575 PE
NaN	NaN	NaN	3.32193	3.32193	3.32193	1.43296	2.80735	2.80735	3	3.45943	0.749062	-0.350633	2.30571	3	NaN	NaN	0.749062	-0.350633	2.30571	3	NaN	NaN				10	10	10	59.9	59.9	59.9	20.671	0	48.87	NaN	43566000	NaN	W8JQR7;W8JCB4;W8JBC9;W8J7S9;W8J5Z7;Q9PP06;E1PNZ3	W8JQR7;W8JCB4;W8JBC9;W8J7S9;W8J5Z7;Q9PP06;E1PNZ3	>tr|W8JQR7|W8JQR7_CAMJE Adenine phosphoribosyltransferase OS=Campylobacter jejuni subsp. jejuni NCTC 11168-GSv GN=apt PE=3 SV=1;>tr|W8JCB4|W8JCB4_CAMJE Adenine phosphoribosyltransferase OS=Campylobacter jejuni subsp. jejuni NCTC 11168-mfK12E5 GN=apt PE=3 S
NaN	NaN	NaN	3.90689	3.90689	3.90689	1.42761	4.45943	4.32193	4.64386	5.04439	1.14176	0.0367495	3.47858	4.16993	NaN	NaN	1.14176	0.0367495	3.47858	4.16993	NaN	NaN				17	17	17	68.9	68.9	68.9	40.654	0	179.27	NaN	243670000	NaN	E1PNZ6;W8J7L1;W8J200;W8IXF6;W8ITH7;W8IP13;Q0P9W9	E1PNZ6;W8J7L1;W8J200;W8IXF6;W8ITH7;W8IP13;Q0P9W9	>tr|E1PNZ6|E1PNZ6_CAMJM Ribosome-binding ATPase YchF OS=Campylobacter jejuni subsp. jejuni serotype HS21 (strain M1 / 99/308) GN=engD PE=3 SV=1;>tr|W8J7L1|W8J7L1_CAMJE Ribosome-binding ATPase YchF OS=Campylobacter jejuni subsp. jejuni NCTC 11168-GSv GN=ych
NaN	NaN	NaN	3.70044	3.70044	3.70044	1.43296	2.80735	2.58496	2.58496	3.45943	1.26159	0.166458	3.38156	1	NaN	NaN	1.26159	0.166458	3.38156	1	NaN	NaN				15	15	15	38.5	38.5	38.5	51.62	0	33.894	NaN	8767200	NaN	E1PNZ7;W8JKR0;W8JG32;W8J6S9;W8IST7;W8INB8;Q46104	E1PNZ7;W8JKR0;W8JG32;W8J6S9;W8IST7;W8INB8;Q46104	>tr|E1PNZ7|E1PNZ7_CAMJM Argininosuccinate lyase OS=Campylobacter jejuni subsp. jejuni serotype HS21 (strain M1 / 99/308) GN=argH PE=3 SV=1;>tr|W8JKR0|W8JKR0_CAMJE Argininosuccinate lyase OS=Campylobacter jejuni subsp. jejuni NCTC 11168-mfK12E5 GN=argH PE=3
NaN	NaN	NaN	4.58496	4.58496	4.58496	1.38957	5.61471	5.70044	5.90689	6.02237	1.08154	0.0714881	3.05031	3	NaN	NaN	1.08154	0.0714881	3.05031	3	NaN	NaN				27	27	27	66.4	66.4	66.4	59.028	0	194.89	NaN	815520000	NaN	E1PNZ8;W8JQS1;W8JCB9;W8JBD2;W8J7T5;W8J601;Q9PP01	E1PNZ8;W8JQS1;W8JCB9;W8JBD2;W8J7T5;W8J601;Q9PP01	>tr|E1PNZ8|E1PNZ8_CAMJM Phosphoenolpyruvate carboxykinase [ATP] OS=Campylobacter jejuni subsp. jejuni serotype HS21 (strain M1 / 99/308) GN=pckA PE=3 SV=1;>tr|W8JQS1|W8JQS1_CAMJE Phosphoenolpyruvate carboxykinase [ATP] OS=Campylobacter jejuni subsp. jejuni
4.52356	4.52356	2	4.16993	4.16993	2	1.33914	3.45943	3.32193	3.70044	3.45943	0.782744	-0.200001	3.74125	3.16992	NaN	NaN	0.782744	-0.200001	3.74125	3.16992	NaN	NaN				23	23	4	46.9	46.9	7.3	65.923	0	61.803	NaN	81340000	NaN	E1PNZ9	E1PNZ9	>tr|E1PNZ9|E1PNZ9_CAMJM Oxaloacetate decarboxylase, alpha subunit, putative OS=Campylobacter jejuni subsp. jejuni serotype HS21 (strain M1 / 99/308) GN=pycB PE=4 SV=1
NaN	NaN	NaN	4.64386	4.64386	4.64386	1.43829	3.58496	4	4.08746	4.39232	0.583712	-0.512967	5.84597	2.32193	NaN	NaN	0.583712	-0.512967	5.84597	2.32193	NaN	NaN				25	25	25	36	36	36	98.03	0	84.188	NaN	36664000	NaN	E1PP15;W8J7M0;W8J211;W8IXG4;W8ITI7;W8IP23;Q0P9V7	E1PP15;W8J7M0;W8J211;W8IXG4;W8ITI7;W8IP23;Q0P9V7	>tr|E1PP15|E1PP15_CAMJM Protein translocase subunit SecA OS=Campylobacter jejuni subsp. jejuni serotype HS21 (strain M1 / 99/308) GN=secA PE=3 SV=1;>tr|W8J7M0|W8J7M0_CAMJE Protein translocase subunit SecA OS=Campylobacter jejuni subsp. jejuni NCTC 11168-GS
NaN	NaN	NaN	1	1	1	1.48543	0	0	0	1	NaN	NaN	NaN	NaN	NaN	NaN	NaN	NaN	NaN	NaN	NaN	NaN				2	2	2	12.4	12.4	12.4	19.829	0.0011161	3.206	0	0	0	W8JKS2;W8JG40;W8J6T9;W8ISU4;W8INC8;Q9PNZ0;E1PP16	W8JKS2;W8JG40;W8J6T9;W8ISU4;W8INC8;Q9PNZ0;E1PP16	>tr|W8JKS2|W8JKS2_CAMJE Membrane protein OS=Campylobacter jejuni subsp. jejuni NCTC 11168-mfK12E5 GN=N918_04705 PE=4 SV=1;>tr|W8JG40|W8JG40_CAMJE Membrane protein OS=Campylobacter jejuni subsp. jejuni NCTC 11168-mcK12E5 GN=N917_04710 PE=4 SV=1;>tr|W8J6T9|W
NaN	NaN	NaN	2.32193	2.32193	2.32193	1.14405	2.32193	1.58496	2	1	NaN	NaN	NaN	NaN	NaN	NaN	NaN	NaN	NaN	NaN	NaN	NaN				7	7	7	31.1	31.1	31.1	27.881	0	17.979	NaN	8456500	NaN	E1PP17;W8JQT1;W8JCC9;W8JBD8;W8J7U6;W8J613;Q0P9V5	E1PP17;W8JQT1;W8JCC9;W8JBD8;W8J7U6;W8J613;Q0P9V5	>tr|E1PP17|E1PP17_CAMJM Conserved domain protein OS=Campylobacter jejuni subsp. jejuni serotype HS21 (strain M1 / 99/308) GN=CJM1_0923 PE=4 SV=1;>tr|W8JQT1|W8JQT1_CAMJE Uncharacterized protein OS=Campylobacter jejuni subsp. jejuni NCTC 11168-GSv GN=N920_04
NaN	NaN	NaN	2.58496	2.58496	2.58496	1.12433	2	1.58496	1	1	NaN	NaN	NaN	NaN	NaN	NaN	NaN	NaN	NaN	NaN	NaN	NaN				6	6	6	13.9	13.9	13.9	51.967	0	8.8102	1484700	0	1484700	W8JH39;W8J8D6;W8J3R1;W8J349;W8IYC5;Q0P9V4;E1PP18	W8JH39;W8J8D6;W8J3R1;W8J349;W8IYC5;Q0P9V4;E1PP18	>tr|W8JH39|W8JH39_CAMJE Helicase OS=Campylobacter jejuni subsp. jejuni NCTC 11168-GSv GN=N920_04740 PE=4 SV=1;>tr|W8J8D6|W8J8D6_CAMJE Helicase OS=Campylobacter jejuni subsp. jejuni NCTC 11168-mfK12E5 GN=N918_04715 PE=4 SV=1;>tr|W8J3R1|W8J3R1_CAMJE Helicase
2.80735	2.80735	0	2.80735	2.80735	0	1.32193	1.58496	2.80735	2	2	0.794852	-0.193156	3.79608	1.58496	NaN	NaN	0.794852	-0.193156	3.79608	1.58496	NaN	NaN				7	7	1	24.8	24.8	3.1	33.717	0	25.288	NaN	5090500	NaN	E1PP20	E1PP20	>tr|E1PP20|E1PP20_CAMJM Hydrolase, carbon-nitrogen family OS=Campylobacter jejuni subsp. jejuni serotype HS21 (strain M1 / 99/308) GN=CJM1_0926 PE=4 SV=1
NaN	NaN	NaN	1.58496	1.58496	1.58496	1.58496	0	0	1	1.58496	0.898789	-0.123057	3.809	1.58496	NaN	NaN	0.898789	-0.123057	3.809	1.58496	NaN	NaN				3	3	3	11.4	11.4	11.4	37.967	0	10.714	NaN	4498200	NaN	W8JQT6;W8JCD4;W8JBE3;W8J7V0;W8J619;Q0P9V0;E1PP22	W8JQT6;W8JCD4;W8JBE3;W8J7V0;W8J619;Q0P9V0;E1PP22	>tr|W8JQT6|W8JQT6_CAMJE Agmatine deiminase OS=Campylobacter jejuni subsp. jejuni NCTC 11168-GSv GN=N920_04760 PE=4 SV=1;>tr|W8JCD4|W8JCD4_CAMJE Agmatine deiminase OS=Campylobacter jejuni subsp. jejuni NCTC 11168-mfK12E5 GN=N918_04735 PE=4 SV=1;>tr|W8JBE3|W
NaN	NaN	NaN	2.32193	2.32193	2.32193	1.15056	1	2	1	0	NaN	NaN	NaN	NaN	NaN	NaN	NaN	NaN	NaN	NaN	NaN	NaN				5	5	5	18.7	18.7	18.7	27.843	0	4.0486	NaN	1474600	NaN	W8JB29;W8J126;W8IX14;W8IWA6;W8ISG2;Q9PJ29;E1PP23	W8JB29;W8J126;W8IX14;W8IWA6;W8ISG2;Q9PJ29;E1PP23	>tr|W8JB29|W8JB29_CAMJE Glutamate 5-kinase OS=Campylobacter jejuni subsp. jejuni NCTC 11168-GSv GN=proB PE=3 SV=1;>tr|W8J126|W8J126_CAMJE Glutamate 5-kinase OS=Campylobacter jejuni subsp. jejuni NCTC 11168-mfK12E5 GN=proB PE=3 SV=1;>tr|W8IX14|W8IX14_CAMJE
NaN	NaN	NaN	1.58496	1.58496	1.58496	1.25096	1	1.58496	0	1	NaN	NaN	NaN	NaN	NaN	NaN	NaN	NaN	NaN	NaN	NaN	NaN				4	4	4	15.4	15.4	15.4	34.096	0	5.7046	NaN	144330	NaN	E1PP24;W8J5N4;W8J096;W8IVM8;W8IRI7;W8IM59;Q9PJ28	E1PP24;W8J5N4;W8J096;W8IVM8;W8IRI7;W8IM59;Q9PJ28	>tr|E1PP24|E1PP24_CAMJM Methionyl-tRNA formyltransferase OS=Campylobacter jejuni subsp. jejuni serotype HS21 (strain M1 / 99/308) GN=fmt PE=3 SV=1;>tr|W8J5N4|W8J5N4_CAMJE Methionyl-tRNA formyltransferase OS=Campylobacter jejuni subsp. jejuni NCTC 11168-GSv
NaN	NaN	NaN	0	0	0	1.32193	0	NaN	NaN	0	NaN	NaN	NaN	NaN	NaN	NaN	NaN	NaN	NaN	NaN	NaN	NaN				1	1	1	4.1	4.1	4.1	24.806	0.0031712	2.3061	NaN	361070	NaN	W8JIT2;W8JE68;W8J4Q5;W8IQZ9;W8ILG2;Q0PC38;E1PP25	W8JIT2;W8JE68;W8J4Q5;W8IQZ9;W8ILG2;Q0PC38;E1PP25	>tr|W8JIT2|W8JIT2_CAMJE Biotin--protein ligase OS=Campylobacter jejuni subsp. jejuni NCTC 11168-mfK12E5 GN=N918_00490 PE=4 SV=1;>tr|W8JE68|W8JE68_CAMJE Biotin--protein ligase OS=Campylobacter jejuni subsp. jejuni NCTC 11168-mcK12E5 GN=N917_00490 PE=4 SV=1;
NaN	NaN	NaN	1	1	1	1.26303	0	1	0	0	NaN	NaN	NaN	NaN	NaN	NaN	NaN	NaN	NaN	NaN	NaN	NaN				2	2	2	13	13	13	28.731	0	4.964	0	0	0	W8JNP5;W8JAL7;W8J8Z9;W8J5Z5;W8J411;Q0PC37;E1PP26	W8JNP5;W8JAL7;W8J8Z9;W8J5Z5;W8J411;Q0PC37;E1PP26	>tr|W8JNP5|W8JNP5_CAMJE Sporulation initiation inhibitor Soj OS=Campylobacter jejuni subsp. jejuni NCTC 11168-GSv GN=N920_00495 PE=4 SV=1;>tr|W8JAL7|W8JAL7_CAMJE Sporulation initiation inhibitor Soj OS=Campylobacter jejuni subsp. jejuni NCTC 11168-mfK12E5
NaN	NaN	NaN	3	3	3	1.40599	1.58496	2.32193	3	2	0.600365	-0.305895	3.89889	2	NaN	NaN	0.600365	-0.305895	3.89889	2	NaN	NaN				8	8	8	29.5	29.5	29.5	32.028	0	29.055	NaN	13134000	NaN	W8JF49;W8J6G8;W8J1T7;W8J141;W8IWB8;Q9PJ25;E1PP27	W8JF49;W8J6G8;W8J1T7;W8J141;W8IWB8;Q9PJ25;E1PP27	>tr|W8JF49|W8JF49_CAMJE Chromosome partitioning protein ParB OS=Campylobacter jejuni subsp. jejuni NCTC 11168-GSv GN=N920_00500 PE=4 SV=1;>tr|W8J6G8|W8J6G8_CAMJE Chromosome partitioning protein ParB OS=Campylobacter jejuni subsp. jejuni NCTC 11168-mfK12E5
NaN	NaN	NaN	1	1	1	1.58496	NaN	1	1	1	NaN	NaN	NaN	NaN	NaN	NaN	NaN	NaN	NaN	NaN	NaN	NaN				2	2	2	12.4	12.4	12.4	19.732	0	4.0021	0	0	0	W8J5N7;W8J0A1;W8IVN2;W8IRJ2;W8IM63;Q0PC34;E1PP29	W8J5N7;W8J0A1;W8IVN2;W8IRJ2;W8IM63;Q0PC34;E1PP29	>tr|W8J5N7|W8J5N7_CAMJE ATP synthase subunit b OS=Campylobacter jejuni subsp. jejuni NCTC 11168-GSv GN=atpF PE=3 SV=1;>tr|W8J0A1|W8J0A1_CAMJE ATP synthase subunit b OS=Campylobacter jejuni subsp. jejuni NCTC 11168-mfK12E5 GN=atpF PE=3 SV=1;>tr|W8IVN2|W8IVN
NaN	NaN	NaN	1.58496	1.58496	1.58496	1.58496	0	NaN	1	1	NaN	NaN	NaN	NaN	NaN	NaN	NaN	NaN	NaN	NaN	NaN	NaN				3	3	3	15	15	15	20.455	0.0010965	3.0834	0	0	0	E1PP30;W8JIT9;W8JE73;W8J4R0;W8IR05;W8ILG4;Q0PC33	E1PP30;W8JIT9;W8JE73;W8J4R0;W8IR05;W8ILG4;Q0PC33	>tr|E1PP30|E1PP30_CAMJM ATP synthase subunit delta OS=Campylobacter jejuni subsp. jejuni serotype HS21 (strain M1 / 99/308) GN=atpH PE=3 SV=1;>tr|W8JIT9|W8JIT9_CAMJE ATP synthase subunit delta OS=Campylobacter jejuni subsp. jejuni NCTC 11168-mfK12E5 GN=atp
NaN	NaN	NaN	4.24793	4.24793	4.24793	1.41684	3.16992	3.70044	4	3.80735	0.472696	-0.539205	3.93687	3.58496	NaN	NaN	0.472696	-0.539205	3.93687	3.58496	NaN	NaN				19	19	19	39.1	39.1	39.1	54.8	0	75.067	NaN	48547000	NaN	W8JNQ3;W8JAM2;W8J904;W8J5Z8;W8J416;Q9PJ21;E1PP31	W8JNQ3;W8JAM2;W8J904;W8J5Z8;W8J416;Q9PJ21;E1PP31	>tr|W8JNQ3|W8JNQ3_CAMJE ATP synthase subunit alpha OS=Campylobacter jejuni subsp. jejuni NCTC 11168-GSv GN=atpA PE=3 SV=1;>tr|W8JAM2|W8JAM2_CAMJE ATP synthase subunit alpha OS=Campylobacter jejuni subsp. jejuni NCTC 11168-mfK12E5 GN=atpA PE=3 SV=1;>tr|W8J9
NaN	NaN	NaN	4.24793	4.24793	4.24793	1.32769	4.32193	4.52356	4.58496	4.32193	1.04942	-0.0289992	4.10719	2.80735	NaN	NaN	1.04942	-0.0289992	4.10719	2.80735	NaN	NaN				19	19	19	57.6	57.6	57.6	50.85	0	88.998	NaN	113520000	NaN	W8JB37;W8J134;W8IX22;W8IWB4;W8ISH1;Q0PC30;E1PP33	W8JB37;W8J134;W8IX22;W8IWB4;W8ISH1;Q0PC30;E1PP33	>tr|W8JB37|W8JB37_CAMJE ATP synthase subunit beta OS=Campylobacter jejuni subsp. jejuni NCTC 11168-GSv GN=atpD PE=3 SV=1;>tr|W8J134|W8J134_CAMJE ATP synthase subunit beta OS=Campylobacter jejuni subsp. jejuni NCTC 11168-mfK12E5 GN=atpD PE=3 SV=1;>tr|W8IX22
NaN	NaN	NaN	2	2	2	1.58496	0	1	1	2	NaN	NaN	NaN	NaN	NaN	NaN	NaN	NaN	NaN	NaN	NaN	NaN				4	4	4	43.4	43.4	43.4	13.721	0	9.1492	0	0	0	E1PP34;W8J5P4;W8J0A6;W8IVN6;W8IRJ8;W8IM67;Q9PJ18	E1PP34;W8J5P4;W8J0A6;W8IVN6;W8IRJ8;W8IM67;Q9PJ18	>tr|E1PP34|E1PP34_CAMJM ATP synthase epsilon chain OS=Campylobacter jejuni subsp. jejuni serotype HS21 (strain M1 / 99/308) GN=atpC PE=3 SV=1;>tr|W8J5P4|W8J5P4_CAMJE ATP synthase epsilon chain OS=Campylobacter jejuni subsp. jejuni NCTC 11168-GSv GN=atpC PE
NaN	NaN	NaN	1	1	1	1.58496	NaN	0	NaN	0	NaN	NaN	NaN	NaN	NaN	NaN	NaN	NaN	NaN	NaN	NaN	NaN				2	2	2	13.5	13.5	13.5	29.224	0.0011261	3.4285	0	0	0	E1PP37;W8JF62;W8J6H7;W8J1U4;W8J150;W8IWD1;Q0PC26	E1PP37;W8JF62;W8J6H7;W8J1U4;W8J150;W8IWD1;Q0PC26	>tr|E1PP37|E1PP37_CAMJM TonB domain protein OS=Campylobacter jejuni subsp. jejuni serotype HS21 (strain M1 / 99/308) GN=CJM1_0110 PE=4 SV=1;>tr|W8JF62|W8JF62_CAMJE Energry transducer TonB OS=Campylobacter jejuni subsp. jejuni NCTC 11168-GSv GN=N920_00550 P
NaN	NaN	NaN	4	4	4	1.33342	4.39232	3.80735	4.08746	4.39232	0.918386	-0.178078	2.7777	3.45943	NaN	NaN	0.918386	-0.178078	2.7777	3.45943	NaN	NaN				18	18	18	64.9	64.9	64.9	44.708	0	88.081	NaN	220900000	NaN	E1PP38;W8JB41;W8J138;W8IX27;W8IWB7;W8ISH5;Q9PJ14	E1PP38;W8JB41;W8J138;W8IX27;W8IWB7;W8ISH5;Q9PJ14	>tr|E1PP38|E1PP38_CAMJM Protein TolB OS=Campylobacter jejuni subsp. jejuni serotype HS21 (strain M1 / 99/308) GN=tolB PE=3 SV=1;>tr|W8JB41|W8JB41_CAMJE Protein TolB OS=Campylobacter jejuni subsp. jejuni NCTC 11168-GSv GN=tolB PE=3 SV=1;>tr|W8J138|W8J138_CA
NaN	NaN	NaN	2.32193	2.32193	2.32193	1.32193	1.58496	2	2	1.58496	NaN	NaN	NaN	NaN	NaN	NaN	NaN	NaN	NaN	NaN	NaN	NaN				5	5	5	26.7	26.7	26.7	17.829	0	31.226	NaN	8724400	NaN	W8J5P8;W8J0B0;W8IVP0;W8IRK3;W8IM71;Q0PC24;E1PP39	W8J5P8;W8J0B0;W8IVP0;W8IRK3;W8IM71;Q0PC24;E1PP39	>tr|W8J5P8|W8J5P8_CAMJE Peptidoglycan associated lipoprotein OS=Campylobacter jejuni subsp. jejuni NCTC 11168-GSv GN=N920_00560 PE=3 SV=1;>tr|W8J0B0|W8J0B0_CAMJE Peptidoglycan associated lipoprotein OS=Campylobacter jejuni subsp. jejuni NCTC 11168-mfK12E5
NaN	NaN	NaN	3.45943	3.45943	3.45943	1.43829	3.16992	2.80735	3.70044	3.70044	0.793272	-0.29108	2.34273	3	NaN	NaN	0.793272	-0.29108	2.34273	3	NaN	NaN				14	14	14	44.8	44.8	44.8	35.417	0	110.65	NaN	72427000	NaN	W8JIU9;W8JE83;W8J4S2;W8IR15;W8ILH4;Q0PC23;E1PP40	W8JIU9;W8JE83;W8J4S2;W8IR15;W8ILH4;Q0PC23;E1PP40	>tr|W8JIU9|W8JIU9_CAMJE Uncharacterized protein OS=Campylobacter jejuni subsp. jejuni NCTC 11168-mfK12E5 GN=N918_00565 PE=4 SV=1;>tr|W8JE83|W8JE83_CAMJE Uncharacterized protein OS=Campylobacter jejuni subsp. jejuni NCTC 11168-mcK12E5 GN=N917_00565 PE=4 SV=
3.16992	3.16992	0	3.16992	3.16992	0	1.31615	4.64386	4.52356	4.58496	4.58496	1.14111	0.0363276	3.52243	5.08746	NaN	NaN	1.14111	0.0363276	3.52243	5.08746	NaN	NaN				9	9	1	57.1	57.1	6.3	20.105	0	283.15	NaN	1009100000	NaN	E1PP41	E1PP41	>tr|E1PP41|E1PP41_CAMJM Peptidyl-prolyl cis-trans isomerase OS=Campylobacter jejuni subsp. jejuni serotype HS21 (strain M1 / 99/308) GN=slyD PE=4 SV=1
3.80735	3.80735	1	3.58496	3.58496	1	1.3505	3.58496	3.80735	3.70044	3.80735	NaN	NaN	NaN	NaN	NaN	NaN	NaN	NaN	NaN	NaN	NaN	NaN				14	14	2	58.3	58.3	9.8	38.185	0	47.382	NaN	45774000	NaN	E1PP42	E1PP42	>tr|E1PP42|E1PP42_CAMJM Malonyl CoA-acyl carrier protein transacylase OS=Campylobacter jejuni subsp. jejuni serotype HS21 (strain M1 / 99/308) GN=fabD PE=3 SV=1
NaN	NaN	NaN	3.70044	3.70044	3.70044	1.39506	4.16993	4	4.39232	4.52356	1.06143	-0.0560711	2.62448	2.32193	NaN	NaN	1.06143	-0.0560711	2.62448	2.32193	NaN	NaN				13	13	13	82.9	82.9	82.9	25.122	0	90.29	NaN	174570000	NaN	E1PP43;W8JB46;W8J142;W8IX30;W8IWC1;W8ISI0;Q0PC20	E1PP43;W8JB46;W8J142;W8IX30;W8IWC1;W8ISI0;Q0PC20	>tr|E1PP43|E1PP43_CAMJM 5-methylthioadenosine/S-adenosylhomocysteine nucleosidase 1 OS=Campylobacter jejuni subsp. jejuni serotype HS21 (strain M1 / 99/308) GN=mtnN PE=4 SV=1;>tr|W8JB46|W8JB46_CAMJE 5-methylthioadenosine/S-adenosylhomocysteine nucleosida
NaN	NaN	NaN	1.58496	1.58496	1.58496	1.38957	1	0	1.58496	1	NaN	NaN	NaN	NaN	NaN	NaN	NaN	NaN	NaN	NaN	NaN	NaN				4	4	4	20.8	20.8	20.8	19.91	0	5.9197	NaN	582500	NaN	W8JIV3;W8JE87;W8J4S8;W8IR21;W8ILH9;Q0PC18;E1PP45	W8JIV3;W8JE87;W8J4S8;W8IR21;W8ILH9;Q0PC18;E1PP45	>tr|W8JIV3|W8JIV3_CAMJE Hydrolase OS=Campylobacter jejuni subsp. jejuni NCTC 11168-mfK12E5 GN=N918_00590 PE=4 SV=1;>tr|W8JE87|W8JE87_CAMJE Hydrolase OS=Campylobacter jejuni subsp. jejuni NCTC 11168-mcK12E5 GN=N917_00590 PE=4 SV=1;>tr|W8J4S8|W8J4S8_CAMJE Hy
NaN	NaN	NaN	1.58496	1.58496	1.58496	0.847997	1	1	0	NaN	NaN	NaN	NaN	NaN	NaN	NaN	NaN	NaN	NaN	NaN	NaN	NaN				3	3	3	22.4	22.4	22.4	15.37	0.0011211	3.3519	1726400	705700	1020700	E1PP47;W8JF73;W8J6I5;W8J1V0;W8J161;W8IWE1;Q9PJ06	E1PP47;W8JF73;W8J6I5;W8J1V0;W8J161;W8IWE1;Q9PJ06	>tr|E1PP47|E1PP47_CAMJM Endoribonuclease YbeY OS=Campylobacter jejuni subsp. jejuni serotype HS21 (strain M1 / 99/308) GN=ybeY PE=3 SV=1;>tr|W8JF73|W8JF73_CAMJE Endoribonuclease YbeY OS=Campylobacter jejuni subsp. jejuni NCTC 11168-GSv GN=ybeY PE=3 SV=1;>t
3	0	0	2.58496	0	0	1.41684	0	NaN	0	0	NaN	NaN	NaN	NaN	NaN	NaN	NaN	NaN	NaN	NaN	NaN	NaN				8	1	1	23.5	3.6	3.6	49.686	0	4.2057	0	0	0	E1PP48	E1PP48	>tr|E1PP48|E1PP48_CAMJM Uncharacterized protein OS=Campylobacter jejuni subsp. jejuni serotype HS21 (strain M1 / 99/308) GN=CJM1_0121 PE=4 SV=1
NaN	NaN	NaN	1	1	1	1.38405	2.32193	1.58496	2	2.58496	1.17715	0.250598	3.16643	2.80735	NaN	NaN	1.17715	0.250598	3.16643	2.80735	NaN	NaN				2	2	2	25	25	25	13.697	0	59.046	17891000	4048400	13843000	W8JIV9;W8JE92;W8J4T5;W8IR27;W8ILI5;Q0PC12;E1PP51	W8JIV9;W8JE92;W8J4T5;W8IR27;W8ILI5;Q0PC12;E1PP51	>tr|W8JIV9|W8JIV9_CAMJE Molecular chaperone DnaK OS=Campylobacter jejuni subsp. jejuni NCTC 11168-mfK12E5 GN=N918_00620 PE=4 SV=1;>tr|W8JE92|W8JE92_CAMJE Molecular chaperone DnaK OS=Campylobacter jejuni subsp. jejuni NCTC 11168-mcK12E5 GN=N917_00620 PE=4 S
NaN	NaN	NaN	2.80735	2.80735	2.80735	1.41684	2	2.80735	2.58496	2.80735	NaN	NaN	NaN	0	NaN	NaN	NaN	NaN	NaN	0	NaN	NaN				7	7	7	35	35	35	30.951	0	26	NaN	5734800	NaN	W8JF80;W8J6J0;W8J1V2;W8J167;W8IWE7;Q0PC10;E1PP53	W8JF80;W8J6J0;W8J1V2;W8J167;W8IWE7;Q0PC10;E1PP53	>tr|W8JF80|W8JF80_CAMJE Acetyl-coenzyme A carboxylase carboxyl transferase subunit beta OS=Campylobacter jejuni subsp. jejuni NCTC 11168-GSv GN=accD PE=3 SV=1;>tr|W8J6J0|W8J6J0_CAMJE Acetyl-coenzyme A carboxylase carboxyl transferase subunit beta OS=Campyl
NaN	NaN	NaN	2	2	2	1.32193	1	1	1	1	NaN	NaN	NaN	0	NaN	NaN	NaN	NaN	NaN	0	NaN	NaN				4	4	4	23.3	23.3	23.3	27.317	0	9.8807	7285500	1550100	5735400	E1PP54;W8JB54;W8J148;W8IX42;W8IWD0;W8ISJ0;Q0PC09	E1PP54;W8JB54;W8J148;W8IX42;W8IWD0;W8ISJ0;Q0PC09	>tr|E1PP54|E1PP54_CAMJM Inositol monophosphatase family protein OS=Campylobacter jejuni subsp. jejuni serotype HS21 (strain M1 / 99/308) GN=CJM1_0127 PE=4 SV=1;>tr|W8JB54|W8JB54_CAMJE Inositol monophosphatase OS=Campylobacter jejuni subsp. jejuni NCTC 1116
NaN	NaN	NaN	2	2	2	1.43829	0	1.58496	NaN	1.58496	1.02112	-0.0989999	1.6893	1.58496	NaN	NaN	1.02112	-0.0989999	1.6893	1.58496	NaN	NaN				4	4	4	5.8	5.8	5.8	83.197	0	3.7234	62827000	21328000	41498000	W8J5R2;W8J0C0;W8IVQ0;W8IRM0;W8IM83;Q0PC08;E1PP55	W8J5R2;W8J0C0;W8IVQ0;W8IRM0;W8IM83;Q0PC08;E1PP55	>tr|W8J5R2|W8J5R2_CAMJE Outer membrane protein assembly factor BamA OS=Campylobacter jejuni subsp. jejuni NCTC 11168-GSv GN=bamA PE=3 SV=1;>tr|W8J0C0|W8J0C0_CAMJE Outer membrane protein assembly factor BamA OS=Campylobacter jejuni subsp. jejuni NCTC 11168-
NaN	NaN	NaN	3.32193	3.32193	3.32193	1.36177	2.58496	2.32193	2.32193	2.80735	NaN	NaN	NaN	NaN	NaN	NaN	NaN	NaN	NaN	NaN	NaN	NaN				10	10	10	47.3	47.3	47.3	30.988	0	12.975	NaN	5322700	NaN	E1PP56;W8JIW2;W8JE95;W8J4T8;W8IR31;W8ILI9;Q0PC07	E1PP56;W8JIW2;W8JE95;W8J4T8;W8IR31;W8ILI9;Q0PC07	>tr|E1PP56|E1PP56_CAMJM Putative prephenate dehydrogenase OS=Campylobacter jejuni subsp. jejuni serotype HS21 (strain M1 / 99/308) GN=tyrA PE=4 SV=1;>tr|W8JIW2|W8JIW2_CAMJE Prephenate dehydrogenase OS=Campylobacter jejuni subsp. jejuni NCTC 11168-mfK12E5 G
NaN	NaN	NaN	0	0	0	1.58496	NaN	NaN	0	NaN	NaN	NaN	NaN	NaN	NaN	NaN	NaN	NaN	NaN	NaN	NaN	NaN				1	1	1	2.7	2.7	2.7	32.882	0.0098522	1.4136	0	0	0	W8JF84;W8J6J4;W8J1V6;W8J172;W8IWF3;Q9PIZ5;E1PP58	W8JF84;W8J6J4;W8J1V6;W8J172;W8IWF3;Q9PIZ5;E1PP58	>tr|W8JF84|W8JF84_CAMJE UDP-3-O-[3-hydroxymyristoyl] N-acetylglucosamine deacetylase OS=Campylobacter jejuni subsp. jejuni NCTC 11168-GSv GN=lpxC PE=3 SV=1;>tr|W8J6J4|W8J6J4_CAMJE UDP-3-O-[3-hydroxymyristoyl] N-acetylglucosamine deacetylase OS=Campylobacte
NaN	NaN	NaN	2.32193	2.32193	2.32193	1.34483	2.58496	2.58496	2.32193	2.80735	1.13921	0.024887	1.47799	2	NaN	NaN	1.13921	0.024887	1.47799	2	NaN	NaN				7	7	7	34.9	34.9	34.9	32.6	0	65.048	NaN	45448000	NaN	E1PP60;W8J5R7;W8J0C4;W8IVQ4;W8IRM6;W8IM86;Q9PIZ3	E1PP60;W8J5R7;W8J0C4;W8IVQ4;W8IRM6;W8IM86;Q9PIZ3	>tr|E1PP60|E1PP60_CAMJM Homoserine kinase OS=Campylobacter jejuni subsp. jejuni serotype HS21 (strain M1 / 99/308) GN=thrB PE=3 SV=1;>tr|W8J5R7|W8J5R7_CAMJE Homoserine kinase OS=Campylobacter jejuni subsp. jejuni NCTC 11168-GSv GN=thrB PE=3 SV=1;>tr|W8J0C4
NaN	NaN	NaN	4.24793	4.24793	4.24793	1.42223	2.58496	3.45943	3.70044	3.32193	0.358396	-0.676918	5.10907	2.32193	NaN	NaN	0.358396	-0.676918	5.10907	2.32193	NaN	NaN				22	22	22	30.6	30.6	30.6	96.013	0	45.959	NaN	9915000	NaN	E1PP62;W8JNT9;W8JAP8;W8J941;W8J620;W8J448;Q9PIZ1	E1PP62;W8JNT9;W8JAP8;W8J941;W8J620;W8J448;Q9PIZ1	>tr|E1PP62|E1PP62_CAMJM Translation initiation factor IF-2 OS=Campylobacter jejuni subsp. jejuni serotype HS21 (strain M1 / 99/308) GN=infB PE=3 SV=1;>tr|W8JNT9|W8JNT9_CAMJE Translation initiation factor IF-2 OS=Campylobacter jejuni subsp. jejuni NCTC 1116
NaN	NaN	NaN	2	2	2	1.4489	0	2	1.58496	1.58496	NaN	NaN	NaN	NaN	NaN	NaN	NaN	NaN	NaN	NaN	NaN	NaN				4	4	4	44.2	44.2	44.2	14.302	0	6.5697	2178000	0	2178000	W8JF88;W8J6J8;W8J1W0;W8J179;W8IWF7;Q9PIZ0;E1PP63	W8JF88;W8J6J8;W8J1W0;W8J179;W8IWF7;Q9PIZ0;E1PP63	>tr|W8JF88|W8JF88_CAMJE Ribosome-binding factor A OS=Campylobacter jejuni subsp. jejuni NCTC 11168-GSv GN=rbfA PE=3 SV=1;>tr|W8J6J8|W8J6J8_CAMJE Ribosome-binding factor A OS=Campylobacter jejuni subsp. jejuni NCTC 11168-mfK12E5 GN=rbfA PE=3 SV=1;>tr|W8J1W0
NaN	NaN	NaN	2	2	2	1.28096	2.58496	2.32193	2.32193	2.32193	1.22712	0.1149	3.22531	3.32193	NaN	NaN	1.22712	0.1149	3.22531	3.32193	NaN	NaN				4	4	4	38.6	38.6	38.6	15.976	0	58.538	NaN	32078000	NaN	E1PP64;W8JB63;W8J158;W8IX53;W8IWD9;W8ISJ8;Q9PIY9	E1PP64;W8JB63;W8J158;W8IX53;W8IWD9;W8ISJ8;Q9PIY9	>tr|E1PP64|E1PP64_CAMJM Ribosome maturation factor RimP OS=Campylobacter jejuni subsp. jejuni serotype HS21 (strain M1 / 99/308) GN=rimP PE=3 SV=1;>tr|W8JB63|W8JB63_CAMJE Ribosome maturation factor RimP OS=Campylobacter jejuni subsp. jejuni NCTC 11168-GSv
NaN	NaN	NaN	5	5	5	1.39506	4.85798	5.12928	5.04439	5.39232	1.23873	0.171335	3.45154	4.9542	NaN	NaN	1.23873	0.171335	3.45154	4.9542	NaN	NaN				34	34	34	52.4	52.4	52.4	73.549	0	238.1	NaN	431310000	NaN	E1PP65;W8J8K8;W8J3X6;W8IZA5;W8IUK0;W8IQ40;Q0PBZ8	E1PP65	>tr|E1PP65|E1PP65_CAMJM McrBC restriction endonuclease system, McrB subunit, putative OS=Campylobacter jejuni subsp. jejuni serotype HS21 (strain M1 / 99/308) GN=CJM1_0138 PE=4 SV=1
2.80735	2.80735	1	2.58496	2.58496	0	1.32193	2.32193	2	2	2.32193	NaN	NaN	NaN	NaN	NaN	NaN	NaN	NaN	NaN	NaN	NaN	NaN				7	7	2	29.4	29.4	7.4	34.709	0	13.983	NaN	8967200	NaN	E1PP69	E1PP69	>tr|E1PP69|E1PP69_CAMJM Cation ABC transporter, periplasmic cation-binding protein OS=Campylobacter jejuni subsp. jejuni serotype HS21 (strain M1 / 99/308) GN=CJM1_0142 PE=4 SV=1
2.80735	0	0	2.58496	0	0	1	NaN	0	NaN	NaN	NaN	NaN	NaN	NaN	NaN	NaN	NaN	NaN	NaN	NaN	NaN	NaN				7	1	1	23	4.1	4.1	46.475	0.0070211	1.5228	0	0	0	E1PP70	E1PP70	>tr|E1PP70|E1PP70_CAMJM Methyl-accepting chemotaxis signal transduction protein OS=Campylobacter jejuni subsp. jejuni serotype HS21 (strain M1 / 99/308) GN=CJM1_0143 PE=4 SV=1
NaN	NaN	NaN	2.58496	2.58496	2.58496	1.38957	1	2.58496	2	2	0.268195	-0.583355	1.54765	2	NaN	NaN	0.268195	-0.583355	1.54765	2	NaN	NaN				6	6	6	43.1	43.1	43.1	16.162	0	47.571	NaN	2853000	NaN	W8JH43;W8J8E1;W8J3R5;W8J353;W8IYD1;Q0P9U9;E1PP74	W8JH43;W8J8E1;W8J3R5;W8J353;W8IYD1;Q0P9U9;E1PP74	>tr|W8JH43|W8JH43_CAMJE Uncharacterized protein OS=Campylobacter jejuni subsp. jejuni NCTC 11168-GSv GN=N920_04765 PE=4 SV=1;>tr|W8J8E1|W8J8E1_CAMJE Uncharacterized protein OS=Campylobacter jejuni subsp. jejuni NCTC 11168-mfK12E5 GN=N918_04740 PE=4 SV=1;>t
NaN	NaN	NaN	1.58496	1.58496	1.58496	1.41684	0	0	1.58496	0	NaN	NaN	NaN	NaN	NaN	NaN	NaN	NaN	NaN	NaN	NaN	NaN				3	3	3	9.1	9.1	9.1	58.115	0	7.3774	0	0	0	E1PP75;W8JF27;W8JDH8;W8J518;W8IZS4;W8IQF6;Q0P9U8	E1PP75;W8JF27;W8JDH8;W8J518;W8IZS4;W8IQF6;Q0P9U8	>tr|E1PP75|E1PP75_CAMJM Carbamoyl-phosphate synthase, large subunit OS=Campylobacter jejuni subsp. jejuni serotype HS21 (strain M1 / 99/308) GN=carB PE=4 SV=1;>tr|W8JF27|W8JF27_CAMJE Histidine kinase OS=Campylobacter jejuni subsp. jejuni NCTC 11168-GSv GN=
NaN	NaN	NaN	4.39232	4.39232	4.39232	1.37851	4.08746	4	4.45943	4.32193	1.27107	0.157173	3.21973	4.32193	NaN	NaN	1.27107	0.157173	3.21973	4.32193	NaN	NaN				22	22	22	54.5	54.5	54.5	56.501	0	121.48	NaN	151870000	NaN	E1PP76;W8JD02;W8J2Z4;W8IYX2;W8IY77;W8IUB7;Q9PNY2	E1PP76;W8JD02;W8J2Z4;W8IYX2;W8IY77;W8IUB7;Q9PNY2	>tr|E1PP76|E1PP76_CAMJM Bifunctional purine biosynthesis protein PurH OS=Campylobacter jejuni subsp. jejuni serotype HS21 (strain M1 / 99/308) GN=purH PE=3 SV=1;>tr|W8JD02|W8JD02_CAMJE Bifunctional purine biosynthesis protein PurH OS=Campylobacter jejuni s
NaN	NaN	NaN	4.45943	4.45943	4.45943	1.36737	4.80735	4.75489	4.85798	5.08746	1.17945	0.0923428	3.23766	4.9542	NaN	NaN	1.17945	0.0923428	3.23766	4.9542	NaN	NaN				23	23	23	46.8	46.8	46.8	79.275	0	177.34	NaN	170020000	NaN	E1PP78;W8JKT5;W8JG48;W8J6U9;W8ISV0;W8IND8;Q9PNY0	E1PP78;W8JKT5;W8JG48;W8J6U9;W8ISV0;W8IND8;Q9PNY0	>tr|E1PP78|E1PP78_CAMJM Phosphoribosylformylglycinamidine synthase subunit PurL OS=Campylobacter jejuni subsp. jejuni serotype HS21 (strain M1 / 99/308) GN=purL PE=3 SV=1;>tr|W8JKT5|W8JKT5_CAMJE Phosphoribosylformylglycinamidine synthase subunit PurL OS=Ca
NaN	NaN	NaN	3.16992	3.16992	3.16992	1.32193	2	1.58496	1.58496	2	1.27459	0.249749	5.62883	1	NaN	NaN	1.27459	0.249749	5.62883	1	NaN	NaN				9	9	9	19.2	19.2	19.2	49.055	0	12.081	NaN	1743900	NaN	E1PP79;W8JQT9;W8JCE0;W8JBE6;W8J7V4;W8J625;Q9PNX9	E1PP79;W8JQT9;W8JCE0;W8JBE6;W8J7V4;W8J625;Q9PNX9	>tr|E1PP79|E1PP79_CAMJM tRNA modification GTPase MnmE OS=Campylobacter jejuni subsp. jejuni serotype HS21 (strain M1 / 99/308) GN=mnmE PE=3 SV=1;>tr|W8JQT9|W8JQT9_CAMJE tRNA modification GTPase MnmE OS=Campylobacter jejuni subsp. jejuni NCTC 11168-GSv GN=m
NaN	NaN	NaN	2.58496	2.58496	2.58496	1.43829	2	1.58496	2	2.58496	0.552279	-0.331681	3.82762	2.32193	NaN	NaN	0.552279	-0.331681	3.82762	2.32193	NaN	NaN				6	6	6	22.8	22.8	22.8	31.888	0	18.852	NaN	16568000	NaN	E1PP80;W8JH47;W8J8E6;W8J3R9;W8J358;W8IYD5;Q0P9U2	E1PP80;W8JH47;W8J8E6;W8J3R9;W8J358;W8IYD5;Q0P9U2	>tr|E1PP80|E1PP80_CAMJM Uncharacterized protein OS=Campylobacter jejuni subsp. jejuni serotype HS21 (strain M1 / 99/308) GN=CJM1_0935 PE=4 SV=1;>tr|W8JH47|W8JH47_CAMJE Uncharacterized protein OS=Campylobacter jejuni subsp. jejuni NCTC 11168-GSv GN=N920_048
NaN	NaN	NaN	1	1	1	1.45943	NaN	1	0	0	NaN	NaN	NaN	NaN	NaN	NaN	NaN	NaN	NaN	NaN	NaN	NaN				3	3	3	13.8	13.8	13.8	19.12	0.0089641	1.4962	0	0	0	W8JH50;W8J8F2;W8J3S4;W8J362;W8IYE3;Q0P9T7;E1PP85	W8JH50;W8J8F2;W8J3S4;W8J362;W8IYE3;Q0P9T7;E1PP85	>tr|W8JH50|W8JH50_CAMJE Diadenosine tetraphosphatase OS=Campylobacter jejuni subsp. jejuni NCTC 11168-GSv GN=N920_04825 PE=4 SV=1;>tr|W8J8F2|W8J8F2_CAMJE Diadenosine tetraphosphatase OS=Campylobacter jejuni subsp. jejuni NCTC 11168-mfK12E5 GN=N918_04800 PE
NaN	NaN	NaN	2.80735	2.80735	2.80735	1.32193	2	1.58496	1.58496	2	NaN	NaN	NaN	NaN	NaN	NaN	NaN	NaN	NaN	NaN	NaN	NaN				9	9	9	27.7	27.7	27.7	43.401	0	11.662	NaN	2166500	NaN	E1PP87;W8J7N7;W8J234;W8IXI1;W8ITK4;W8IP45;Q0P9T5	E1PP87;W8J7N7;W8J234;W8IXI1;W8ITK4;W8IP45;Q0P9T5	>tr|E1PP87|E1PP87_CAMJM Probable periplasmic protein OS=Campylobacter jejuni subsp. jejuni serotype HS21 (strain M1 / 99/308) GN=CJM1_0942 PE=4 SV=1;>tr|W8J7N7|W8J7N7_CAMJE Uncharacterized protein OS=Campylobacter jejuni subsp. jejuni NCTC 11168-GSv GN=N92
NaN	NaN	NaN	2.80735	2.80735	2.80735	1.44361	1	2.58496	2.32193	2.32193	NaN	NaN	NaN	NaN	NaN	NaN	NaN	NaN	NaN	NaN	NaN	NaN				7	7	7	55.6	55.6	55.6	14.584	0	15.865	NaN	3624000	NaN	W8JKU7;W8JG55;W8J6V6;W8ISV7;W8INE9;Q0P9T4;E1PP88	W8JKU7;W8JG55;W8J6V6;W8ISV7;W8INE9;Q0P9T4;E1PP88	>tr|W8JKU7|W8JKU7_CAMJE Acyl-CoA thioester hydrolase OS=Campylobacter jejuni subsp. jejuni NCTC 11168-mfK12E5 GN=N918_04815 PE=4 SV=1;>tr|W8JG55|W8JG55_CAMJE Acyl-CoA thioester hydrolase OS=Campylobacter jejuni subsp. jejuni NCTC 11168-mcK12E5 GN=N917_0482
NaN	NaN	NaN	2.80735	2.80735	2.80735	1.42761	1.58496	1.58496	2.58496	2	NaN	NaN	NaN	NaN	NaN	NaN	NaN	NaN	NaN	NaN	NaN	NaN				7	7	7	26.8	26.8	26.8	33.859	0	9.626	NaN	816230	NaN	E1PP96;W8JQU6;W8JCF2;W8JBF4;W8J7W2;W8J638;Q0P9S6	E1PP96;W8JQU6;W8JCF2;W8JBF4;W8J7W2;W8J638;Q0P9S6	>tr|E1PP96|E1PP96_CAMJM tRNA (mo5U34)-methyltransferase OS=Campylobacter jejuni subsp. jejuni serotype HS21 (strain M1 / 99/308) GN=cmoB PE=3 SV=1;>tr|W8JQU6|W8JQU6_CAMJE tRNA (mo5U34)-methyltransferase OS=Campylobacter jejuni subsp. jejuni NCTC 11168-GSv
2	0	0	2	0	0	1.32193	0	0	0	0	NaN	NaN	NaN	NaN	NaN	NaN	NaN	NaN	NaN	NaN	NaN	NaN				4	1	1	29.9	14.4	14.4	20.902	0	3.8	NaN	2156400	NaN	E1PP99	E1PP99	>tr|E1PP99|E1PP99_CAMJM Uncharacterized protein OS=Campylobacter jejuni subsp. jejuni serotype HS21 (strain M1 / 99/308) GN=CJM1_0954 PE=4 SV=1
3.32193	1.58496	1.58496	3.32193	1.58496	1.58496	1.32193	2	1.58496	2.58496	1.58496	1.12717	0.0203421	1.75373	2	NaN	NaN	1.12717	0.0203421	1.75373	2	NaN	NaN				10	3	3	57.2	19.4	19.4	25.135	0	48.656	NaN	24786000	NaN	E1PPA0	E1PPA0	>tr|E1PPA0|E1PPA0_CAMJM Aminoacyl-histidine dipeptidase OS=Campylobacter jejuni subsp. jejuni serotype HS21 (strain M1 / 99/308) GN=pepD PE=4 SV=1
NaN	NaN	NaN	3.80735	3.80735	3.80735	1.1635	4.08746	3.80735	3.16992	3.32193	NaN	NaN	NaN	NaN	NaN	NaN	NaN	NaN	NaN	NaN	NaN	NaN				14	14	14	41.1	41.1	41.1	42.129	0	70.868	NaN	19575000	NaN	E1PPA3;W8JD17;W8J309;W8IYY7;W8IY95;W8IUD7;P45492	E1PPA3;W8JD17;W8J309;W8IYY7;W8IY95;W8IUD7;P45492	>tr|E1PPA3|E1PPA3_CAMJM Surface-exposed lipoprotein OS=Campylobacter jejuni subsp. jejuni serotype HS21 (strain M1 / 99/308) GN=jlpA PE=4 SV=1;>tr|W8JD17|W8JD17_CAMJE Uncharacterized protein OS=Campylobacter jejuni subsp. jejuni NCTC 11168-GSv GN=N920_0492
NaN	NaN	NaN	3.16992	3.16992	3.16992	1.37851	2.32193	2	2.32193	2.58496	NaN	NaN	NaN	NaN	NaN	NaN	NaN	NaN	NaN	NaN	NaN	NaN				9	9	9	37.8	37.8	37.8	28.82	0	20.891	NaN	26686000	NaN	W8J7P6;W8J245;W8IXJ0;W8ITL3;W8IP57;P45491;E1PPA4	W8J7P6;W8J245;W8IXJ0;W8ITL3;W8IP57;P45491;E1PPA4	>tr|W8J7P6|W8J7P6_CAMJE Uncharacterized protein OS=Campylobacter jejuni subsp. jejuni NCTC 11168-GSv GN=N920_04925 PE=4 SV=1;>tr|W8J245|W8J245_CAMJE Uncharacterized protein OS=Campylobacter jejuni subsp. jejuni NCTC 11168-mfK12E5 GN=N918_04900 PE=4 SV=1;>t
NaN	NaN	NaN	3.58496	3.58496	3.58496	1.31034	4	4.08746	3.90689	4	NaN	NaN	NaN	NaN	NaN	NaN	NaN	NaN	NaN	NaN	NaN	NaN				12	12	12	54.8	54.8	54.8	42.59	0	68.101	NaN	20213000	NaN	E1PPA5;W8JKV8;W8JG63;W8J6W6;W8ISW3;W8ING0;P45493	E1PPA5;W8JKV8;W8JG63;W8J6W6;W8ISW3;W8ING0;P45493	>tr|E1PPA5|E1PPA5_CAMJM Hippurate hydrolase OS=Campylobacter jejuni subsp. jejuni serotype HS21 (strain M1 / 99/308) GN=hipO PE=4 SV=1;>tr|W8JKV8|W8JKV8_CAMJE Peptidase M20 OS=Campylobacter jejuni subsp. jejuni NCTC 11168-mfK12E5 GN=N918_04905 PE=4 SV=1;>t
NaN	NaN	NaN	4.75489	4.75489	4.75489	1.37851	4.85798	5	4.70044	5.2854	0.978342	-0.0592244	5.68737	5.12928	NaN	NaN	0.978342	-0.0592244	5.68737	5.12928	NaN	NaN				27	27	27	68.5	68.5	68.5	52.479	0	170.85	NaN	185860000	NaN	E1PPB0;W8J7P8;W8J253;W8IXJ4;W8ITL7;W8IP63;Q0P9R0	E1PPB0;W8J7P8;W8J253;W8IXJ4;W8ITL7;W8IP63;Q0P9R0	>tr|E1PPB0|E1PPB0_CAMJM Coproporphyrinogen-III oxidase OS=Campylobacter jejuni subsp. jejuni serotype HS21 (strain M1 / 99/308) GN=hemN PE=3 SV=1;>tr|W8J7P8|W8J7P8_CAMJE Coproporphyrinogen-III oxidase OS=Campylobacter jejuni subsp. jejuni NCTC 11168-GSv GN
NaN	NaN	NaN	4.24793	4.24793	4.24793	1.38405	4	4.39232	4.39232	4.45943	1.20564	0.0772429	3.85967	3.90689	NaN	NaN	1.20564	0.0772429	3.85967	3.90689	NaN	NaN				20	20	20	66.3	66.3	66.3	35.023	0	139.73	NaN	194940000	NaN	E1PPB2;W8JQV6;W8JCG9;W8JBG5;W8J7X5;W8J657;Q9PNU6	E1PPB2;W8JQV6;W8JCG9;W8JBG5;W8J7X5;W8J657;Q9PNU6	>tr|E1PPB2|E1PPB2_CAMJM Ornithine carbamoyltransferase, catabolic OS=Campylobacter jejuni subsp. jejuni serotype HS21 (strain M1 / 99/308) GN=arcB PE=3 SV=1;>tr|W8JQV6|W8JQV6_CAMJE Ornithine carbamoyltransferase OS=Campylobacter jejuni subsp. jejuni NCTC 1
NaN	NaN	NaN	2.58496	2.58496	2.58496	1.0635	3	3	2	1.58496	0.464355	-0.493967	4.12986	3	NaN	NaN	0.464355	-0.493967	4.12986	3	NaN	NaN				8	8	8	38.2	38.2	38.2	36.411	0	40.19	NaN	21673000	NaN	E1PPB3;W8JH66;W8J8H3;W8J3U0;W8J376;W8IYG3;Q0P9Q7	E1PPB3;W8JH66;W8J8H3;W8J3U0;W8J376;W8IYG3;Q0P9Q7	>tr|E1PPB3|E1PPB3_CAMJM Delta-aminolevulinic acid dehydratase OS=Campylobacter jejuni subsp. jejuni serotype HS21 (strain M1 / 99/308) GN=hemB PE=3 SV=1;>tr|W8JH66|W8JH66_CAMJE Delta-aminolevulinic acid dehydratase OS=Campylobacter jejuni subsp. jejuni NCT
NaN	NaN	NaN	3	3	3	1.23266	2.58496	2	1	2.32193	1.40703	0.344374	3.42156	1	NaN	NaN	1.40703	0.344374	3.42156	1	NaN	NaN				9	9	9	49.5	49.5	49.5	21.49	0	20.894	NaN	9378100	NaN	E1PPB4;W8JD25;W8J318;W8IYZ6;W8IYA4;W8IUE6;Q0P9Q6	E1PPB4;W8JD25;W8J318;W8IYZ6;W8IYA4;W8IUE6;Q0P9Q6	>tr|E1PPB4|E1PPB4_CAMJM GTP cyclohydrolase-2 OS=Campylobacter jejuni subsp. jejuni serotype HS21 (strain M1 / 99/308) GN=ribA PE=4 SV=1;>tr|W8JD25|W8JD25_CAMJE GTP cyclohydrolase OS=Campylobacter jejuni subsp. jejuni NCTC 11168-GSv GN=N920_04985 PE=4 SV=1;
NaN	NaN	NaN	1.58496	1.58496	1.58496	1.48543	NaN	1	1	0	NaN	NaN	NaN	NaN	NaN	NaN	NaN	NaN	NaN	NaN	NaN	NaN				3	3	3	17	17	17	22.38	0.0011111	3.1595	0	0	0	E1PPB5;W8J7Q3;W8J259;W8IXJ8;W8ITM1;W8IP67;Q9PNU3	E1PPB5;W8J7Q3;W8J259;W8IXJ8;W8ITM1;W8IP67;Q9PNU3	>tr|E1PPB5|E1PPB5_CAMJM Ribosomal RNA small subunit methyltransferase G OS=Campylobacter jejuni subsp. jejuni serotype HS21 (strain M1 / 99/308) GN=rsmG PE=3 SV=1;>tr|W8J7Q3|W8J7Q3_CAMJE Ribosomal RNA small subunit methyltransferase G OS=Campylobacter jeju
NaN	NaN	NaN	2.80735	2.80735	2.80735	1.34483	3.70044	4.08746	4	3.90689	NaN	NaN	NaN	NaN	NaN	NaN	NaN	NaN	NaN	NaN	NaN	NaN				8	8	8	57.4	57.4	57.4	20.523	0	29.622	NaN	1171000000	NaN	E1PPB6;W8JKX0;W8JG73;W8J6X4;W8ISX0;W8ING9;Q0P9Q4	E1PPB6;W8JKX0;W8JG73;W8J6X4;W8ISX0;W8ING9;Q0P9Q4	>tr|E1PPB6|E1PPB6_CAMJM Probable periplasmic protein OS=Campylobacter jejuni subsp. jejuni serotype HS21 (strain M1 / 99/308) GN=CJM1_0971 PE=4 SV=1;>tr|W8JKX0|W8JKX0_CAMJE Uncharacterized protein OS=Campylobacter jejuni subsp. jejuni NCTC 11168-mfK12E5 GN
NaN	NaN	NaN	2.58496	2.58496	2.58496	1.80735	NaN	0	0	2	NaN	NaN	NaN	NaN	NaN	NaN	NaN	NaN	NaN	NaN	NaN	NaN				6	6	6	11.1	11.1	11.1	72.605	0	13.191	652640	0	652640	W8JD30;W8J323;W8IYZ9;W8IYA9;W8IUF2;Q0P9Q1;E1PPB9	W8JD30;W8J323;W8IYZ9;W8IYA9;W8IUF2;Q0P9Q1;E1PPB9	>tr|W8JD30|W8JD30_CAMJE RNA polymerase sigma factor RpoD OS=Campylobacter jejuni subsp. jejuni NCTC 11168-GSv GN=rpoD PE=3 SV=1;>tr|W8J323|W8J323_CAMJE RNA polymerase sigma factor RpoD OS=Campylobacter jejuni subsp. jejuni NCTC 11168-mfK12E5 GN=rpoD PE=3 S
4.08746	4.08746	1	3.90689	3.90689	1	1.42761	5.04439	5.32193	5.08746	5.80735	1.12532	0.00360232	3.87184	3.32193	NaN	NaN	1.12532	0.00360232	3.87184	3.32193	NaN	NaN				17	17	2	68.3	68.3	8.7	33.176	0	137.95	NaN	309420000	NaN	E1PPC8	E1PPC8	>tr|E1PPC8|E1PPC8_CAMJM Thioredoxin reductase OS=Campylobacter jejuni subsp. jejuni serotype HS21 (strain M1 / 99/308) GN=trxB PE=3 SV=1
NaN	NaN	NaN	2.80735	2.80735	2.80735	1.40054	6.33985	6.62936	6.61471	6.87036	0.896233	-0.192826	4.94251	4.90689	NaN	NaN	0.896233	-0.192826	4.94251	4.90689	NaN	NaN				8	8	8	92.3	92.3	92.3	11.337	0	234.24	NaN	3181300000	NaN	E1PPC9;W8J5S6;W8J0D3;W8IVQ9;W8IRN9;W8IM95;Q0PBZ0	E1PPC9;W8J5S6;W8J0D3;W8IVQ9;W8IRN9;W8IM95;Q0PBZ0	>tr|E1PPC9|E1PPC9_CAMJM Thioredoxin OS=Campylobacter jejuni subsp. jejuni serotype HS21 (strain M1 / 99/308) GN=trxM PE=3 SV=1;>tr|W8J5S6|W8J5S6_CAMJE Thioredoxin OS=Campylobacter jejuni subsp. jejuni NCTC 11168-GSv GN=N920_00730 PE=3 SV=1;>tr|W8J0D3|W8J0D
NaN	NaN	NaN	3.45943	3.45943	3.45943	1.32769	3.16992	3	3.16992	3.16992	0.899253	-0.188052	4.53444	3	NaN	NaN	0.899253	-0.188052	4.53444	3	NaN	NaN				11	11	11	33.3	33.3	33.3	45.965	0	67.8	NaN	41146000	NaN	E1PPD1;W8JNV0;W8JAQ7;W8J952;W8J628;W8J459;Q0PBY8	E1PPD1;W8JNV0;W8JAQ7;W8J952;W8J628;W8J459;Q0PBY8	>tr|E1PPD1|E1PPD1_CAMJM Homoserine dehydrogenase OS=Campylobacter jejuni subsp. jejuni serotype HS21 (strain M1 / 99/308) GN=hom PE=3 SV=1;>tr|W8JNV0|W8JNV0_CAMJE Homoserine dehydrogenase OS=Campylobacter jejuni subsp. jejuni NCTC 11168-GSv GN=N920_00740 P
4.32193	4.32193	1	4.08746	4.08746	1	1.38405	4.08746	3.70044	3.90689	4.39232	0.669027	-0.383511	3.69377	3.58496	NaN	NaN	0.669027	-0.383511	3.69377	3.58496	NaN	NaN				20	20	2	59.8	59.8	6.5	45.408	0	94.39	NaN	103440000	NaN	E1PPD2	E1PPD2	>tr|E1PPD2|E1PPD2_CAMJM Putative aminotransferase aatC OS=Campylobacter jejuni subsp. jejuni serotype HS21 (strain M1 / 99/308) GN=aatC PE=4 SV=1
NaN	NaN	NaN	2.32193	2.32193	2.32193	1.29278	1.58496	1	2	1	NaN	NaN	NaN	0	NaN	NaN	NaN	NaN	NaN	0	NaN	NaN				5	5	5	23.1	23.1	23.1	30.492	0	13.19	NaN	1046900	NaN	E1PPD3;W8JB71;W8J168;W8IX63;W8IWE5;W8ISK6;Q0PBY6	E1PPD3;W8JB71;W8J168;W8IX63;W8IWE5;W8ISK6;Q0PBY6	>tr|E1PPD3|E1PPD3_CAMJM Probable periplasmic protein OS=Campylobacter jejuni subsp. jejuni serotype HS21 (strain M1 / 99/308) GN=CJM1_0154 PE=4 SV=1;>tr|W8JB71|W8JB71_CAMJE Uncharacterized protein OS=Campylobacter jejuni subsp. jejuni NCTC 11168-GSv GN=N92
NaN	NaN	NaN	1	1	1	1.73552	NaN	0	NaN	1	NaN	NaN	NaN	NaN	NaN	NaN	NaN	NaN	NaN	NaN	NaN	NaN				3	3	3	12.2	12.2	12.2	35.557	0	4.3734	NaN	186760	NaN	W8J5T0;W8J0D6;W8IVR4;W8IRP5;W8IMA0;Q0PBY5;E1PPD4	W8J5T0;W8J0D6;W8IVR4;W8IRP5;W8IMA0;Q0PBY5;E1PPD4	>tr|W8J5T0|W8J5T0_CAMJE Membrane protein OS=Campylobacter jejuni subsp. jejuni NCTC 11168-GSv GN=N920_00755 PE=4 SV=1;>tr|W8J0D6|W8J0D6_CAMJE Membrane protein OS=Campylobacter jejuni subsp. jejuni NCTC 11168-mfK12E5 GN=N918_00755 PE=4 SV=1;>tr|W8IVR4|W8IVR
NaN	NaN	NaN	2.32193	2.32193	2.32193	1.52607	0	1	1	1.58496	NaN	NaN	NaN	NaN	NaN	NaN	NaN	NaN	NaN	NaN	NaN	NaN				7	7	7	43.6	43.6	43.6	24.742	0	9.4309	NaN	2115700	NaN	W8JIY2;W8JEB3;W8J4W3;W8IR53;W8ILK9;Q0PBY4;E1PPD5	W8JIY2;W8JEB3;W8J4W3;W8IR53;W8ILK9;Q0PBY4;E1PPD5	>tr|W8JIY2|W8JIY2_CAMJE RNA methyltransferase OS=Campylobacter jejuni subsp. jejuni NCTC 11168-mfK12E5 GN=N918_00760 PE=4 SV=1;>tr|W8JEB3|W8JEB3_CAMJE RNA methyltransferase OS=Campylobacter jejuni subsp. jejuni NCTC 11168-mcK12E5 GN=N917_00760 PE=4 SV=1;>t
NaN	NaN	NaN	1.58496	1.58496	1.58496	1.19535	1.58496	0	0	1	NaN	NaN	NaN	NaN	NaN	NaN	NaN	NaN	NaN	NaN	NaN	NaN				3	3	3	13.5	13.5	13.5	31.052	0	7.0181	0	0	0	E1PPD6;W8JNV5;W8JAR1;W8J957;W8J632;W8J464;Q0PBY3	E1PPD6;W8JNV5;W8JAR1;W8J957;W8J632;W8J464;Q0PBY3	>tr|E1PPD6|E1PPD6_CAMJM Ribosomal RNA small subunit methyltransferase I OS=Campylobacter jejuni subsp. jejuni serotype HS21 (strain M1 / 99/308) GN=rsmI PE=3 SV=1;>tr|W8JNV5|W8JNV5_CAMJE Ribosomal RNA small subunit methyltransferase I OS=Campylobacter jeju
NaN	NaN	NaN	1.58496	1.58496	1.58496	1.48543	1.58496	1.58496	1.58496	2.58496	NaN	NaN	NaN	NaN	NaN	NaN	NaN	NaN	NaN	NaN	NaN	NaN				3	3	3	57.6	57.6	57.6	7.4766	0	16.568	NaN	21556000	NaN	W8JFA6;W8J6L1;W8J1X3;W8J198;W8IWH6;Q9PIX2;E1PPD7	W8JFA6;W8J6L1;W8J1X3;W8J198;W8IWH6;Q9PIX2;E1PPD7	>tr|W8JFA6|W8JFA6_CAMJE 50S ribosomal protein L31 OS=Campylobacter jejuni subsp. jejuni NCTC 11168-GSv GN=rpmE PE=3 SV=1;>tr|W8J6L1|W8J6L1_CAMJE 50S ribosomal protein L31 OS=Campylobacter jejuni subsp. jejuni NCTC 11168-mfK12E5 GN=rpmE PE=3 SV=1;>tr|W8J1X3
NaN	NaN	NaN	2	2	2	1.63691	0	0	1.58496	2	NaN	NaN	NaN	0	NaN	NaN	NaN	NaN	NaN	0	NaN	NaN				4	4	4	23.9	23.9	23.9	25.468	0	12.115	NaN	1643900	NaN	W8JB74;W8J173;W8IX67;W8IWF0;W8ISL1;Q0PBY1;E1PPD8	W8JB74;W8J173;W8IX67;W8IWF0;W8ISL1;Q0PBY1;E1PPD8	>tr|W8JB74|W8JB74_CAMJE Ribosomal RNA small subunit methyltransferase E OS=Campylobacter jejuni subsp. jejuni NCTC 11168-GSv GN=N920_00775 PE=3 SV=1;>tr|W8J173|W8J173_CAMJE Ribosomal RNA small subunit methyltransferase E OS=Campylobacter jejuni subsp. jeju
NaN	NaN	NaN	2.80735	2.80735	2.80735	1.36177	2	1.58496	1	2.32193	1.15937	0.0432045	4.45411	2	NaN	NaN	1.15937	0.0432045	4.45411	2	NaN	NaN				7	7	7	39.9	39.9	39.9	22.666	0	12.66	NaN	9342500	NaN	E1PPE0;W8JNW0;W8JAR5;W8J966;W8J635;W8J470;Q0PBX8	E1PPE0;W8JNW0;W8JAR5;W8J966;W8J635;W8J470;Q0PBX8	>tr|E1PPE0|E1PPE0_CAMJM Putative 6-pyruvoyl tetrahydrobiopterin synthase OS=Campylobacter jejuni subsp. jejuni serotype HS21 (strain M1 / 99/308) GN=CJM1_0161 PE=4 SV=1;>tr|W8JNW0|W8JNW0_CAMJE 6-carboxy-5,6,7,8-tetrahydropterin synthase OS=Campylobacter je
NaN	NaN	NaN	1.58496	1.58496	1.58496	0.641546	2.32193	1.58496	0	NaN	NaN	NaN	NaN	NaN	NaN	NaN	NaN	NaN	NaN	NaN	NaN	NaN				3	3	3	10.9	10.9	10.9	28.732	0	4.4037	NaN	825420	NaN	E1PPE1;W8JFB2;W8J6L5;W8J1X9;W8J1A4;W8IWI2;Q0PBX7	E1PPE1;W8JFB2;W8J6L5;W8J1X9;W8J1A4;W8IWI2;Q0PBX7	>tr|E1PPE1|E1PPE1_CAMJM 7-carboxy-7-deazaguanine synthase OS=Campylobacter jejuni subsp. jejuni serotype HS21 (strain M1 / 99/308) GN=queE PE=3 SV=1;>tr|W8JFB2|W8JFB2_CAMJE 7-carboxy-7-deazaguanine synthase OS=Campylobacter jejuni subsp. jejuni NCTC 11168-
NaN	NaN	NaN	3.16992	3.16992	3.16992	1.55582	1.58496	1	2	2.80735	1.33302	0.242816	2.92541	2	NaN	NaN	1.33302	0.242816	2.92541	2	NaN	NaN				9	9	9	25.9	25.9	25.9	36.637	0	9.1613	NaN	34813000	NaN	W8JB80;W8J177;W8IX71;W8IWF5;W8ISL5;Q9PIW6;E1PPE2	W8JB80;W8J177;W8IX71;W8IWF5;W8ISL5;Q9PIW6;E1PPE2	>tr|W8JB80|W8JB80_CAMJE Cyclic pyranopterin monophosphate synthase OS=Campylobacter jejuni subsp. jejuni NCTC 11168-GSv GN=moaA PE=3 SV=1;>tr|W8J177|W8J177_CAMJE Cyclic pyranopterin monophosphate synthase OS=Campylobacter jejuni subsp. jejuni NCTC 11168-mf
NaN	NaN	NaN	1.58496	1.58496	1.58496	1.36177	1	0	1	1	NaN	NaN	NaN	NaN	NaN	NaN	NaN	NaN	NaN	NaN	NaN	NaN				5	5	5	21.2	21.2	21.2	19.433	0	3.638	NaN	1049300	NaN	E1PPE4;W8JIZ2;W8JEC3;W8J4X2;W8IR64;W8ILM1;Q0PBX4	E1PPE4;W8JIZ2;W8JEC3;W8J4X2;W8IR64;W8ILM1;Q0PBX4	>tr|E1PPE4|E1PPE4_CAMJM Uncharacterized protein OS=Campylobacter jejuni subsp. jejuni serotype HS21 (strain M1 / 99/308) GN=CJM1_0165 PE=4 SV=1;>tr|W8JIZ2|W8JIZ2_CAMJE Uncharacterized protein OS=Campylobacter jejuni subsp. jejuni NCTC 11168-mfK12E5 GN=N918
NaN	NaN	NaN	2.58496	2.58496	2.58496	1.27501	3.58496	3.16992	2.58496	3.45943	NaN	NaN	NaN	NaN	NaN	NaN	NaN	NaN	NaN	NaN	NaN	NaN				6	6	6	32.3	32.3	32.3	24.813	0	23.351	NaN	9252500	NaN	W8JIZ8;W8JEC8;W8J4X7;W8IR69;W8ILM7;Q0PBW9;E1PPE9	W8JIZ8;W8JEC8;W8J4X7;W8IR69;W8ILM7;Q0PBW9;E1PPE9	>tr|W8JIZ8|W8JIZ8_CAMJE Superoxide dismutase OS=Campylobacter jejuni subsp. jejuni NCTC 11168-mfK12E5 GN=N918_00840 PE=3 SV=1;>tr|W8JEC8|W8JEC8_CAMJE Superoxide dismutase OS=Campylobacter jejuni subsp. jejuni NCTC 11168-mcK12E5 GN=N917_00840 PE=3 SV=1;>tr|
NaN	NaN	NaN	4.16993	4.16993	4.16993	1.28096	4.9542	4.80735	4.80735	4.70044	1.12367	0.0597706	2.00223	3.70044	NaN	NaN	1.12367	0.0597706	2.00223	3.70044	NaN	NaN				19	19	19	66.6	66.6	66.6	44.847	0	126.93	NaN	419270000	NaN	E1PPF0;W8JNX4;W8JAS3;W8J979;W8J643;W8J482;Q0PBW7	E1PPF0;W8JNX4;W8JAS3;W8J979;W8J643;W8J482;Q0PBW7	>tr|E1PPF0|E1PPF0_CAMJM Saccharopine dehydrogenase OS=Campylobacter jejuni subsp. jejuni serotype HS21 (strain M1 / 99/308) GN=lys1 PE=4 SV=1;>tr|W8JNX4|W8JNX4_CAMJE Saccharopine dehydrogenase OS=Campylobacter jejuni subsp. jejuni NCTC 11168-GSv GN=N920_00
NaN	NaN	NaN	2.80735	2.80735	2.80735	1.36177	1	2	2.58496	1	0.843743	-0.0944334	2.4709	1	NaN	NaN	0.843743	-0.0944334	2.4709	1	NaN	NaN				7	7	7	29.2	29.2	29.2	34.646	0	30.105	NaN	1442900	NaN	W8JFC2;W8J6M4;W8J1Y8;W8J1B5;W8IWJ2;E1PPF1;Q0PBW6	W8JFC2;W8J6M4;W8J1Y8;W8J1B5;W8IWJ2;E1PPF1;Q0PBW6	>tr|W8JFC2|W8JFC2_CAMJE Spermidine/putrescine ABC transporter ATP-binding protein OS=Campylobacter jejuni subsp. jejuni NCTC 11168-GSv GN=N920_00860 PE=3 SV=1;>tr|W8J6M4|W8J6M4_CAMJE Spermidine/putrescine ABC transporter ATP-binding protein OS=Campylobacte
NaN	NaN	NaN	3.70044	3.70044	3.70044	1.35614	3	2.80735	3.45943	3	0.336169	-0.616481	4.49313	2.58496	NaN	NaN	0.336169	-0.616481	4.49313	2.58496	NaN	NaN				18	18	18	62.9	62.9	62.9	37.48	0	41.543	NaN	58697000	NaN	E1PPF3;W8J5U8;W8J0E9;W8IVT0;W8IRR6;W8IMB5;Q0PBW4	E1PPF3;W8J5U8;W8J0E9;W8IVT0;W8IRR6;W8IMB5;Q0PBW4	>tr|E1PPF3|E1PPF3_CAMJM Iron ABC transporter, periplasmic iron-binding protein OS=Campylobacter jejuni subsp. jejuni serotype HS21 (strain M1 / 99/308) GN=cfbpA PE=4 SV=1;>tr|W8J5U8|W8J5U8_CAMJE Iron deficiency-induced protein A OS=Campylobacter jejuni sub
NaN	NaN	NaN	1	1	1	1.25096	2.32193	2	1.58496	2	NaN	NaN	NaN	NaN	NaN	NaN	NaN	NaN	NaN	NaN	NaN	NaN				2	2	2	34.8	34.8	34.8	7.4486	0	14.165	NaN	20712000	NaN	E1PPF7;W8J8L7;W8J3Y5;W8IZB7;W8IVA6;W8IQS7;Q0PBV4	E1PPF7;W8J8L7;W8J3Y5;W8IZB7;W8IVA6;W8IQS7;Q0PBV4	>tr|E1PPF7|E1PPF7_CAMJM Protein phnA OS=Campylobacter jejuni subsp. jejuni serotype HS21 (strain M1 / 99/308) GN=phnA PE=4 SV=1;>tr|W8J8L7|W8J8L7_CAMJE PhnA domain protein OS=Campylobacter jejuni subsp. jejuni NCTC 11168-GSv GN=N920_00920 PE=4 SV=1;>tr|W8J
NaN	NaN	NaN	2.80735	2.80735	2.80735	1.32769	3	3.16992	3.32193	3	NaN	NaN	NaN	NaN	NaN	NaN	NaN	NaN	NaN	NaN	NaN	NaN				7	7	7	45.7	45.7	45.7	21.129	0	20.154	NaN	3610700	NaN	E1PPF9;W8JJ06;W8JED9;W8J4Y8;W8IR77;W8ILN8;Q0PBV2	E1PPF9;W8JJ06;W8JED9;W8J4Y8;W8IR77;W8ILN8;Q0PBV2	>tr|E1PPF9|E1PPF9_CAMJM Phosphoribosylglycinamide formyltransferase OS=Campylobacter jejuni subsp. jejuni serotype HS21 (strain M1 / 99/308) GN=purN PE=4 SV=1;>tr|W8JJ06|W8JJ06_CAMJE Phosphoribosylglycinamide formyltransferase OS=Campylobacter jejuni subsp
NaN	NaN	NaN	1	1	1	0.807355	1	0	0	NaN	NaN	NaN	NaN	NaN	NaN	NaN	NaN	NaN	NaN	NaN	NaN	NaN				2	2	2	3.5	3.5	3.5	50.788	0.0011236	3.3654	0	0	0	W8JNZ0;W8JAT1;W8J991;W8J653;W8J494;Q0PBV1;E1PPG0	W8JNZ0;W8JAT1;W8J991;W8J653;W8J494;Q0PBV1;E1PPG0	>tr|W8JNZ0|W8JNZ0_CAMJE Kinase OS=Campylobacter jejuni subsp. jejuni NCTC 11168-GSv GN=N920_00935 PE=4 SV=1;>tr|W8JAT1|W8JAT1_CAMJE Kinase OS=Campylobacter jejuni subsp. jejuni NCTC 11168-mfK12E5 GN=N918_00935 PE=4 SV=1;>tr|W8J991|W8J991_CAMJE Kinase OS=Ca
NaN	NaN	NaN	2.80735	2.80735	2.80735	1.24489	2.58496	2.32193	1.58496	2.32193	NaN	NaN	NaN	NaN	NaN	NaN	NaN	NaN	NaN	NaN	NaN	NaN				8	8	8	34.1	34.1	34.1	27.588	0	12.523	NaN	2376800	NaN	W8JFD3;W8J6N5;W8J1Z7;W8J1C7;W8IWK4;Q0PBV0;E1PPG1	W8JFD3;W8J6N5;W8J1Z7;W8J1C7;W8IWK4;Q0PBV0;E1PPG1	>tr|W8JFD3|W8JFD3_CAMJE Uncharacterized protein OS=Campylobacter jejuni subsp. jejuni NCTC 11168-GSv GN=N920_00940 PE=4 SV=1;>tr|W8J6N5|W8J6N5_CAMJE Uncharacterized protein OS=Campylobacter jejuni subsp. jejuni NCTC 11168-mfK12E5 GN=N918_00940 PE=4 SV=1;>t
NaN	NaN	NaN	2	2	2	1.58496	0	0	1	1.58496	NaN	NaN	NaN	0	NaN	NaN	NaN	NaN	NaN	0	NaN	NaN				4	4	4	18.9	18.9	18.9	20.581	0	9.9994	NaN	14359000	NaN	W8J5V5;W8J0F6;W8IVT8;W8IRS5;W8IMC5;Q9PIT8;E1PPG3	W8J5V5;W8J0F6;W8IVT8;W8IRS5;W8IMC5;Q9PIT8;E1PPG3	>tr|W8J5V5|W8J5V5_CAMJE Peptide deformylase OS=Campylobacter jejuni subsp. jejuni NCTC 11168-GSv GN=def PE=3 SV=1;>tr|W8J0F6|W8J0F6_CAMJE Peptide deformylase OS=Campylobacter jejuni subsp. jejuni NCTC 11168-mfK12E5 GN=def PE=3 SV=1;>tr|W8IVT8|W8IVT8_CAMJE
NaN	NaN	NaN	2.58496	2.58496	2.58496	1.23266	2.80735	0	2.32193	2	0.454702	-0.508137	2.69113	1.58496	NaN	NaN	0.454702	-0.508137	2.69113	1.58496	NaN	NaN				6	6	6	28.4	28.4	28.4	21.65	0	10.957	NaN	9185500	NaN	W8JJ11;W8JEE4;W8J4Z3;W8IR81;W8ILP4;P54413;E1PPG4	W8JJ11;W8JEE4;W8J4Z3;W8IR81;W8ILP4;P54413;E1PPG4	>tr|W8JJ11|W8JJ11_CAMJE ATP-dependent Clp protease proteolytic subunit OS=Campylobacter jejuni subsp. jejuni NCTC 11168-mfK12E5 GN=clpP PE=3 SV=1;>tr|W8JEE4|W8JEE4_CAMJE ATP-dependent Clp protease proteolytic subunit OS=Campylobacter jejuni subsp. jejuni N
NaN	NaN	NaN	4.9542	4.9542	4.9542	1.37851	5.35755	5.45943	5.49185	5.72792	1.02432	-0.0714213	5.50564	3.80735	NaN	NaN	1.02432	-0.0714213	5.50564	3.80735	NaN	NaN				35	35	35	66	66	66	50.916	0	185.93	NaN	1063200000	NaN	E1PPG5;W8JNZ5;W8JAT4;W8J997;W8J660;W8J499;Q46108	E1PPG5;W8JNZ5;W8JAT4;W8J997;W8J660;W8J499;Q46108	>tr|E1PPG5|E1PPG5_CAMJM Trigger factor OS=Campylobacter jejuni subsp. jejuni serotype HS21 (strain M1 / 99/308) GN=tig PE=3 SV=1;>tr|W8JNZ5|W8JNZ5_CAMJE Trigger factor OS=Campylobacter jejuni subsp. jejuni NCTC 11168-GSv GN=tig PE=3 SV=1;>tr|W8JAT4|W8JAT4_
NaN	NaN	NaN	3	3	3	1.36737	2.32193	2.32193	3.16992	2.32193	1.06922	-0.0236511	4.11686	2	NaN	NaN	1.06922	-0.0236511	4.11686	2	NaN	NaN				10	10	10	60	60	60	21.782	0	39.118	NaN	30997000	NaN	E1PPG6;W8JFD7;W8J6N8;W8J201;W8J1D4;W8IWK7;P51594	E1PPG6;W8JFD7;W8J6N8;W8J201;W8J1D4;W8IWK7;P51594	>tr|E1PPG6|E1PPG6_CAMJM GTP cyclohydrolase 1 OS=Campylobacter jejuni subsp. jejuni serotype HS21 (strain M1 / 99/308) GN=folE PE=3 SV=1;>tr|W8JFD7|W8JFD7_CAMJE GTP cyclohydrolase 1 OS=Campylobacter jejuni subsp. jejuni NCTC 11168-GSv GN=folE PE=3 SV=1;>tr|
NaN	NaN	NaN	2	2	2	1.80735	NaN	0	0	2	NaN	NaN	NaN	0	NaN	NaN	NaN	NaN	NaN	0	NaN	NaN				5	5	5	11.9	11.9	11.9	50.475	0	10.435	NaN	3028000	NaN	W8JBA0;W8J1A3;W8IX94;W8IWH3;W8ISN4;Q0PBU4;E1PPG7	W8JBA0;W8J1A3;W8IX94;W8IWH3;W8ISN4;Q0PBU4;E1PPG7	>tr|W8JBA0|W8JBA0_CAMJE ATP synthase OS=Campylobacter jejuni subsp. jejuni NCTC 11168-GSv GN=N920_00970 PE=4 SV=1;>tr|W8J1A3|W8J1A3_CAMJE ATP synthase OS=Campylobacter jejuni subsp. jejuni NCTC 11168-mfK12E5 GN=N918_00970 PE=4 SV=1;>tr|W8IX94|W8IX94_CAMJE
NaN	NaN	NaN	3.45943	3.45943	3.45943	1.38405	3	3.16992	3	3.45943	1.07135	0.0628125	3.89734	2.80735	NaN	NaN	1.07135	0.0628125	3.89734	2.80735	NaN	NaN				13	13	13	44.9	44.9	44.9	49.34	0	78.551	NaN	42886000	NaN	W8J5V9;W8J0G4;W8IVU3;W8IRT2;W8IMC8;Q0PBU3;E1PPG8	W8J5V9;W8J0G4;W8IVU3;W8IRT2;W8IMC8;Q0PBU3;E1PPG8	>tr|W8J5V9|W8J5V9_CAMJE Amidophosphoribosyltransferase OS=Campylobacter jejuni subsp. jejuni NCTC 11168-GSv GN=N920_00975 PE=3 SV=1;>tr|W8J0G4|W8J0G4_CAMJE Amidophosphoribosyltransferase OS=Campylobacter jejuni subsp. jejuni NCTC 11168-mfK12E5 GN=N918_0097
NaN	NaN	NaN	2.58496	2.58496	2.58496	1.32193	2.80735	2.58496	2.58496	2.80735	1.17639	0.0710762	4.1811	2.32193	NaN	NaN	1.17639	0.0710762	4.1811	2.32193	NaN	NaN				7	7	7	36.4	36.4	36.4	26.696	0	18.88	NaN	35788000	NaN	W8JJ15;W8JEE9;W8J4Z7;W8IR86;W8ILQ0;Q9PIT2;E1PPG9	W8JJ15;W8JEE9;W8J4Z7;W8IR86;W8ILQ0;Q9PIT2;E1PPG9	>tr|W8JJ15|W8JJ15_CAMJE 4-hydroxy-tetrahydrodipicolinate reductase OS=Campylobacter jejuni subsp. jejuni NCTC 11168-mfK12E5 GN=dapB PE=3 SV=1;>tr|W8JEE9|W8JEE9_CAMJE 4-hydroxy-tetrahydrodipicolinate reductase OS=Campylobacter jejuni subsp. jejuni NCTC 1116
NaN	NaN	NaN	2	2	2	1.25701	2.32193	3	2.58496	2	-0.10855	-1.24236	2.62382	2.32193	NaN	NaN	-0.10855	-1.24236	2.62382	2.32193	NaN	NaN				4	4	4	48.7	48.7	48.7	12.605	0	37.407	NaN	29902000	NaN	W8JBA3;W8J1A7;W8IX99;W8IWH8;W8ISN8;Q0PBT9;E1PPH2	W8JBA3;W8J1A7;W8IX99;W8IWH8;W8ISN8;Q0PBT9;E1PPH2	>tr|W8JBA3|W8JBA3_CAMJE Uncharacterized protein OS=Campylobacter jejuni subsp. jejuni NCTC 11168-GSv GN=N920_00995 PE=4 SV=1;>tr|W8J1A7|W8J1A7_CAMJE Uncharacterized protein OS=Campylobacter jejuni subsp. jejuni NCTC 11168-mfK12E5 GN=N918_00995 PE=4 SV=1;>t
NaN	NaN	NaN	0	0	0	1	NaN	0	NaN	NaN	NaN	NaN	NaN	NaN	NaN	NaN	NaN	NaN	NaN	NaN	NaN	NaN				2	2	2	26.5	26.5	26.5	12.679	0.0040775	1.7994	NaN	505680	NaN	W8JIW1;W8JE88;W8JD68;W8J9N7;W8J835;Q0PBT7;E1PPH4	W8JIW1;W8JE88;W8JD68;W8J9N7;W8J835;Q0PBT7;E1PPH4	>tr|W8JIW1|W8JIW1_CAMJE Uncharacterized protein OS=Campylobacter jejuni subsp. jejuni NCTC 11168-GSv GN=N920_01005 PE=4 SV=1;>tr|W8JE88|W8JE88_CAMJE Uncharacterized protein OS=Campylobacter jejuni subsp. jejuni NCTC 11168-mfK12E5 GN=N918_01005 PE=4 SV=1;>t
NaN	NaN	NaN	3.58496	3.58496	3.58496	1.34483	3.32193	3.16992	3.58496	3.32193	0.70044	-0.319856	5.46091	1.58496	NaN	NaN	0.70044	-0.319856	5.46091	1.58496	NaN	NaN				15	15	15	51.3	51.3	51.3	39.39	0	40.691	NaN	32337000	NaN	E1PPH7;W8J7R0;W8J270;W8IXK7;W8ITN0;W8IP79;Q9PNT2;O32368	E1PPH7;W8J7R0;W8J270;W8IXK7;W8ITN0;W8IP79;Q9PNT2	>tr|E1PPH7|E1PPH7_CAMJM 3-dehydroquinate synthase OS=Campylobacter jejuni subsp. jejuni serotype HS21 (strain M1 / 99/308) GN=aroB PE=3 SV=1;>tr|W8J7R0|W8J7R0_CAMJE 3-dehydroquinate synthase OS=Campylobacter jejuni subsp. jejuni NCTC 11168-GSv GN=aroB PE=3
NaN	NaN	NaN	0	0	0	1	NaN	0	NaN	NaN	NaN	NaN	NaN	NaN	NaN	NaN	NaN	NaN	NaN	NaN	NaN	NaN				1	1	1	3.2	3.2	3.2	42.573	0.008016	1.5149	0	0	0	W8JQW8;W8JCI4;W8JBI0;W8J7Y7;W8J677;Q9PNT0;E1PPH9	W8JQW8;W8JCI4;W8JBI0;W8J7Y7;W8J677;Q9PNT0;E1PPH9	>tr|W8JQW8|W8JQW8_CAMJE Queuine tRNA-ribosyltransferase OS=Campylobacter jejuni subsp. jejuni NCTC 11168-GSv GN=tgt PE=3 SV=1;>tr|W8JCI4|W8JCI4_CAMJE Queuine tRNA-ribosyltransferase OS=Campylobacter jejuni subsp. jejuni NCTC 11168-mfK12E5 GN=tgt PE=3 SV=1;
NaN	NaN	NaN	1	1	1	1.58496	0	NaN	0	1	NaN	NaN	NaN	NaN	NaN	NaN	NaN	NaN	NaN	NaN	NaN	NaN				2	2	2	2	2	2	123.47	0.0030928	1.9397	0	0	0	W8J7R5;W8J276;W8IXL2;W8ITN5;W8IP85;Q0P9N9;E1PPI2	W8J7R5;W8J276;W8IXL2;W8ITN5;W8IP85;Q0P9N9;E1PPI2	>tr|W8J7R5|W8J7R5_CAMJE Cytochrome C biogenesis protein OS=Campylobacter jejuni subsp. jejuni NCTC 11168-GSv GN=N920_05075 PE=4 SV=1;>tr|W8J276|W8J276_CAMJE Cytochrome C biogenesis protein OS=Campylobacter jejuni subsp. jejuni NCTC 11168-mfK12E5 GN=N918_05
NaN	NaN	NaN	2	2	2	1.26303	0	1	0	0	NaN	NaN	NaN	0	NaN	NaN	NaN	NaN	NaN	0	NaN	NaN				4	4	4	21.2	21.2	21.2	25.593	0	5.2672	3313700	528120	2785600	W8JKY7;W8JG88;W8J6Y5;W8ISX9;W8INI2;Q0P9N8;E1PPI3	W8JKY7;W8JG88;W8J6Y5;W8ISX9;W8INI2;Q0P9N8;E1PPI3	>tr|W8JKY7|W8JKY7_CAMJE Amino acid ABC transporter ATP-binding protein OS=Campylobacter jejuni subsp. jejuni NCTC 11168-mfK12E5 GN=livF PE=3 SV=1;>tr|W8JG88|W8JG88_CAMJE Amino acid ABC transporter ATP-binding protein OS=Campylobacter jejuni subsp. jejuni N
NaN	NaN	NaN	2.58496	2.58496	2.58496	1.36737	2.58496	2.80735	2.32193	3	0.863859	-0.273151	4.78728	1	NaN	NaN	0.863859	-0.273151	4.78728	1	NaN	NaN				8	8	8	29.5	29.5	29.5	39.772	0	89.691	NaN	16005000	NaN	E1PPI7;W8JJ86;W8JAM0;W8J0J0;W8IUY5;W8IR34;Q0P9N4	E1PPI7;W8JJ86;W8JAM0;W8J0J0;W8IUY5;W8IR34;Q0P9N4	>tr|E1PPI7|E1PPI7_CAMJM Branched chain amino-acid ABC transport system periplasmic binding protein OS=Campylobacter jejuni subsp. jejuni serotype HS21 (strain M1 / 99/308) GN=livK PE=4 SV=1;>tr|W8JJ86|W8JJ86_CAMJE Branched-chain amino acid ABC transporter
NaN	NaN	NaN	2	2	2	1.08406	2.32193	2.58496	2.32193	0	NaN	NaN	NaN	0	NaN	NaN	NaN	NaN	NaN	0	NaN	NaN				8	8	8	28.3	28.3	28.3	40.131	0	32.136	NaN	22651000	NaN	W8JF44;W8JDJ2;W8J532;W8IZT9;W8IQG7;Q0P9N3;E1PPI8	W8JF44;W8JDJ2;W8J532;W8IZT9;W8IQG7;Q0P9N3;E1PPI8	>tr|W8JF44|W8JF44_CAMJE Branched-chain amino acid ABC transporter substrate-binding protein OS=Campylobacter jejuni subsp. jejuni NCTC 11168-GSv GN=N920_05105 PE=4 SV=1;>tr|W8JDJ2|W8JDJ2_CAMJE Branched-chain amino acid ABC transporter substrate-binding pro
NaN	NaN	NaN	1.58496	1.58496	1.58496	1.07039	2	1.58496	0	1	NaN	NaN	NaN	NaN	NaN	NaN	NaN	NaN	NaN	NaN	NaN	NaN				3	3	3	25	25	25	16.263	0	16.217	NaN	6535300	NaN	W8J7R8;W8J282;W8IXL6;W8ITP0;W8IP91;Q0P9N2;E1PPI9	W8J7R8;W8J282;W8IXL6;W8ITP0;W8IP91;Q0P9N2;E1PPI9	>tr|W8J7R8|W8J7R8_CAMJE Cytochrome C OS=Campylobacter jejuni subsp. jejuni NCTC 11168-GSv GN=N920_05110 PE=4 SV=1;>tr|W8J282|W8J282_CAMJE Cytochrome C OS=Campylobacter jejuni subsp. jejuni NCTC 11168-mfK12E5 GN=N918_05085 PE=4 SV=1;>tr|W8IXL6|W8IXL6_CAMJE
NaN	NaN	NaN	4.08746	4.08746	4.08746	1.26303	4.85798	4.45943	4.16993	4.58496	1.14111	0.0504668	3.55397	4.32193	NaN	NaN	1.14111	0.0504668	3.55397	4.32193	NaN	NaN				18	18	18	75.5	75.5	75.5	38.362	0	124	NaN	177640000	NaN	E1PPJ2;W8JH86;W8J8J9;W8J3W4;W8J393;W8IYJ1;Q59291	E1PPJ2;W8JH86;W8J8J9;W8J3W4;W8J393;W8IYJ1;Q59291	>tr|E1PPJ2|E1PPJ2_CAMJM Aspartate-semialdehyde dehydrogenase OS=Campylobacter jejuni subsp. jejuni serotype HS21 (strain M1 / 99/308) GN=asd PE=3 SV=1;>tr|W8JH86|W8JH86_CAMJE Aspartate-semialdehyde dehydrogenase OS=Campylobacter jejuni subsp. jejuni NCTC 1
NaN	NaN	NaN	2.80735	2.80735	2.80735	1.28688	2.58496	1.58496	2	2.32193	1.29942	0.211511	4.35488	1.58496	NaN	NaN	1.29942	0.211511	4.35488	1.58496	NaN	NaN				8	8	8	22.6	22.6	22.6	49.232	0	39.087	NaN	6006300	NaN	W8JD46;W8J341;W8IZ16;W8IYC6;W8IUH1;Q0P9M8;E1PPJ3	W8JD46;W8J341;W8IZ16;W8IYC6;W8IUH1;Q0P9M8;E1PPJ3	>tr|W8JD46|W8JD46_CAMJE ATPase AAA OS=Campylobacter jejuni subsp. jejuni NCTC 11168-GSv GN=N920_05130 PE=4 SV=1;>tr|W8J341|W8J341_CAMJE ATPase AAA OS=Campylobacter jejuni subsp. jejuni NCTC 11168-mfK12E5 GN=N918_05105 PE=4 SV=1;>tr|W8IZ16|W8IZ16_CAMJE ATPa
NaN	NaN	NaN	1.58496	1.58496	1.58496	1.55582	0	2	2.58496	2.32193	NaN	NaN	NaN	0	NaN	NaN	NaN	NaN	NaN	0	NaN	NaN				3	3	3	27.3	27.3	27.3	17.739	0	20.567	NaN	5651400	NaN	E1PPJ5;W8JKZ9;W8JGA0;W8J6Z3;W8ISY4;W8INJ1;Q0P9M6	E1PPJ5;W8JKZ9;W8JGA0;W8J6Z3;W8ISY4;W8INJ1;Q0P9M6	>tr|E1PPJ5|E1PPJ5_CAMJM Putative lipoprotein OS=Campylobacter jejuni subsp. jejuni serotype HS21 (strain M1 / 99/308) GN=CJM1_1000 PE=4 SV=1;>tr|W8JKZ9|W8JKZ9_CAMJE Uncharacterized protein OS=Campylobacter jejuni subsp. jejuni NCTC 11168-mfK12E5 GN=N918_05
NaN	NaN	NaN	3.32193	3.32193	3.32193	1.31034	3.16992	2.32193	2.80735	3	NaN	NaN	NaN	0	NaN	NaN	NaN	NaN	NaN	0	NaN	NaN				11	11	11	14.7	14.7	14.7	96.973	0	19.605	NaN	3800700	NaN	W8JQY1;W8JCJ9;W8JBJ4;W8J800;W8J696;Q03470;E1PPJ6	W8JQY1;W8JCJ9;W8JBJ4;W8J800;W8J696;Q03470;E1PPJ6	>tr|W8JQY1|W8JQY1_CAMJE DNA gyrase subunit A OS=Campylobacter jejuni subsp. jejuni NCTC 11168-GSv GN=gyrA PE=3 SV=1;>tr|W8JCJ9|W8JCJ9_CAMJE DNA gyrase subunit A OS=Campylobacter jejuni subsp. jejuni NCTC 11168-mfK12E5 GN=gyrA PE=3 SV=1;>tr|W8JBJ4|W8JBJ4_CA
NaN	NaN	NaN	2.32193	2.32193	2.32193	1.27501	2.32193	2.32193	2.32193	2	NaN	NaN	NaN	NaN	NaN	NaN	NaN	NaN	NaN	NaN	NaN	NaN				5	5	5	31.8	31.8	31.8	24.041	0	21.224	NaN	244270	NaN	W8JD50;W8J344;W8IZ21;W8IYD0;W8IUH8;P0C633;E1PPJ8	W8JD50;W8J344;W8IZ21;W8IYD0;W8IUH8;P0C633;E1PPJ8	>tr|W8JD50|W8JD50_CAMJE Membrane protein OS=Campylobacter jejuni subsp. jejuni NCTC 11168-GSv GN=N920_05160 PE=4 SV=1;>tr|W8J344|W8J344_CAMJE Membrane protein OS=Campylobacter jejuni subsp. jejuni NCTC 11168-mfK12E5 GN=N918_05135 PE=4 SV=1;>tr|W8IZ21|W8IZ2
NaN	NaN	NaN	4	4	4	1.45418	3.16992	3	3.32193	3.90689	0.81975	-0.144776	5.16475	1.58496	NaN	NaN	0.81975	-0.144776	5.16475	1.58496	NaN	NaN				18	18	18	34.4	34.4	34.4	66.543	0	41.998	NaN	14411000	NaN	W8J7S6;W8J295;W8IXM8;W8ITP8;W8IPA1;Q9PNR1;E1PPJ9	W8J7S6;W8J295;W8IXM8;W8ITP8;W8IPA1;Q9PNR1;E1PPJ9	>tr|W8J7S6|W8J7S6_CAMJE Elongation factor 4 OS=Campylobacter jejuni subsp. jejuni NCTC 11168-GSv GN=lepA PE=3 SV=1;>tr|W8J295|W8J295_CAMJE Elongation factor 4 OS=Campylobacter jejuni subsp. jejuni NCTC 11168-mfK12E5 GN=lepA PE=3 SV=1;>tr|W8IXM8|W8IXM8_CAMJ
NaN	NaN	NaN	2.32193	2.32193	2.32193	1.32193	0	1	2.32193	NaN	NaN	NaN	NaN	0	NaN	NaN	NaN	NaN	NaN	0	NaN	NaN				5	5	5	12.3	12.3	12.3	48.97	0.0040692	1.769	24920000	7233400	17686000	W8JL05;W8JGA5;W8J6Z6;W8ISY8;W8INJ8;Q0P9M1;E1PPK0	W8JL05;W8JGA5;W8J6Z6;W8ISY8;W8INJ8;Q0P9M1;E1PPK0	>tr|W8JL05|W8JL05_CAMJE Multidrug transporter OS=Campylobacter jejuni subsp. jejuni NCTC 11168-mfK12E5 GN=N918_05145 PE=4 SV=1;>tr|W8JGA5|W8JGA5_CAMJE Multidrug transporter OS=Campylobacter jejuni subsp. jejuni NCTC 11168-mcK12E5 GN=N917_05150 PE=4 SV=1;>t
NaN	NaN	NaN	2.80735	2.80735	2.80735	1.0635	2	1.58496	1.58496	0	NaN	NaN	NaN	NaN	NaN	NaN	NaN	NaN	NaN	NaN	NaN	NaN				8	8	8	39	39	39	27.755	0	14.641	NaN	4313200	NaN	E1PPK1;W8JQY5;W8JCK4;W8JBJ9;W8J803;W8J6A3;Q0P9M0	E1PPK1;W8JQY5;W8JCK4;W8JBJ9;W8J803;W8J6A3;Q0P9M0	>tr|E1PPK1|E1PPK1_CAMJM Putative membrane fusion component of efflux system OS=Campylobacter jejuni subsp. jejuni serotype HS21 (strain M1 / 99/308) GN=cmeE PE=4 SV=1;>tr|W8JQY5|W8JQY5_CAMJE Hemolysin D OS=Campylobacter jejuni subsp. jejuni NCTC 11168-GSv
NaN	NaN	NaN	1	1	1	1.41684	0	NaN	0	0	NaN	NaN	NaN	NaN	NaN	NaN	NaN	NaN	NaN	NaN	NaN	NaN				2	2	2	10.5	10.5	10.5	29.015	0.0031414	2.1923	0	0	0	W8J7T0;W8J298;W8IXN4;W8ITQ1;W8IPA7;Q9PNQ6;E1PPK5	W8J7T0;W8J298;W8IXN4;W8ITQ1;W8IPA7;Q9PNQ6;E1PPK5	>tr|W8J7T0|W8J7T0_CAMJE Putative arginyl-tRNA--protein transferase OS=Campylobacter jejuni subsp. jejuni NCTC 11168-GSv GN=ate PE=3 SV=1;>tr|W8J298|W8J298_CAMJE Putative arginyl-tRNA--protein transferase OS=Campylobacter jejuni subsp. jejuni NCTC 11168-mfK
NaN	NaN	NaN	1.58496	1.58496	1.58496	1.41684	1	1	1	1.58496	NaN	NaN	NaN	NaN	NaN	NaN	NaN	NaN	NaN	NaN	NaN	NaN				3	3	3	31.3	31.3	31.3	9.6089	0	4.9987	NaN	7340200	NaN	W8JL12;W8JGB1;W8J701;W8ISZ2;W8INK2;Q0P9L6;E1PPK6	W8JL12;W8JGB1;W8J701;W8ISZ2;W8INK2;Q0P9L6;E1PPK6	>tr|W8JL12|W8JL12_CAMJE Uncharacterized protein OS=Campylobacter jejuni subsp. jejuni NCTC 11168-mfK12E5 GN=N918_05170 PE=4 SV=1;>tr|W8JGB1|W8JGB1_CAMJE Uncharacterized protein OS=Campylobacter jejuni subsp. jejuni NCTC 11168-mcK12E5 GN=N917_05175 PE=4 SV=
NaN	NaN	NaN	3	3	3	1.22033	2.32193	2.58496	1.58496	2	0.443076	-0.648711	3.34454	2.58496	NaN	NaN	0.443076	-0.648711	3.34454	2.58496	NaN	NaN				10	10	10	25.8	25.8	25.8	54.412	0	18.677	NaN	19145000	NaN	W8JQZ0;W8JCK8;W8JBK2;W8J808;W8J6A9;Q0P9L5;E1PPK7	W8JQZ0;W8JCK8;W8JBK2;W8J808;W8J6A9;Q0P9L5;E1PPK7	>tr|W8JQZ0|W8JQZ0_CAMJE Acetyl-CoA carboxylase subunit alpha OS=Campylobacter jejuni subsp. jejuni NCTC 11168-GSv GN=N920_05200 PE=4 SV=1;>tr|W8JCK8|W8JCK8_CAMJE Acetyl-CoA carboxylase subunit alpha OS=Campylobacter jejuni subsp. jejuni NCTC 11168-mfK12E5
NaN	NaN	NaN	3.32193	3.32193	3.32193	1.30451	2.58496	3	3.58496	2	0.641916	-0.264807	1.88706	1	NaN	NaN	0.641916	-0.264807	1.88706	1	NaN	NaN				10	10	10	35.7	35.7	35.7	43.038	0	25.081	NaN	4951700	NaN	E1PPL4;W8JHA5;W8J8L9;W8J3Y8;W8J3B1;W8IYL3;Q0P9K8	E1PPL4;W8JHA5;W8J8L9;W8J3Y8;W8J3B1;W8IYL3;Q0P9K8	>tr|E1PPL4|E1PPL4_CAMJM ThiH protein OS=Campylobacter jejuni subsp. jejuni serotype HS21 (strain M1 / 99/308) GN=thiH PE=4 SV=1;>tr|W8JHA5|W8JHA5_CAMJE Thiamine biosynthesis protein ThiH OS=Campylobacter jejuni subsp. jejuni NCTC 11168-GSv GN=N920_05235 PE
NaN	NaN	NaN	3.45943	3.45943	3.45943	1.40054	3.16992	3	3.32193	3.58496	0.83754	-0.291045	3.45207	3.58496	NaN	NaN	0.83754	-0.291045	3.45207	3.58496	NaN	NaN				12	12	12	48.1	48.1	48.1	27.62	0	31.339	NaN	79419000	NaN	E1PPL5;W8JD65;W8J363;W8IZ34;W8IYE4;W8IUJ6;Q9PNP6	E1PPL5;W8JD65;W8J363;W8IZ34;W8IYE4;W8IUJ6;Q9PNP6	>tr|E1PPL5|E1PPL5_CAMJM Thiazole synthase OS=Campylobacter jejuni subsp. jejuni serotype HS21 (strain M1 / 99/308) GN=thiG PE=3 SV=1;>tr|W8JD65|W8JD65_CAMJE Thiazole synthase OS=Campylobacter jejuni subsp. jejuni NCTC 11168-GSv GN=thiG PE=3 SV=1;>tr|W8J363
NaN	NaN	NaN	2.80735	2.80735	2.80735	1.33914	3	2.58496	3	3	1.00439	-0.111867	3.49262	2.32193	NaN	NaN	1.00439	-0.111867	3.49262	2.32193	NaN	NaN				8	8	8	39.8	39.8	39.8	29.506	0	26.592	NaN	24458000	NaN	E1PPL6;W8J7T8;W8J2A9;W8IXP4;W8ITR0;W8IPC0;Q0P9K6	E1PPL6;W8J7T8;W8J2A9;W8IXP4;W8ITR0;W8IPC0;Q0P9K6	>tr|E1PPL6|E1PPL6_CAMJM Thiamine biosynthesis protein ThiF OS=Campylobacter jejuni subsp. jejuni serotype HS21 (strain M1 / 99/308) GN=thiF PE=4 SV=1;>tr|W8J7T8|W8J7T8_CAMJE Thiamine biosynthesis protein ThiF OS=Campylobacter jejuni subsp. jejuni NCTC 1116
NaN	NaN	NaN	1	1	1	1.35614	1	1	1.58496	1	NaN	NaN	NaN	NaN	NaN	NaN	NaN	NaN	NaN	NaN	NaN	NaN				2	2	2	36.5	36.5	36.5	7.1393	0	5.0124	NaN	1693600	NaN	W8JL23;W8JGC1;W8J709;W8ISZ9;W8INL0;Q0P9K5;E1PPL7	W8JL23;W8JGC1;W8J709;W8ISZ9;W8INL0;Q0P9K5;E1PPL7	>tr|W8JL23|W8JL23_CAMJE Thiamine biosynthesis protein OS=Campylobacter jejuni subsp. jejuni NCTC 11168-mfK12E5 GN=N918_05225 PE=4 SV=1;>tr|W8JGC1|W8JGC1_CAMJE Thiamine biosynthesis protein OS=Campylobacter jejuni subsp. jejuni NCTC 11168-mcK12E5 GN=N917_05
1.58496	1.58496	1.58496	1	1	1	2	NaN	NaN	NaN	1	NaN	NaN	NaN	NaN	NaN	NaN	NaN	NaN	NaN	NaN	NaN	NaN				3	3	3	6.2	6.2	6.2	55.609	0.0031185	2.0836	NaN	1019200	NaN	E1PPL8	E1PPL8	>tr|E1PPL8|E1PPL8_CAMJM Uncharacterized protein OS=Campylobacter jejuni subsp. jejuni serotype HS21 (strain M1 / 99/308) GN=CJM1_1023 PE=4 SV=1
0	0	0	0	0	0	2	NaN	NaN	NaN	0	NaN	NaN	NaN	NaN	NaN	NaN	NaN	NaN	NaN	NaN	NaN	NaN				1	1	1	6.6	6.6	6.6	20.544	0.0070281	1.567	0	0	0	E1PPL9	E1PPL9	>tr|E1PPL9|E1PPL9_CAMJM Uncharacterized protein OS=Campylobacter jejuni subsp. jejuni serotype HS21 (strain M1 / 99/308) GN=CJM1_1024 PE=4 SV=1
2.58496	2.58496	2.58496	2.58496	2.58496	2.58496	1.38957	2.32193	1	1.58496	2.58496	NaN	NaN	NaN	NaN	NaN	NaN	NaN	NaN	NaN	NaN	NaN	NaN				6	6	6	30.3	30.3	30.3	28.188	0	16.702	0	0	0	E1PPM0	E1PPM0	>tr|E1PPM0|E1PPM0_CAMJM RlfA OS=Campylobacter jejuni subsp. jejuni serotype HS21 (strain M1 / 99/308) GN=CJM1_1025 PE=4 SV=1
2.58496	2.58496	2.58496	2.32193	2.32193	2.32193	1.19535	1	1	1	0	NaN	NaN	NaN	NaN	NaN	NaN	NaN	NaN	NaN	NaN	NaN	NaN				6	6	6	8.9	8.9	8.9	80.084	0	8.1453	NaN	393440	NaN	E1PPM1	E1PPM1	>tr|E1PPM1|E1PPM1_CAMJM Type I Restriction Enzyme OS=Campylobacter jejuni subsp. jejuni serotype HS21 (strain M1 / 99/308) GN=hsdM4 PE=4 SV=1
NaN	NaN	NaN	3.70044	3.70044	3.70044	1.27501	3.58496	3.70044	3.16992	3.45943	1.12492	0.0430645	2.21213	1	NaN	NaN	1.12492	0.0430645	2.21213	1	NaN	NaN				14	14	14	49.3	49.3	49.3	40.746	0	47.334	NaN	35112000	NaN	E1PPM2;W8JQZ7;W8JCL8;W8JBL1;W8J816;W8J6C3;Q0P9K4	E1PPM2;W8JQZ7;W8JCL8;W8JBL1;W8J816;W8J6C3;Q0P9K4	>tr|E1PPM2|E1PPM2_CAMJM Succinyl-diaminopimelate desuccinylase OS=Campylobacter jejuni subsp. jejuni serotype HS21 (strain M1 / 99/308) GN=dapE PE=3 SV=1;>tr|W8JQZ7|W8JQZ7_CAMJE Succinyl-diaminopimelate desuccinylase OS=Campylobacter jejuni subsp. jejuni N
2	2	1	2	2	1	0.895303	2	0	0	0	NaN	NaN	NaN	NaN	NaN	NaN	NaN	NaN	NaN	NaN	NaN	NaN				4	4	2	21.5	21.5	11.6	26.636	0	9.4077	0	0	0	E1PPM4	E1PPM4	>tr|E1PPM4|E1PPM4_CAMJM NAD-dependent protein deacylase OS=Campylobacter jejuni subsp. jejuni serotype HS21 (strain M1 / 99/308) GN=npdA PE=3 SV=1
NaN	NaN	NaN	4.32193	4.32193	4.32193	1.30451	4.16993	4.52356	4	4.24793	1.0997	-0.0695276	3.60987	3.16992	NaN	NaN	1.0997	-0.0695276	3.60987	3.16992	NaN	NaN				24	24	24	45.5	45.5	45.5	69.524	0	71.44	NaN	52078000	NaN	E1PPM7;W8JP06;W8JAU3;W8J9A6;W8J668;W8J4A9;Q9PIS3;O32366	E1PPM7;W8JP06;W8JAU3;W8J9A6;W8J668;W8J4A9;Q9PIS3	>tr|E1PPM7|E1PPM7_CAMJM Threonine--tRNA ligase OS=Campylobacter jejuni subsp. jejuni serotype HS21 (strain M1 / 99/308) GN=thrS PE=3 SV=1;>tr|W8JP06|W8JP06_CAMJE Threonine--tRNA ligase OS=Campylobacter jejuni subsp. jejuni NCTC 11168-GSv GN=thrS PE=3 SV=1;
NaN	NaN	NaN	3	3	3	1.34483	3	2.32193	2.80735	3	0.877823	-0.295057	5.35998	2.32193	NaN	NaN	0.877823	-0.295057	5.35998	2.32193	NaN	NaN				8	8	8	55.8	55.8	55.8	19.781	0	87.486	NaN	49375000	NaN	W8JFF0;W8J6Q0;W8J213;W8J1E5;W8IWL9;Q9PIS2;E1PPM8	W8JFF0;W8J6Q0;W8J213;W8J1E5;W8IWL9;Q9PIS2;E1PPM8	>tr|W8JFF0|W8JFF0_CAMJE Translation initiation factor IF-3 OS=Campylobacter jejuni subsp. jejuni NCTC 11168-GSv GN=infC PE=3 SV=1;>tr|W8J6Q0|W8J6Q0_CAMJE Translation initiation factor IF-3 OS=Campylobacter jejuni subsp. jejuni NCTC 11168-mfK12E5 GN=infC PE
1	1	1	1	1	1	1.87578	NaN	NaN	0	1	NaN	NaN	NaN	NaN	NaN	NaN	NaN	NaN	NaN	NaN	NaN	NaN				2	2	2	4.3	4.3	4.3	58.926	0	4.3481	0	0	0	E1PPN0	E1PPN0	>tr|E1PPN0|E1PPN0_CAMJM Uncharacterized protein OS=Campylobacter jejuni subsp. jejuni serotype HS21 (strain M1 / 99/308) GN=CJM1_0203 PE=4 SV=1
NaN	NaN	NaN	3.80735	3.80735	3.80735	1.25096	3.70044	3.45943	3.58496	3.16992	1.19238	0.10809	5.16273	3.32193	NaN	NaN	1.19238	0.10809	5.16273	3.32193	NaN	NaN				15	15	15	60.8	60.8	60.8	38.84	0	46.28	NaN	47082000	NaN	E1PPN4;W8J5X0;W8J0H1;W8IVV4;W8IRU3;W8IMD7;Q9PIS0	E1PPN4;W8J5X0;W8J0H1;W8IVV4;W8IRU3;W8IMD7;Q9PIS0	>tr|E1PPN4|E1PPN4_CAMJM N-acetyl-gamma-glutamyl-phosphate reductase OS=Campylobacter jejuni subsp. jejuni serotype HS21 (strain M1 / 99/308) GN=argC PE=3 SV=1;>tr|W8J5X0|W8J5X0_CAMJE N-acetyl-gamma-glutamyl-phosphate reductase OS=Campylobacter jejuni subsp
NaN	NaN	NaN	2.58496	2.58496	2.58496	1.30451	2	2	2.58496	1.58496	0.957692	-0.158735	4.40449	3.16992	NaN	NaN	0.957692	-0.158735	4.40449	3.16992	NaN	NaN				8	8	8	51.4	51.4	51.4	17.012	0	16.936	NaN	43946000	NaN	E1PPN5;W8JJ25;W8JEF9;W8J506;W8IR96;W8ILR2;Q0PBS9	E1PPN5;W8JJ25;W8JEF9;W8J506;W8IR96;W8ILR2;Q0PBS9	>tr|E1PPN5|E1PPN5_CAMJM Acetyltransferase, GNAT family OS=Campylobacter jejuni subsp. jejuni serotype HS21 (strain M1 / 99/308) GN=CJM1_0208 PE=4 SV=1;>tr|W8JJ25|W8JJ25_CAMJE N-acetyltransferase GCN5 OS=Campylobacter jejuni subsp. jejuni NCTC 11168-mfK12E5
NaN	NaN	NaN	2.80735	2.80735	2.80735	1.40054	2.32193	2.32193	2.32193	2.80735	NaN	NaN	NaN	NaN	NaN	NaN	NaN	NaN	NaN	NaN	NaN	NaN				9	9	9	39.1	39.1	39.1	30.552	0	22.894	NaN	3140400	NaN	E1PPN6;W8JP11;W8JAU7;W8J9B2;W8J673;W8J4B6;Q9PIR8	E1PPN6;W8JP11;W8JAU7;W8J9B2;W8J673;W8J4B6;Q9PIR8	>tr|E1PPN6|E1PPN6_CAMJM Acetylglutamate kinase OS=Campylobacter jejuni subsp. jejuni serotype HS21 (strain M1 / 99/308) GN=argB PE=3 SV=1;>tr|W8JP11|W8JP11_CAMJE Acetylglutamate kinase OS=Campylobacter jejuni subsp. jejuni NCTC 11168-GSv GN=argB PE=3 SV=1;
NaN	NaN	NaN	2.58496	2.58496	2.58496	1.47508	1.58496	2	2.32193	2.58496	NaN	NaN	NaN	NaN	NaN	NaN	NaN	NaN	NaN	NaN	NaN	NaN				6	6	6	38.3	38.3	38.3	23.788	0	13.602	NaN	1678200	NaN	W8JBB3;W8J1B6;W8IXA8;W8IWI7;W8ISP8;Q0PBS6;E1PPN8	W8JBB3;W8J1B6;W8IXA8;W8IWI7;W8ISP8;Q0PBS6;E1PPN8	>tr|W8JBB3|W8JBB3_CAMJE Protein-L-isoaspartate O-methyltransferase OS=Campylobacter jejuni subsp. jejuni NCTC 11168-GSv GN=N920_01105 PE=3 SV=1;>tr|W8J1B6|W8J1B6_CAMJE Protein-L-isoaspartate O-methyltransferase OS=Campylobacter jejuni subsp. jejuni NCTC 11
NaN	NaN	NaN	2.58496	2.58496	2.58496	1.37295	2.58496	2.58496	3	2.80735	0.888461	-0.145542	3.04156	2.80735	NaN	NaN	0.888461	-0.145542	3.04156	2.80735	NaN	NaN				7	7	7	50.5	50.5	50.5	20.307	0	13.848	NaN	43259000	NaN	W8J5X4;W8J0H5;W8IVV7;W8IRU7;W8IME2;Q0PBS5;E1PPN9	W8J5X4;W8J0H5;W8IVV7;W8IRU7;W8IME2;Q0PBS5;E1PPN9	>tr|W8J5X4|W8J5X4_CAMJE Acetyltransferase OS=Campylobacter jejuni subsp. jejuni NCTC 11168-GSv GN=N920_01110 PE=4 SV=1;>tr|W8J0H5|W8J0H5_CAMJE Acetyltransferase OS=Campylobacter jejuni subsp. jejuni NCTC 11168-mfK12E5 GN=N918_01110 PE=4 SV=1;>tr|W8IVV7|W8I
NaN	NaN	NaN	3.90689	3.90689	3.90689	1.37851	3.45943	3.80735	3.70044	3.90689	0.959399	-0.116082	3.60905	1.58496	NaN	NaN	0.959399	-0.116082	3.60905	1.58496	NaN	NaN				17	17	17	46.6	46.6	46.6	52.28	0	61.727	NaN	17111000	NaN	E1PPP0;W8JJ29;W8JEG3;W8J514;W8IRA2;W8ILR8;Q0PBS4	E1PPP0;W8JJ29;W8JEG3;W8J514;W8IRA2;W8ILR8;Q0PBS4	>tr|E1PPP0|E1PPP0_CAMJM Nicotinate phosphoribosyltransferase OS=Campylobacter jejuni subsp. jejuni serotype HS21 (strain M1 / 99/308) GN=pncB PE=3 SV=1;>tr|W8JJ29|W8JJ29_CAMJE Nicotinate phosphoribosyltransferase OS=Campylobacter jejuni subsp. jejuni NCTC
NaN	NaN	NaN	3.58496	3.58496	3.58496	1.41143	3.32193	3.58496	3.70044	3.90689	1.22231	0.195726	3.76882	4.32193	NaN	NaN	1.22231	0.195726	3.76882	4.32193	NaN	NaN				12	12	12	40.3	40.3	40.3	39.647	0	159.94	NaN	190980000	NaN	W8JP17;W8JAV0;W8J9B9;W8J678;W8J4C1;Q0PBS3;E1PPP1	W8JP17;W8JAV0;W8J9B9;W8J678;W8J4C1;Q0PBS3;E1PPP1	>tr|W8JP17|W8JP17_CAMJE Ribonucleoside-diphosphate reductase subunit beta OS=Campylobacter jejuni subsp. jejuni NCTC 11168-GSv GN=N920_01120 PE=3 SV=1;>tr|W8JAV0|W8JAV0_CAMJE Ribonucleoside-diphosphate reductase subunit beta OS=Campylobacter jejuni subsp.
NaN	NaN	NaN	3	3	3	1.36737	4.52356	4.08746	4.24793	4.75489	1.14731	0.0253123	3.18082	2.32193	NaN	NaN	1.14731	0.0253123	3.18082	2.32193	NaN	NaN				9	9	9	67.3	67.3	67.3	22.2	0	83.838	NaN	91190000	NaN	E1PPP3;W8JFG0;W8J6R0;W8J222;W8J1F8;W8IWN0;Q9PIR1	E1PPP3;W8JFG0;W8J6R0;W8J222;W8J1F8;W8IWN0;Q9PIR1	>tr|E1PPP3|E1PPP3_CAMJM Orotate phosphoribosyltransferase OS=Campylobacter jejuni subsp. jejuni serotype HS21 (strain M1 / 99/308) GN=pyrE PE=3 SV=1;>tr|W8JFG0|W8JFG0_CAMJE Orotate phosphoribosyltransferase OS=Campylobacter jejuni subsp. jejuni NCTC 11168-
2.80735	0	0	2.32193	0	0	1.80735	NaN	NaN	0	0	NaN	NaN	NaN	NaN	NaN	NaN	NaN	NaN	NaN	NaN	NaN	NaN				7	1	1	38	5.3	5.3	20.999	0.0040816	1.8074	0	0	0	E1PPP4	E1PPP4	>tr|E1PPP4|E1PPP4_CAMJM Ribosome-recycling factor OS=Campylobacter jejuni subsp. jejuni serotype HS21 (strain M1 / 99/308) GN=frr PE=3 SV=1
NaN	NaN	NaN	2.32193	2.32193	2.32193	1.40054	1	1.58496	2.80735	1	1.41625	0.404903	2.83038	1	NaN	NaN	1.41625	0.404903	2.83038	1	NaN	NaN				6	6	6	37.9	37.9	37.9	24.194	0	14.2	NaN	2934800	NaN	W8JP23;W8JAV6;W8J9E0;W8J681;W8J4C6;Q0PBR7;E1PPP7	W8JP23;W8JAV6;W8J9E0;W8J681;W8J4C6;Q0PBR7;E1PPP7	>tr|W8JP23|W8JP23_CAMJE Carbonic anhydrase OS=Campylobacter jejuni subsp. jejuni NCTC 11168-GSv GN=N920_01150 PE=3 SV=1;>tr|W8JAV6|W8JAV6_CAMJE Carbonic anhydrase OS=Campylobacter jejuni subsp. jejuni NCTC 11168-mfK12E5 GN=N918_01150 PE=3 SV=1;>tr|W8J9E0|W
NaN	NaN	NaN	1	1	1	1	NaN	1	NaN	NaN	NaN	NaN	NaN	NaN	NaN	NaN	NaN	NaN	NaN	NaN	NaN	NaN				3	3	3	6.2	6.2	6.2	71.37	0.0011274	3.4368	NaN	560610	NaN	W8JFG8;W8J6R5;W8J227;W8J1I4;W8IWN6;Q0PBR6;E1PPP8	W8JFG8;W8J6R5;W8J227;W8J1I4;W8IWN6;Q0PBR6;E1PPP8	>tr|W8JFG8|W8JFG8_CAMJE Mechanosensitive ion channel protein OS=Campylobacter jejuni subsp. jejuni NCTC 11168-GSv GN=N920_01155 PE=4 SV=1;>tr|W8J6R5|W8J6R5_CAMJE Mechanosensitive ion channel protein OS=Campylobacter jejuni subsp. jejuni NCTC 11168-mfK12E5
NaN	NaN	NaN	3.90689	3.90689	3.90689	1.36737	5.35755	5.16993	5.12928	5.64386	0.975263	-0.0703604	3.356	5.08746	NaN	NaN	0.975263	-0.0703604	3.356	5.08746	NaN	NaN				15	15	15	59.4	59.4	59.4	35.49	0	200.89	NaN	403250000	NaN	W8JBC0;W8J1C6;W8IXD9;W8IWJ7;W8ISQ8;Q0PBR5;E1PPP9	W8JBC0;W8J1C6;W8IXD9;W8IWJ7;W8ISQ8;Q0PBR5;E1PPP9	>tr|W8JBC0|W8JBC0_CAMJE Nitrogen fixation protein NifU OS=Campylobacter jejuni subsp. jejuni NCTC 11168-GSv GN=N920_01160 PE=3 SV=1;>tr|W8J1C6|W8J1C6_CAMJE Nitrogen fixation protein NifU OS=Campylobacter jejuni subsp. jejuni NCTC 11168-mfK12E5 GN=N918_0116
NaN	NaN	NaN	4.24793	4.24793	4.24793	1.37295	5.16993	4.80735	5.20945	5.39232	0.783834	-0.268851	2.49784	4.9542	NaN	NaN	0.783834	-0.268851	2.49784	4.9542	NaN	NaN				19	19	19	74.3	74.3	74.3	43.023	0	221.38	NaN	764540000	NaN	E1PPQ0;W8J609;W8J0I6;W8IVW6;W8IRY3;W8IMF3;Q0PBR4	E1PPQ0;W8J609;W8J0I6;W8IVW6;W8IRY3;W8IMF3;Q0PBR4	>tr|E1PPQ0|E1PPQ0_CAMJM Cysteine desulfurase OS=Campylobacter jejuni subsp. jejuni serotype HS21 (strain M1 / 99/308) GN=iscS PE=4 SV=1;>tr|W8J609|W8J609_CAMJE Cysteine desulfarase OS=Campylobacter jejuni subsp. jejuni NCTC 11168-GSv GN=N920_01165 PE=4 SV=
NaN	NaN	NaN	2	2	2	1.51602	NaN	1.58496	1	1	NaN	NaN	NaN	NaN	NaN	NaN	NaN	NaN	NaN	NaN	NaN	NaN				6	6	6	20.6	20.6	20.6	45.02	0	7.3833	NaN	6040900	NaN	W8JP49;W8JAW1;W8J9E4;W8J686;W8J4D1;Q0PBR2;E1PPQ2	W8JP49;W8JAW1;W8J9E4;W8J686;W8J4D1;Q0PBR2;E1PPQ2	>tr|W8JP49|W8JP49_CAMJE Uncharacterized protein OS=Campylobacter jejuni subsp. jejuni NCTC 11168-GSv GN=N920_01175 PE=4 SV=1;>tr|W8JAW1|W8JAW1_CAMJE Uncharacterized protein OS=Campylobacter jejuni subsp. jejuni NCTC 11168-mfK12E5 GN=N918_01175 PE=4 SV=1;>t
2	2	0	1	1	0	1.1375	1	0	0	0	NaN	NaN	NaN	0	NaN	NaN	NaN	NaN	NaN	0	NaN	NaN				4	4	1	31.6	31.6	12.8	13.817	0	5.249	NaN	10141000	NaN	E1PPQ4	E1PPQ4	>tr|E1PPQ4|E1PPQ4_CAMJM 50S ribosomal protein L20 OS=Campylobacter jejuni subsp. jejuni serotype HS21 (strain M1 / 99/308) GN=rplT PE=3 SV=1
NaN	NaN	NaN	3.70044	3.70044	3.70044	1.3505	4.24793	4	4.39232	4.32193	1.00885	-0.0968383	0.413919	2	NaN	NaN	1.00885	-0.0968383	0.413919	2	NaN	NaN				13	13	13	55.8	55.8	55.8	31.923	0	86.043	NaN	166970000	NaN	E1PPQ7;W8J621;W8J0J2;W8IVX1;W8IRY7;W8IMF8;Q0PBQ7	E1PPQ7;W8J621;W8J0J2;W8IVX1;W8IRY7;W8IMF8;Q0PBQ7	>tr|E1PPQ7|E1PPQ7_CAMJM Uncharacterized protein OS=Campylobacter jejuni subsp. jejuni serotype HS21 (strain M1 / 99/308) GN=CJM1_0230 PE=4 SV=1;>tr|W8J621|W8J621_CAMJE Uncharacterized protein OS=Campylobacter jejuni subsp. jejuni NCTC 11168-GSv GN=N920_012
NaN	NaN	NaN	0	0	0	1	1	NaN	NaN	0	NaN	NaN	NaN	NaN	NaN	NaN	NaN	NaN	NaN	NaN	NaN	NaN				1	1	1	51	51	51	6.5102	0	7.7816	0	0	0	W8J8M8;W8J3Z7;W8IZD2;W8IVC1;W8IQT7;Q0PBQ4;E1PPR0	W8J8M8;W8J3Z7;W8IZD2;W8IVC1;W8IQT7;Q0PBQ4;E1PPR0	>tr|W8J8M8|W8J8M8_CAMJE Highly acidic protein OS=Campylobacter jejuni subsp. jejuni NCTC 11168-GSv GN=N920_01215 PE=4 SV=1;>tr|W8J3Z7|W8J3Z7_CAMJE Highly acidic protein OS=Campylobacter jejuni subsp. jejuni NCTC 11168-mfK12E5 GN=N918_01215 PE=4 SV=1;>tr|W8
1	1	1	0	0	0	1.32193	NaN	0	0	NaN	NaN	NaN	NaN	NaN	NaN	NaN	NaN	NaN	NaN	NaN	NaN	NaN				2	2	2	12.1	12.1	12.1	17.197	0.0011249	3.3655	NaN	1957600	NaN	E1PPR1	E1PPR1	>tr|E1PPR1|E1PPR1_CAMJM Cyclic pyranopterin monophosphate synthase accessory protein OS=Campylobacter jejuni subsp. jejuni serotype HS21 (strain M1 / 99/308) GN=moaC PE=3 SV=1
0	0	0	0	0	0	1.48543	0	0	0	1	1.28641	0.164658	3.6472	1.58496	NaN	NaN	1.28641	0.164658	3.6472	1.58496	NaN	NaN				1	1	1	13.8	13.8	13.8	10.328	0	8.5144	NaN	9031000	NaN	E1PPR2	E1PPR2	>tr|E1PPR2|E1PPR2_CAMJM Uncharacterized protein OS=Campylobacter jejuni subsp. jejuni serotype HS21 (strain M1 / 99/308) GN=CJM1_0235 PE=4 SV=1
NaN	NaN	NaN	3.45943	3.45943	3.45943	1.33342	3	2.80735	3	3	NaN	NaN	NaN	NaN	NaN	NaN	NaN	NaN	NaN	NaN	NaN	NaN				12	12	12	45.5	45.5	45.5	43.388	0	75.545	NaN	6596500	NaN	E1PPR3;W8J627;W8J0J6;W8IVX6;W8IRZ1;W8IMG3;Q0PBQ1	E1PPR3;W8J627;W8J0J6;W8IVX6;W8IRZ1;W8IMG3;Q0PBQ1	>tr|E1PPR3|E1PPR3_CAMJM Uncharacterized protein OS=Campylobacter jejuni subsp. jejuni serotype HS21 (strain M1 / 99/308) GN=CJM1_0236 PE=4 SV=1;>tr|W8J627|W8J627_CAMJE Uncharacterized protein OS=Campylobacter jejuni subsp. jejuni NCTC 11168-GSv GN=N920_012
3.32193	0	0	3.32193	0	0	1.32193	0	0	0	0	NaN	NaN	NaN	NaN	NaN	NaN	NaN	NaN	NaN	NaN	NaN	NaN				10	1	1	52	8.6	8.6	23.315	0	6.6762	NaN	3468100	NaN	E1PPR4	E1PPR4	>tr|E1PPR4|E1PPR4_CAMJM Exodeoxyribonuclease III OS=Campylobacter jejuni subsp. jejuni serotype HS21 (strain M1 / 99/308) GN=xth PE=4 SV=1
1.58496	1	1	1.58496	1	1	1.70044	NaN	0	0	1	NaN	NaN	NaN	NaN	NaN	NaN	NaN	NaN	NaN	NaN	NaN	NaN				3	2	2	44.8	29.9	29.9	7.8273	0.0011038	3.1221	NaN	9044100	NaN	E1PPR5	E1PPR5	>tr|E1PPR5|E1PPR5_CAMJM Uncharacterized protein OS=Campylobacter jejuni subsp. jejuni serotype HS21 (strain M1 / 99/308) GN=CJM1_0238 PE=4 SV=1
NaN	NaN	NaN	3.32193	3.32193	3.32193	1.33914	3.16992	2.58496	3	3.16992	0.912956	-0.203834	3.24211	1	NaN	NaN	0.912956	-0.203834	3.24211	1	NaN	NaN				11	11	11	38.2	38.2	38.2	38.454	0	30.108	NaN	16436000	NaN	E1PPR9;W8J633;W8J0K1;W8IVY0;W8IRZ6;W8IMG9;Q0PBP6	E1PPR9;W8J633;W8J0K1;W8IVY0;W8IRZ6;W8IMG9;Q0PBP6	>tr|E1PPR9|E1PPR9_CAMJM Dihydroorotase OS=Campylobacter jejuni subsp. jejuni serotype HS21 (strain M1 / 99/308) GN=pyrC PE=4 SV=1;>tr|W8J633|W8J633_CAMJE Dihydroorotase OS=Campylobacter jejuni subsp. jejuni NCTC 11168-GSv GN=N920_01255 PE=4 SV=1;>tr|W8J0K1
NaN	NaN	NaN	3.58496	3.58496	3.58496	1.38957	3	3	2	3.58496	NaN	NaN	NaN	NaN	NaN	NaN	NaN	NaN	NaN	NaN	NaN	NaN				13	13	13	58.2	58.2	58.2	28.01	0	46.076	NaN	3996700	NaN	E1PPS1;W8JJ54;W8JEI9;W8J576;W8IRE8;W8ILU4;Q0PBP4	E1PPS1;W8JJ54;W8JEI9;W8J576;W8IRE8;W8ILU4;Q0PBP4	>tr|E1PPS1|E1PPS1_CAMJM Conserved domain protein OS=Campylobacter jejuni subsp. jejuni serotype HS21 (strain M1 / 99/308) GN=CJM1_0244 PE=4 SV=1;>tr|W8JJ54|W8JJ54_CAMJE SAM-dependent methyltransferase OS=Campylobacter jejuni subsp. jejuni NCTC 11168-mfK12E
NaN	NaN	NaN	3.32193	3.32193	3.32193	1.32193	2	2	0	2.32193	NaN	NaN	NaN	0	NaN	NaN	NaN	NaN	NaN	0	NaN	NaN				18	18	18	30.7	30.7	30.7	93.276	0	56.731	NaN	45446000	NaN	W8JIX4;W8JEA1;W8JD80;W8J9Q5;W8J852;Q0PBP1;E1PPS5	W8JIX4;W8JEA1;W8JD80;W8J9Q5;W8J852;Q0PBP1;E1PPS5	>tr|W8JIX4|W8JIX4_CAMJE Trimethylamine N-oxide reductase I catalytic subunit OS=Campylobacter jejuni subsp. jejuni NCTC 11168-GSv GN=N920_01280 PE=4 SV=1;>tr|W8JEA1|W8JEA1_CAMJE Trimethylamine N-oxide reductase I catalytic subunit OS=Campylobacter jejuni s
NaN	NaN	NaN	2.58496	2.58496	2.58496	1.45943	1.58496	2.32193	2.58496	2.58496	0.703632	-0.381329	2.46391	1	NaN	NaN	0.703632	-0.381329	2.46391	1	NaN	NaN				9	9	9	45	45	45	22.112	0	18.422	NaN	73212000	NaN	W8JET0;W8JAB5;W8J5J7;W8J500;W8J084;Q0PBP0;E1PPS6	W8JET0;W8JAB5;W8J5J7;W8J500;W8J084;Q0PBP0;E1PPS6	>tr|W8JET0|W8JET0_CAMJE Cytochrome C OS=Campylobacter jejuni subsp. jejuni NCTC 11168-GSv GN=N920_01285 PE=4 SV=1;>tr|W8JAB5|W8JAB5_CAMJE Cytochrome C OS=Campylobacter jejuni subsp. jejuni NCTC 11168-mfK12E5 GN=N918_01285 PE=4 SV=1;>tr|W8J5J7|W8J5J7_CAMJE
NaN	NaN	NaN	2	2	2	1.73552	NaN	0	1	1.58496	NaN	NaN	NaN	NaN	NaN	NaN	NaN	NaN	NaN	NaN	NaN	NaN				4	4	4	13.3	13.3	13.3	40.259	0	5.3535	NaN	1373900	NaN	W8JJ60;W8JEJ3;W8J589;W8IRF2;W8ILV1;Q0PBN7;E1PPS9	W8JJ60;W8JEJ3;W8J589;W8IRF2;W8ILV1;Q0PBN7;E1PPS9	>tr|W8JJ60|W8JJ60_CAMJE Membrane protein OS=Campylobacter jejuni subsp. jejuni NCTC 11168-mfK12E5 GN=N918_01300 PE=4 SV=1;>tr|W8JEJ3|W8JEJ3_CAMJE Membrane protein OS=Campylobacter jejuni subsp. jejuni NCTC 11168-mcK12E5 GN=N917_01300 PE=4 SV=1;>tr|W8J589|W
NaN	NaN	NaN	2.32193	2.32193	2.32193	1.41684	1	1.58496	2	1.58496	NaN	NaN	NaN	NaN	NaN	NaN	NaN	NaN	NaN	NaN	NaN	NaN				6	6	6	9.3	9.3	9.3	83.724	0	7.1654	NaN	725300	NaN	E1PPT0;W8J7U0;W8J2B6;W8IXQ0;W8ITR4;W8IPC5;Q0P9K0	E1PPT0;W8J7U0;W8J2B6;W8IXQ0;W8ITR4;W8IPC5;Q0P9K0	>tr|E1PPT0|E1PPT0_CAMJM Endonuclease MutS2 OS=Campylobacter jejuni subsp. jejuni serotype HS21 (strain M1 / 99/308) GN=mutS PE=3 SV=1;>tr|W8J7U0|W8J7U0_CAMJE Endonuclease MutS2 OS=Campylobacter jejuni subsp. jejuni NCTC 11168-GSv GN=mutS2 PE=3 SV=1;>tr|W8J
NaN	NaN	NaN	3.70044	3.70044	3.70044	1.39506	3.32193	3.16992	3.45943	3.70044	NaN	NaN	NaN	NaN	NaN	NaN	NaN	NaN	NaN	NaN	NaN	NaN				14	14	14	37.1	37.1	37.1	48.128	0	50.457	NaN	72412000	NaN	E1PPT2;W8JR01;W8JCM2;W8JBL7;W8J823;W8J6C9;Q9PNN7	E1PPT2;W8JR01;W8JCM2;W8JBL7;W8J823;W8J6C9;Q9PNN7	>tr|E1PPT2|E1PPT2_CAMJM UDP-N-acetylmuramate--L-alanine ligase OS=Campylobacter jejuni subsp. jejuni serotype HS21 (strain M1 / 99/308) GN=murC PE=3 SV=1;>tr|W8JR01|W8JR01_CAMJE UDP-N-acetylmuramate--L-alanine ligase OS=Campylobacter jejuni subsp. jejuni N
NaN	NaN	NaN	2.80735	2.80735	2.80735	1.43296	2.58496	2.58496	2.32193	3.32193	0.820812	-0.268869	3.65592	3.45943	NaN	NaN	0.820812	-0.268869	3.65592	3.45943	NaN	NaN				7	7	7	30.6	30.6	30.6	30.11	0	23.883	NaN	74527000	NaN	W8JHB5;W8J8M9;W8J3Z8;W8J3B8;W8IYM3;Q0P9J6;E1PPT3	W8JHB5;W8J8M9;W8J3Z8;W8J3B8;W8IYM3;Q0P9J6;E1PPT3	>tr|W8JHB5|W8JHB5_CAMJE Carbon-nitrogen hydrolase OS=Campylobacter jejuni subsp. jejuni NCTC 11168-GSv GN=N920_05295 PE=4 SV=1;>tr|W8J8M9|W8J8M9_CAMJE Carbon-nitrogen hydrolase OS=Campylobacter jejuni subsp. jejuni NCTC 11168-mfK12E5 GN=N918_05270 PE=4 SV=
NaN	NaN	NaN	0	0	0	1.45943	NaN	1	0	0	NaN	NaN	NaN	NaN	NaN	NaN	NaN	NaN	NaN	NaN	NaN	NaN				3	3	3	52.6	52.6	52.6	6.6454	0	4.9915	NaN	8237400	NaN	W8JD73;W8J374;W8IZ44;W8IYF4;W8IUK8;Q0P9J5;E1PPT4	W8JD73;W8J374;W8IZ44;W8IYF4;W8IUK8;Q0P9J5;E1PPT4	>tr|W8JD73|W8JD73_CAMJE Coiled-coil protein OS=Campylobacter jejuni subsp. jejuni NCTC 11168-GSv GN=N920_05300 PE=4 SV=1;>tr|W8J374|W8J374_CAMJE Coiled-coil protein OS=Campylobacter jejuni subsp. jejuni NCTC 11168-mfK12E5 GN=N918_05275 PE=4 SV=1;>tr|W8IZ44
NaN	NaN	NaN	1.58496	1.58496	1.58496	1.90689	NaN	NaN	0	1.58496	NaN	NaN	NaN	NaN	NaN	NaN	NaN	NaN	NaN	NaN	NaN	NaN				4	4	4	7.8	7.8	7.8	52.151	0	4.1486	NaN	170200	NaN	W8J7U4;W8J2C2;W8IXQ5;W8ITR6;W8IPE4;Q0P9J4;E1PPT5	W8J7U4;W8J2C2;W8IXQ5;W8ITR6;W8IPE4;Q0P9J4;E1PPT5	>tr|W8J7U4|W8J7U4_CAMJE Inosine-5-monophosphate dehydrogenase OS=Campylobacter jejuni subsp. jejuni NCTC 11168-GSv GN=guaB PE=3 SV=1;>tr|W8J2C2|W8J2C2_CAMJE Inosine-5-monophosphate dehydrogenase OS=Campylobacter jejuni subsp. jejuni NCTC 11168-mfK12E5 GN
3.80735	0	0	3.70044	0	0	1.37851	0	0	1	0	NaN	NaN	NaN	NaN	NaN	NaN	NaN	NaN	NaN	NaN	NaN	NaN				14	1	1	49.9	4.2	4.2	49.439	0	27.107	NaN	2451300	NaN	E1PPT6	E1PPT6	>tr|E1PPT6|E1PPT6_CAMJM Glutamyl-tRNA(Gln) amidotransferase subunit A OS=Campylobacter jejuni subsp. jejuni serotype HS21 (strain M1 / 99/308) GN=gatA PE=3 SV=1
NaN	NaN	NaN	4.9542	4.9542	4.9542	1.28688	5.32193	5.24793	5.08746	5.12928	0.916706	-0.10372	3.65981	5.58496	NaN	NaN	0.916706	-0.10372	3.65981	5.58496	NaN	NaN				35	35	35	45.5	45.5	45.5	105.31	0	152.8	NaN	260450000	NaN	E1PPT7;W8JR06;W8JCM7;W8JBM1;W8J827;W8J6F8;P41257	E1PPT7;W8JR06;W8JCM7;W8JBM1;W8J827;W8J6F8;P41257	>tr|E1PPT7|E1PPT7_CAMJM Isoleucine--tRNA ligase OS=Campylobacter jejuni subsp. jejuni serotype HS21 (strain M1 / 99/308) GN=ileS PE=3 SV=1;>tr|W8JR06|W8JR06_CAMJE Isoleucine--tRNA ligase OS=Campylobacter jejuni subsp. jejuni NCTC 11168-GSv GN=ileS PE=3 SV=
NaN	NaN	NaN	3	3	3	1.33342	2.32193	3	2.58496	2.58496	NaN	NaN	NaN	0	NaN	NaN	NaN	NaN	NaN	0	NaN	NaN				8	8	8	24.3	24.3	24.3	41.026	0	24.442	NaN	5792200	NaN	E1PPT8;W8JHC0;W8J8N3;W8J405;W8J3C3;W8IYP9;Q0P9J0	E1PPT8;W8JHC0;W8J8N3;W8J405;W8J3C3;W8IYP9;Q0P9J0	>tr|E1PPT8|E1PPT8_CAMJM Competence/damage-inducible protein CinA family OS=Campylobacter jejuni subsp. jejuni serotype HS21 (strain M1 / 99/308) GN=cinA PE=4 SV=1;>tr|W8JHC0|W8JHC0_CAMJE Competence damage-inducible protein A OS=Campylobacter jejuni subsp.
NaN	NaN	NaN	1.58496	1.58496	1.58496	1.71809	0	NaN	1	2	NaN	NaN	NaN	NaN	NaN	NaN	NaN	NaN	NaN	NaN	NaN	NaN				3	3	3	20.6	20.6	20.6	16.587	0.0011186	3.2558	0	0	0	W8JD77;W8J398;W8IZ49;W8IYF9;W8IUM9;Q0P9I9;E1PPT9	W8JD77;W8J398;W8IZ49;W8IYF9;W8IUM9;Q0P9I9;E1PPT9	>tr|W8JD77|W8JD77_CAMJE Acetyltransferase OS=Campylobacter jejuni subsp. jejuni NCTC 11168-GSv GN=N920_05330 PE=4 SV=1;>tr|W8J398|W8J398_CAMJE Acetyltransferase OS=Campylobacter jejuni subsp. jejuni NCTC 11168-mfK12E5 GN=N918_05305 PE=4 SV=1;>tr|W8IZ49|W8I
2.32193	2.32193	2.32193	2.32193	2.32193	2.32193	1.49057	1.58496	1.58496	2	2.58496	NaN	NaN	NaN	0	NaN	NaN	NaN	NaN	NaN	0	NaN	NaN				5	5	5	20.4	20.4	20.4	23.992	0	33.526	NaN	3493200	NaN	E1PPU0	E1PPU0	>tr|E1PPU0|E1PPU0_CAMJM NAD(P)H-flavin oxidoreductase, putative OS=Campylobacter jejuni subsp. jejuni serotype HS21 (strain M1 / 99/308) GN=CJM1_1041 PE=4 SV=1
NaN	NaN	NaN	3.32193	3.32193	3.32193	1.28688	2.80735	3.45943	2.80735	2.80735	1.17683	0.0927488	3.17878	2.80735	NaN	NaN	1.17683	0.0927488	3.17878	2.80735	NaN	NaN				11	11	11	51.2	51.2	51.2	23.487	0	39.172	NaN	50582000	NaN	E1PPU1;W8J7U8;W8J2F1;W8IXR2;W8ITS1;W8IPE8;Q0P9I8	E1PPU1;W8J7U8;W8J2F1;W8IXR2;W8ITS1;W8IPE8;Q0P9I8	>tr|E1PPU1|E1PPU1_CAMJM Nitroreductase OS=Campylobacter jejuni subsp. jejuni serotype HS21 (strain M1 / 99/308) GN=rdxA PE=4 SV=1;>tr|W8J7U8|W8J7U8_CAMJE Nitroreductase OS=Campylobacter jejuni subsp. jejuni NCTC 11168-GSv GN=N920_05335 PE=4 SV=1;>tr|W8J2F1
NaN	NaN	NaN	2.80735	2.80735	2.80735	1.57046	2.80735	3.16992	4.58496	4.39232	1.16434	0.0947765	1.83548	3.32193	NaN	NaN	1.16434	0.0947765	1.83548	3.32193	NaN	NaN				8	8	8	57.6	57.6	57.6	14.698	0	75.231	NaN	219980000	NaN	E1PPU6;W8JD81;W8J3A2;W8IZ54;W8IYG2;W8IUN4;Q9ZAH3	E1PPU6;W8JD81;W8J3A2;W8IZ54;W8IYG2;W8IUN4;Q9ZAH3	>tr|E1PPU6|E1PPU6_CAMJM 30S ribosomal protein S6 OS=Campylobacter jejuni subsp. jejuni serotype HS21 (strain M1 / 99/308) GN=rpsF PE=3 SV=1;>tr|W8JD81|W8JD81_CAMJE 30S ribosomal protein S6 OS=Campylobacter jejuni subsp. jejuni NCTC 11168-GSv GN=rpsF PE=3 S
NaN	NaN	NaN	2.32193	2.32193	2.32193	1.33914	2.80735	2.80735	3.16992	2.80735	1.00202	0.00762616	3.10224	3.80735	NaN	NaN	1.00202	0.00762616	3.10224	3.80735	NaN	NaN				6	6	6	36.6	36.6	36.6	20.683	0	112.57	NaN	59904000	NaN	W8J7V3;W8J2G8;W8IXR9;W8ITS6;W8IPF2;O69302;E1PPU7	W8J7V3;W8J2G8;W8IXR9;W8ITS6;W8IPF2;O69302;E1PPU7	>tr|W8J7V3|W8J7V3_CAMJE Single-stranded DNA-binding protein OS=Campylobacter jejuni subsp. jejuni NCTC 11168-GSv GN=N920_05360 PE=4 SV=1;>tr|W8J2G8|W8J2G8_CAMJE Single-stranded DNA-binding protein OS=Campylobacter jejuni subsp. jejuni NCTC 11168-mfK12E5 GN
NaN	NaN	NaN	1	1	1	1	1	NaN	NaN	0	NaN	NaN	NaN	NaN	NaN	NaN	NaN	NaN	NaN	NaN	NaN	NaN				3	3	3	20.9	20.9	20.9	10.271	0.0011338	3.5569	NaN	46370000	NaN	W8JL73;W8JGE3;W8J727;W8IT14;W8INR9;O69301;E1PPU8	W8JL73;W8JGE3;W8J727;W8IT14;W8INR9;O69301;E1PPU8	>tr|W8JL73|W8JL73_CAMJE 30S ribosomal protein S18 OS=Campylobacter jejuni subsp. jejuni NCTC 11168-mfK12E5 GN=rpsR PE=3 SV=1;>tr|W8JGE3|W8JGE3_CAMJE 30S ribosomal protein S18 OS=Campylobacter jejuni subsp. jejuni NCTC 11168-mcK12E5 GN=rpsR PE=3 SV=1;>tr|W8
NaN	NaN	NaN	4.16993	4.16993	4.16993	1.26903	3.90689	4	3.90689	3.58496	0.70558	-0.294986	4.39287	3.90689	NaN	NaN	0.70558	-0.294986	4.39287	3.90689	NaN	NaN				18	18	18	25.7	25.7	25.7	90.109	0	82.125	NaN	52115000	NaN	E1PPU9;W8JR14;W8JCR4;W8JBM9;W8J837;W8J6I0;O69300	E1PPU9;W8JR14;W8JCR4;W8JBM9;W8J837;W8J6I0;O69300	>tr|E1PPU9|E1PPU9_CAMJM Lon protease OS=Campylobacter jejuni subsp. jejuni serotype HS21 (strain M1 / 99/308) GN=lon PE=3 SV=1;>tr|W8JR14|W8JR14_CAMJE Lon protease OS=Campylobacter jejuni subsp. jejuni NCTC 11168-GSv GN=lon PE=2 SV=1;>tr|W8JCR4|W8JCR4_CAMJ
NaN	NaN	NaN	1.58496	1.58496	1.58496	1.45943	0	NaN	1	0	NaN	NaN	NaN	NaN	NaN	NaN	NaN	NaN	NaN	NaN	NaN	NaN				3	3	3	13	13	13	25.526	0	3.5831	0	0	0	W8JHD0;W8J8S5;W8J417;W8J3D1;W8IYR4;Q0P9I0;E1PPV0	W8JHD0;W8J8S5;W8J417;W8J3D1;W8IYR4;Q0P9I0;E1PPV0	>tr|W8JHD0|W8JHD0_CAMJE Uncharacterized protein OS=Campylobacter jejuni subsp. jejuni NCTC 11168-GSv GN=N920_05375 PE=4 SV=1;>tr|W8J8S5|W8J8S5_CAMJE Uncharacterized protein OS=Campylobacter jejuni subsp. jejuni NCTC 11168-mfK12E5 GN=N918_05350 PE=4 SV=1;>t
NaN	NaN	NaN	1.58496	1.58496	1.58496	1.18903	4.24793	3.45943	4.24793	3	1.83406	0.687777	4.38764	1	NaN	NaN	1.83406	0.687777	4.38764	1	NaN	NaN				3	3	3	24.8	24.8	24.8	14.844	0	19.357	NaN	157050000	NaN	W8JD83;W8J3A5;W8IZ58;W8IYG7;W8IUN9;Q0P9H9;E1PPV1	W8JD83;W8J3A5;W8IZ58;W8IYG7;W8IUN9;Q0P9H9;E1PPV1	>tr|W8JD83|W8JD83_CAMJE Flagellar assembly factor FliW OS=Campylobacter jejuni subsp. jejuni NCTC 11168-GSv GN=fliW PE=3 SV=1;>tr|W8J3A5|W8J3A5_CAMJE Flagellar assembly factor FliW OS=Campylobacter jejuni subsp. jejuni NCTC 11168-mfK12E5 GN=fliW PE=3 SV=1;
NaN	NaN	NaN	1.58496	1.58496	1.58496	1.58496	NaN	0	1	0	NaN	NaN	NaN	NaN	NaN	NaN	NaN	NaN	NaN	NaN	NaN	NaN				4	4	4	22.2	22.2	22.2	26.56	0	3.6807	NaN	666380	NaN	E1PPV2;W8J7V7;W8J2H3;W8IXS4;W8ITS9;W8IPF5;Q0P9H8	E1PPV2;W8J7V7;W8J2H3;W8IXS4;W8ITS9;W8IPF5;Q0P9H8	>tr|E1PPV2|E1PPV2_CAMJM Pyrroline-5-carboxylate reductase OS=Campylobacter jejuni subsp. jejuni serotype HS21 (strain M1 / 99/308) GN=proC PE=3 SV=1;>tr|W8J7V7|W8J7V7_CAMJE Pyrroline-5-carboxylate reductase OS=Campylobacter jejuni subsp. jejuni NCTC 11168-
NaN	NaN	NaN	0	0	0	0	0	NaN	NaN	NaN	NaN	NaN	NaN	NaN	NaN	NaN	NaN	NaN	NaN	NaN	NaN	NaN				1	1	1	7.2	7.2	7.2	23.91	0.0021345	2.6521	0	0	0	W8JD88;W8J3A8;W8IZ63;W8IYH2;W8IUP1;Q0P9H4;E1PPV6	W8JD88;W8J3A8;W8IZ63;W8IYH2;W8IUP1;Q0P9H4;E1PPV6	>tr|W8JD88|W8JD88_CAMJE Uroporphyrinogen-III synthase OS=Campylobacter jejuni subsp. jejuni NCTC 11168-GSv GN=N920_05405 PE=4 SV=1;>tr|W8J3A8|W8J3A8_CAMJE Uroporphyrinogen-III synthase OS=Campylobacter jejuni subsp. jejuni NCTC 11168-mfK12E5 GN=N918_05380
NaN	NaN	NaN	3.58496	3.58496	3.58496	1.37851	3.45943	3.70044	3.45943	3.90689	NaN	NaN	NaN	NaN	NaN	NaN	NaN	NaN	NaN	NaN	NaN	NaN				12	12	12	64.2	64.2	64.2	30.328	0	68.557	NaN	3995800	NaN	E1PPV8;W8JL80;W8JGF2;W8J737;W8IT22;W8INS6;Q0P9H2	E1PPV8;W8JL80;W8JGF2;W8J737;W8IT22;W8INS6;Q0P9H2	>tr|E1PPV8|E1PPV8_CAMJM Phosphomethylpyrimidine kinase OS=Campylobacter jejuni subsp. jejuni serotype HS21 (strain M1 / 99/308) GN=thiD PE=4 SV=1;>tr|W8JL80|W8JL80_CAMJE Phosphomethylpyrimidine kinase OS=Campylobacter jejuni subsp. jejuni NCTC 11168-mfK12E
NaN	NaN	NaN	1.58496	1.58496	1.58496	1.40054	2	1	1.58496	2.32193	NaN	NaN	NaN	NaN	NaN	NaN	NaN	NaN	NaN	NaN	NaN	NaN				3	3	3	17.1	17.1	17.1	26.584	0	30.233	NaN	2654400	NaN	E1PPV9;W8JR20;W8JCS1;W8JBN8;W8J848;W8J6I9;Q0P9H1	E1PPV9	>tr|E1PPV9|E1PPV9_CAMJM Endonuclease III OS=Campylobacter jejuni subsp. jejuni serotype HS21 (strain M1 / 99/308) GN=CJM1_1060 PE=3 SV=1
NaN	NaN	NaN	1	1	1	1.38957	1.58496	1.58496	2.80735	1.58496	1.2225	0.152118	3.2086	2.32193	NaN	NaN	1.2225	0.152118	3.2086	2.32193	NaN	NaN				2	2	2	25.2	25.2	25.2	13.803	0	47.146	NaN	54864000	NaN	W8JF50;W8JDJ7;W8J536;W8IZU2;W8IQG9;Q0P9G8;E1PPW2	W8JF50;W8JDJ7;W8J536;W8IZU2;W8IQG9;Q0P9G8;E1PPW2	>tr|W8JF50|W8JF50_CAMJE Uncharacterized protein OS=Campylobacter jejuni subsp. jejuni NCTC 11168-GSv GN=N920_05435 PE=4 SV=1;>tr|W8JDJ7|W8JDJ7_CAMJE Uncharacterized protein OS=Campylobacter jejuni subsp. jejuni NCTC 11168-Kf1 GN=N919_05425 PE=4 SV=1;>tr|W8
1	1	1	1	1	1	1.58496	0	NaN	NaN	1	NaN	NaN	NaN	NaN	NaN	NaN	NaN	NaN	NaN	NaN	NaN	NaN				2	2	2	7.8	7.8	7.8	44.912	0	4.1533	0	0	0	E1PPW4	E1PPW4	>tr|E1PPW4|E1PPW4_CAMJM Folylpolyglutamate synthase/dihydrofolate synthase OS=Campylobacter jejuni subsp. jejuni serotype HS21 (strain M1 / 99/308) GN=folC PE=4 SV=1
NaN	NaN	NaN	3.58496	3.58496	3.58496	1.28688	3.16992	2.32193	2.32193	3	1.07032	0.168257	3.20766	2.32193	NaN	NaN	1.07032	0.168257	3.20766	2.32193	NaN	NaN				14	14	14	37.8	37.8	37.8	54.879	0	98.672	NaN	15951000	NaN	E1PPW5;W8JR23;W8JCS4;W8JBP2;W8J854;W8J6J6;Q0P9G5	E1PPW5;W8JR23;W8JCS4;W8JBP2;W8J854;W8J6J6;Q0P9G5	>tr|E1PPW5|E1PPW5_CAMJM Uncharacterized protein OS=Campylobacter jejuni subsp. jejuni serotype HS21 (strain M1 / 99/308) GN=CJM1_1066 PE=4 SV=1;>tr|W8JR23|W8JR23_CAMJE Uncharacterized protein OS=Campylobacter jejuni subsp. jejuni NCTC 11168-GSv GN=N920_054
NaN	NaN	NaN	5.24793	5.24793	5.24793	1.30451	5.24793	5.08746	4.90689	5.20945	1.1698	0.155361	4.22943	4.16993	NaN	NaN	1.1698	0.155361	4.22943	4.16993	NaN	NaN				39	39	39	53.9	53.9	53.9	93.369	0	238.88	NaN	308060000	NaN	E1PPW7;W8JD95;W8J3B6;W8IZ74;W8IYI2;W8IUP9;Q9PNK3	E1PPW7;W8JD95;W8J3B6;W8IZ74;W8IYI2;W8IUP9;Q9PNK3	>tr|E1PPW7|E1PPW7_CAMJM Leucine--tRNA ligase OS=Campylobacter jejuni subsp. jejuni serotype HS21 (strain M1 / 99/308) GN=leuS PE=3 SV=1;>tr|W8JD95|W8JD95_CAMJE Leucine--tRNA ligase OS=Campylobacter jejuni subsp. jejuni NCTC 11168-GSv GN=leuS PE=3 SV=1;>tr|
4.32193	0	0	4.32193	0	0	1.22033	1	0	1	0	NaN	NaN	NaN	NaN	NaN	NaN	NaN	NaN	NaN	NaN	NaN	NaN				20	1	1	49.4	6.2	6.2	44.232	0	6.5817	NaN	6737100	NaN	E1PPX2	E1PPX2	>tr|E1PPX2|E1PPX2_CAMJM S-adenosylmethionine synthetase OS=Campylobacter jejuni subsp. jejuni serotype HS21 (strain M1 / 99/308) GN=metK PE=3 SV=1
NaN	NaN	NaN	3.16992	3.16992	3.16992	1.47508	1.58496	2.32193	1.58496	2.80735	NaN	NaN	NaN	0	NaN	NaN	NaN	NaN	NaN	0	NaN	NaN				9	9	9	19.2	19.2	19.2	67.389	0	28.342	NaN	2504200	NaN	E1PPX5;W8JR31;W8JCT3;W8JBQ3;W8J864;W8J6K2;Q0P9F5	E1PPX5;W8JR31;W8JCT3;W8JBQ3;W8J864;W8J6K2;Q0P9F5	>tr|E1PPX5|E1PPX5_CAMJM Oligoendopeptidase F OS=Campylobacter jejuni subsp. jejuni serotype HS21 (strain M1 / 99/308) GN=pepF PE=4 SV=1;>tr|W8JR31|W8JR31_CAMJE Oligoendopeptidase F OS=Campylobacter jejuni subsp. jejuni NCTC 11168-GSv GN=N920_05500 PE=4 SV=
NaN	NaN	NaN	0	0	0	2	NaN	NaN	NaN	0	NaN	NaN	NaN	NaN	NaN	NaN	NaN	NaN	NaN	NaN	NaN	NaN				1	1	1	17.3	17.3	17.3	8.4409	0	12.916	0	0	0	W8JL96;W8JGH3;W8J754;W8IT39;W8INU3;Q0P9F1;E1PPX9	W8JL96;W8JGH3;W8J754;W8IT39;W8INU3;Q0P9F1;E1PPX9	>tr|W8JL96|W8JL96_CAMJE Carbon storage regulator OS=Campylobacter jejuni subsp. jejuni NCTC 11168-mfK12E5 GN=N918_05495 PE=4 SV=1;>tr|W8JGH3|W8JGH3_CAMJE Carbon storage regulator OS=Campylobacter jejuni subsp. jejuni NCTC 11168-mcK12E5 GN=N917_05500 PE=4 S
NaN	NaN	NaN	3.58496	3.58496	3.58496	1.35614	4.58496	4.70044	4.52356	4.85798	1.26867	0.145221	3.15505	4.58496	NaN	NaN	1.26867	0.145221	3.15505	4.58496	NaN	NaN				12	12	12	51.6	51.6	51.6	33.843	0	77.467	NaN	619750000	NaN	E1PPY0;W8JP75;W8JAX4;W8J9F9;W8J6A6;W8J4E8;Q0PBN6	E1PPY0;W8JP75;W8JAX4;W8J9F9;W8J6A6;W8J4E8;Q0PBN6	>tr|E1PPY0|E1PPY0_CAMJM Branched-chain-amino-acid aminotransferase OS=Campylobacter jejuni subsp. jejuni serotype HS21 (strain M1 / 99/308) GN=ilvE PE=3 SV=1;>tr|W8JP75|W8JP75_CAMJE Branched-chain amino acid aminotransferase OS=Campylobacter jejuni subsp.
NaN	NaN	NaN	1.58496	1.58496	1.58496	1.19535	2.80735	1.58496	1	2.32193	NaN	NaN	NaN	NaN	NaN	NaN	NaN	NaN	NaN	NaN	NaN	NaN				4	4	4	77.9	77.9	77.9	7.4776	0	21.813	NaN	28662000	NaN	W8JFL3;W8J6U0;W8J251;W8J1L7;W8IWR3;Q9PIM5;E1PPY1	W8JFL3;W8J6U0;W8J251;W8J1L7;W8IWR3;Q9PIM5;E1PPY1	>tr|W8JFL3|W8JFL3_CAMJE Tautomerase OS=Campylobacter jejuni subsp. jejuni NCTC 11168-GSv GN=N920_01310 PE=4 SV=1;>tr|W8J6U0|W8J6U0_CAMJE Tautomerase OS=Campylobacter jejuni subsp. jejuni NCTC 11168-mfK12E5 GN=N918_01310 PE=4 SV=1;>tr|W8J251|W8J251_CAMJE Ta
NaN	NaN	NaN	3.16992	3.16992	3.16992	1.4489	2.32193	2.80735	3.16992	3.16992	0.926379	-0.118539	4.64478	1	NaN	NaN	0.926379	-0.118539	4.64478	1	NaN	NaN				9	9	9	66.2	66.2	66.2	16.784	0	34.419	NaN	22050000	NaN	E1PPY2;W8JBH9;W8J1F2;W8IXF5;W8IWM0;W8IST6;Q0PBN4	E1PPY2;W8JBH9;W8J1F2;W8IXF5;W8IWM0;W8IST6;Q0PBN4	>tr|E1PPY2|E1PPY2_CAMJM Putative peroxiredoxin ygaF OS=Campylobacter jejuni subsp. jejuni serotype HS21 (strain M1 / 99/308) GN=ygaF PE=4 SV=1;>tr|W8JBH9|W8JBH9_CAMJE Bacterioferritin comigratory protein OS=Campylobacter jejuni subsp. jejuni NCTC 11168-GSv
NaN	NaN	NaN	3.16992	3.16992	3.16992	1.46989	2	2.32193	2.32193	3	0.750092	-0.262209	2.55201	2.32193	NaN	NaN	0.750092	-0.262209	2.55201	2.32193	NaN	NaN				10	10	10	26.3	26.3	26.3	45.93	0	52.042	NaN	6702600	NaN	W8JFL8;W8J6U6;W8J257;W8J1M0;W8IWR9;E1PPY6;Q9PIM0	W8JFL8;W8J6U6;W8J257;W8J1M0;W8IWR9;E1PPY6;Q9PIM0	>tr|W8JFL8|W8JFL8_CAMJE ATP-dependent Clp protease ATP-binding subunit ClpX OS=Campylobacter jejuni subsp. jejuni NCTC 11168-GSv GN=clpX PE=3 SV=1;>tr|W8J6U6|W8J6U6_CAMJE ATP-dependent Clp protease ATP-binding subunit ClpX OS=Campylobacter jejuni subsp. je
NaN	NaN	NaN	3.45943	3.45943	3.45943	1.26903	3	2	1.58496	2.80735	0.0203421	-1.02947	3.83663	2	NaN	NaN	0.0203421	-1.02947	3.83663	2	NaN	NaN				11	11	11	36.7	36.7	36.7	37.655	0	20.839	NaN	12326000	NaN	E1PPY7;W8JBI4;W8J1F7;W8IXF9;W8IWM4;W8ISU0;Q0PBM9	E1PPY7;W8JBI4;W8J1F7;W8IXF9;W8IWM4;W8ISU0;Q0PBM9	>tr|E1PPY7|E1PPY7_CAMJM Rod shape-determining protein mreB OS=Campylobacter jejuni subsp. jejuni serotype HS21 (strain M1 / 99/308) GN=mreB PE=4 SV=1;>tr|W8JBI4|W8JBI4_CAMJE Rod shape-determining protein Mbl OS=Campylobacter jejuni subsp. jejuni NCTC 11168
NaN	NaN	NaN	4.64386	4.64386	4.64386	1.31034	3.90689	4	4	3.80735	0.879078	-0.17599	3.97984	3.58496	NaN	NaN	0.879078	-0.17599	3.97984	3.58496	NaN	NaN				27	27	27	33.5	33.5	33.5	120.84	0	83.661	NaN	37278000	NaN	E1PPY9;W8JJ70;W8JEK3;W8J5A1;W8IRF9;W8ILW0;Q9PIL7	E1PPY9;W8JJ70;W8JEK3;W8J5A1;W8IRF9;W8ILW0;Q9PIL7	>tr|E1PPY9|E1PPY9_CAMJM Carbamoyl-phosphate synthase large chain OS=Campylobacter jejuni subsp. jejuni serotype HS21 (strain M1 / 99/308) GN=carB PE=3 SV=1;>tr|W8JJ70|W8JJ70_CAMJE Carbamoyl-phosphate synthase large chain OS=Campylobacter jejuni subsp. jeju
NaN	NaN	NaN	3.45943	3.45943	3.45943	1.40599	3.45943	3.58496	4	3.90689	0.860049	-0.263837	4.67192	2.80735	NaN	NaN	0.860049	-0.263837	4.67192	2.80735	NaN	NaN				12	12	12	42.8	42.8	42.8	36.917	0	47.639	NaN	57237000	NaN	W8JFM1;W8J6V1;W8J262;W8J1M6;W8IWS5;Q9PIL5;E1PPZ1	W8JFM1;W8J6V1;W8J262;W8J1M6;W8IWS5;Q9PIL5;E1PPZ1	>tr|W8JFM1|W8JFM1_CAMJE Transaldolase OS=Campylobacter jejuni subsp. jejuni NCTC 11168-GSv GN=tal PE=3 SV=1;>tr|W8J6V1|W8J6V1_CAMJE Transaldolase OS=Campylobacter jejuni subsp. jejuni NCTC 11168-mfK12E5 GN=tal PE=3 SV=1;>tr|W8J262|W8J262_CAMJE Transaldolas
NaN	NaN	NaN	1	1	1	1.48543	0	0	0	1	NaN	NaN	NaN	NaN	NaN	NaN	NaN	NaN	NaN	NaN	NaN	NaN				2	2	2	17.9	17.9	17.9	23.01	0	4.8556	0	0	0	W8JBI8;W8J1G2;W8IXG3;W8IWM8;W8ISU3;Q0PBM4;E1PPZ2	W8JBI8;W8J1G2;W8IXG3;W8IWM8;W8ISU3;Q0PBM4;E1PPZ2	>tr|W8JBI8|W8JBI8_CAMJE Phosphoserine phosphatase OS=Campylobacter jejuni subsp. jejuni NCTC 11168-GSv GN=N920_01365 PE=4 SV=1;>tr|W8J1G2|W8J1G2_CAMJE Phosphoserine phosphatase OS=Campylobacter jejuni subsp. jejuni NCTC 11168-mfK12E5 GN=N918_01365 PE=4 SV=
NaN	NaN	NaN	2.80735	2.80735	2.80735	1.34483	4.16993	3.90689	4.08746	4.24793	1.18237	0.095722	3.20185	4.24793	NaN	NaN	1.18237	0.095722	3.20185	4.24793	NaN	NaN				8	8	8	53.8	53.8	53.8	19.516	0	118.31	NaN	145970000	NaN	W8J647;W8J0M3;W8IVZ4;W8IS14;W8IMI6;Q0PBM3;E1PPZ3	W8J647;W8J0M3;W8IVZ4;W8IS14;W8IMI6;Q0PBM3;E1PPZ3	>tr|W8J647|W8J647_CAMJE Chemotaxis protein OS=Campylobacter jejuni subsp. jejuni NCTC 11168-GSv GN=N920_01370 PE=4 SV=1;>tr|W8J0M3|W8J0M3_CAMJE Chemotaxis protein OS=Campylobacter jejuni subsp. jejuni NCTC 11168-mfK12E5 GN=N918_01370 PE=4 SV=1;>tr|W8IVZ4|W
NaN	NaN	NaN	4.75489	4.75489	4.75489	1.32769	5.16993	5.64386	5.20945	5.35755	0.922655	-0.0932018	4.89448	5.64386	NaN	NaN	0.922655	-0.0932018	4.89448	5.64386	NaN	NaN				33	33	33	57.2	57.2	57.2	85.204	0	323.31	NaN	406570000	NaN	E1PPZ4;W8JJ76;W8JEK8;W8J5A4;W8IRG3;W8ILW6;Q0PBM2	E1PPZ4;W8JJ76;W8JEK8;W8J5A4;W8IRG3;W8ILW6;Q0PBM2	>tr|E1PPZ4|E1PPZ4_CAMJM Chemotaxis protein CheA OS=Campylobacter jejuni subsp. jejuni serotype HS21 (strain M1 / 99/308) GN=cheA PE=4 SV=1;>tr|W8JJ76|W8JJ76_CAMJE Chemotaxis protein A OS=Campylobacter jejuni subsp. jejuni NCTC 11168-mfK12E5 GN=N918_01375 P
NaN	NaN	NaN	4.08746	4.08746	4.08746	1.3505	4.58496	4.39232	4.75489	4.64386	1.00583	-0.10493	4.04876	4.32193	NaN	NaN	1.00583	-0.10493	4.04876	4.32193	NaN	NaN				17	17	17	74.8	74.8	74.8	35.844	0	226.58	NaN	486370000	NaN	E1PPZ5;W8JP89;W8JAY4;W8J9H1;W8J6C2;W8J4G4;Q0PBM1	E1PPZ5;W8JP89;W8JAY4;W8J9H1;W8J6C2;W8J4G4;Q0PBM1	>tr|E1PPZ5|E1PPZ5_CAMJM Chemotaxis protein CheV OS=Campylobacter jejuni subsp. jejuni serotype HS21 (strain M1 / 99/308) GN=cheV PE=4 SV=1;>tr|W8JP89|W8JP89_CAMJE Chemotaxis protein CheY OS=Campylobacter jejuni subsp. jejuni NCTC 11168-GSv GN=N920_01380 PE
NaN	NaN	NaN	3.16992	3.16992	3.16992	1.40599	3.80735	3.70044	4.39232	4.16993	1.38797	0.432853	5.56867	3	NaN	NaN	1.38797	0.432853	5.56867	3	NaN	NaN				11	11	11	75.2	75.2	75.2	18.01	0	118.33	NaN	377020000	NaN	W8JBJ3;W8J1G7;W8IXG7;W8IWN3;W8ISU8;Q9PIK9;E1PPZ7	W8JBJ3;W8J1G7;W8IXG7;W8IWN3;W8ISU8;Q9PIK9;E1PPZ7	>tr|W8JBJ3|W8JBJ3_CAMJE Transcription elongation factor GreA OS=Campylobacter jejuni subsp. jejuni NCTC 11168-GSv GN=greA PE=3 SV=1;>tr|W8J1G7|W8J1G7_CAMJE Transcription elongation factor GreA OS=Campylobacter jejuni subsp. jejuni NCTC 11168-mfK12E5 GN=gre
NaN	NaN	NaN	1.58496	1.58496	1.58496	1.32193	NaN	1.58496	NaN	0	NaN	NaN	NaN	NaN	NaN	NaN	NaN	NaN	NaN	NaN	NaN	NaN				3	3	3	8.8	8.8	8.8	41.58	0.0089731	1.4975	0	0	0	W8J9F4;W8J4T2;W8J0T3;W8J029;W8IW64;Q9PIK8;E1PPZ8	W8J9F4;W8J4T2;W8J0T3;W8J029;W8IW64;Q9PIK8;E1PPZ8	>tr|W8J9F4|W8J9F4_CAMJE Lipid-A-disaccharide synthase OS=Campylobacter jejuni subsp. jejuni NCTC 11168-GSv GN=lpxB PE=3 SV=1;>tr|W8J4T2|W8J4T2_CAMJE Lipid-A-disaccharide synthase OS=Campylobacter jejuni subsp. jejuni NCTC 11168-mfK12E5 GN=lpxB PE=3 SV=1;>t
NaN	NaN	NaN	1.58496	1.58496	1.58496	1.41684	NaN	0	1	NaN	NaN	NaN	NaN	NaN	NaN	NaN	NaN	NaN	NaN	NaN	NaN	NaN				3	3	3	16.8	16.8	16.8	27.536	0.0089197	1.4409	796210	796210	0	W8J651;W8J0M8;W8IVZ7;W8IS18;W8IMJ0;Q0PBL7;E1PPZ9	W8J651;W8J0M8;W8IVZ7;W8IS18;W8IMJ0;Q0PBL7;E1PPZ9	>tr|W8J651|W8J651_CAMJE ABC transporter ATPase OS=Campylobacter jejuni subsp. jejuni NCTC 11168-GSv GN=N920_01400 PE=4 SV=1;>tr|W8J0M8|W8J0M8_CAMJE ABC transporter ATPase OS=Campylobacter jejuni subsp. jejuni NCTC 11168-mfK12E5 GN=N918_01400 PE=4 SV=1;>tr|
NaN	NaN	NaN	2.80735	2.80735	2.80735	1.44361	2	1.58496	2.32193	2.58496	1.06654	0.158466	3.17854	2	NaN	NaN	1.06654	0.158466	3.17854	2	NaN	NaN				8	8	8	36.7	36.7	36.7	24.443	0	20.841	16015000	6197000	9817900	E1PQ03;W8JP94;W8JAY7;W8J9H6;W8J6C7;W8J4G9;Q0PBL5	E1PQ03;W8JP94;W8JAY7;W8J9H6;W8J6C7;W8J4G9;Q0PBL5	>tr|E1PQ03|E1PQ03_CAMJM ThiF family protein OS=Campylobacter jejuni subsp. jejuni serotype HS21 (strain M1 / 99/308) GN=CJM1_0276 PE=4 SV=1;>tr|W8JP94|W8JP94_CAMJE MoeB/ThiF family protein OS=Campylobacter jejuni subsp. jejuni NCTC 11168-GSv GN=N920_01425
3.16992	3.16992	3.16992	2.80735	2.80735	2.80735	1.28688	2	2.32193	1.58496	2	NaN	NaN	NaN	0	NaN	NaN	NaN	NaN	NaN	0	NaN	NaN				9	9	9	35.1	35.1	35.1	28.563	0	13.226	NaN	19848000	NaN	E1PQ04	E1PQ04	>tr|E1PQ04|E1PQ04_CAMJM Putative periplasmic beta-lactamase OS=Campylobacter jejuni subsp. jejuni serotype HS21 (strain M1 / 99/308) GN=CJM1_0277 PE=4 SV=1
NaN	NaN	NaN	1	1	1	1.37851	0	0	1	0	NaN	NaN	NaN	NaN	NaN	NaN	NaN	NaN	NaN	NaN	NaN	NaN				2	2	2	12.7	12.7	12.7	26.792	0	7.5873	0	0	0	W8JFN2;W8J6W8;W8J277;W8J1N5;W8IWU2;Q0PBK5;E1PQ10	W8JFN2;W8J6W8;W8J277;W8J1N5;W8IWU2;Q0PBK5;E1PQ10	>tr|W8JFN2|W8JFN2_CAMJE Malonyl-[acyl-carrier protein] O-methyltransferase OS=Campylobacter jejuni subsp. jejuni NCTC 11168-GSv GN=N920_01475 PE=4 SV=1;>tr|W8J6W8|W8J6W8_CAMJE Malonyl-[acyl-carrier protein] O-methyltransferase OS=Campylobacter jejuni subsp
2.80735	2.80735	2.58496	2.80735	2.80735	2.58496	1.36177	2.58496	1.58496	2.58496	2.58496	0.895535	-0.149425	-0.0453272	1	NaN	NaN	0.895535	-0.149425	-0.0453272	1	NaN	NaN				7	7	6	39.5	39.5	36.5	30.722	0	17.075	NaN	4481600	NaN	E1PQ14	E1PQ14	>tr|E1PQ14|E1PQ14_CAMJM Adenosylmethionine-8-amino-7-oxononanoate aminotransferase OS=Campylobacter jejuni subsp. jejuni serotype HS21 (strain M1 / 99/308) GN=bioA PE=3 SV=1
1.58496	1.58496	0	1.58496	1.58496	0	1	1.58496	0	0	0	NaN	NaN	NaN	NaN	NaN	NaN	NaN	NaN	NaN	NaN	NaN	NaN				3	3	1	19.4	19.4	4.5	22.974	0	4.6592	0	0	0	E1PQ15	E1PQ15	>tr|E1PQ15|E1PQ15_CAMJM ATP-dependent dethiobiotin synthetase BioD OS=Campylobacter jejuni subsp. jejuni serotype HS21 (strain M1 / 99/308) GN=bioD PE=3 SV=1
NaN	NaN	NaN	3.32193	3.32193	3.32193	1.32193	3.45943	3.70044	3.70044	3.45943	0.304394	-0.773615	3.83218	3	NaN	NaN	0.304394	-0.773615	3.83218	3	NaN	NaN				11	11	11	65.7	65.7	65.7	19.461	0	68.476	NaN	427360000	NaN	W8J662;W8J0P4;W8IW10;W8IS32;W8IMK6;Q9PII8;E1PQ18	W8J662;W8J0P4;W8IW10;W8IS32;W8IMK6;Q9PII8;E1PQ18	>tr|W8J662|W8J662_CAMJE 50S ribosomal protein L25 OS=Campylobacter jejuni subsp. jejuni NCTC 11168-GSv GN=rplY PE=3 SV=1;>tr|W8J0P4|W8J0P4_CAMJE 50S ribosomal protein L25 OS=Campylobacter jejuni subsp. jejuni NCTC 11168-mfK12E5 GN=rplY PE=3 SV=1;>tr|W8IW10
NaN	NaN	NaN	2.32193	2.32193	2.32193	1.37851	2	2.32193	2.58496	2.32193	NaN	NaN	NaN	NaN	NaN	NaN	NaN	NaN	NaN	NaN	NaN	NaN				5	5	5	40.3	40.3	40.3	19.921	0	16.814	NaN	2764900	NaN	W8JJ96;W8JEM6;W8J5C3;W8IRH7;W8ILY7;Q9PII7;E1PQ19	W8JJ96;W8JEM6;W8J5C3;W8IRH7;W8ILY7;Q9PII7;E1PQ19	>tr|W8JJ96|W8JJ96_CAMJE Peptidyl-tRNA hydrolase OS=Campylobacter jejuni subsp. jejuni NCTC 11168-mfK12E5 GN=pth PE=3 SV=1;>tr|W8JEM6|W8JEM6_CAMJE Peptidyl-tRNA hydrolase OS=Campylobacter jejuni subsp. jejuni NCTC 11168-mcK12E5 GN=pth PE=3 SV=1;>tr|W8J5C3|W
NaN	NaN	NaN	3.32193	3.32193	3.32193	1.32769	3.32193	3	3.16992	3.32193	0.814263	-0.339236	3.1125	2.58496	NaN	NaN	0.814263	-0.339236	3.1125	2.58496	NaN	NaN				10	10	10	27.9	27.9	27.9	45.315	0	49.728	NaN	22892000	NaN	E1PQ21;W8JFN8;W8J6Y0;W8J286;W8J1P3;W8IWV3;Q9PII5	E1PQ21;W8JFN8;W8J6Y0;W8J286;W8J1P3;W8IWV3;Q9PII5	>tr|E1PQ21|E1PQ21_CAMJM Diaminopimelate decarboxylase OS=Campylobacter jejuni subsp. jejuni serotype HS21 (strain M1 / 99/308) GN=lysA PE=3 SV=1;>tr|W8JFN8|W8JFN8_CAMJE Diaminopimelate decarboxylase OS=Campylobacter jejuni subsp. jejuni NCTC 11168-GSv GN=l
NaN	NaN	NaN	3.32193	3.32193	3.32193	1.28096	2.80735	2.58496	1.58496	2.80735	NaN	NaN	NaN	0	NaN	NaN	NaN	NaN	NaN	0	NaN	NaN				10	10	10	45.1	45.1	45.1	28.924	0	19.416	NaN	6251000	NaN	E1PQ22;W8JBK8;W8J1I6;W8IXI4;W8IWQ1;W8ISW4;Q0PBJ4	E1PQ22;W8JBK8;W8J1I6;W8IXI4;W8IWQ1;W8ISW4;Q0PBJ4	>tr|E1PQ22|E1PQ22_CAMJM HAD-superfamily hydrolase, subfamily IIA OS=Campylobacter jejuni subsp. jejuni serotype HS21 (strain M1 / 99/308) GN=CJM1_0295 PE=4 SV=1;>tr|W8JBK8|W8JBK8_CAMJE HAD family hydrolase OS=Campylobacter jejuni subsp. jejuni NCTC 11168-G
3.45943	3.45943	1	3.32193	3.32193	1	1.38405	2.80735	2.80735	3	3.16992	1.24738	0.305095	3.34056	3.45943	NaN	NaN	1.24738	0.305095	3.34056	3.45943	NaN	NaN				11	11	2	39.2	39.2	5.6	40.507	0	29.808	NaN	12892000	NaN	E1PQ23	E1PQ23	>tr|E1PQ23|E1PQ23_CAMJM Chorismate mutase/prephenate dehydratase OS=Campylobacter jejuni subsp. jejuni serotype HS21 (strain M1 / 99/308) GN=pheA PE=4 SV=1
4.45943	4.45943	3.45943	4.39232	4.39232	3.45943	1.35614	3.90689	4.32193	4.32193	4.16993	1.08209	-0.0320347	3.43563	2.32193	NaN	NaN	1.08209	-0.0320347	3.43563	2.32193	NaN	NaN				22	22	11	66.2	66.2	36	41.38	0	81.091	NaN	57128000	NaN	E1PQ24	E1PQ24	>tr|E1PQ24|E1PQ24_CAMJM Histidinol-phosphate aminotransferase OS=Campylobacter jejuni subsp. jejuni serotype HS21 (strain M1 / 99/308) GN=hisC PE=3 SV=1
NaN	NaN	NaN	2.58496	2.58496	2.58496	1.23266	2.58496	2	1	2.32193	0.779134	-0.134604	5.25418	2.32193	NaN	NaN	0.779134	-0.134604	5.25418	2.32193	NaN	NaN				7	7	7	23.1	23.1	23.1	38.429	0	63.258	NaN	12371000	NaN	W8JFP2;W8J6Y6;W8J291;W8J1P6;W8IWV7;Q0PBJ0;E1PQ26	W8JFP2;W8J6Y6;W8J291;W8J1P6;W8IWV7;Q0PBJ0;E1PQ26	>tr|W8JFP2|W8JFP2_CAMJE Flagellar motor switch protein FliG OS=Campylobacter jejuni subsp. jejuni NCTC 11168-GSv GN=N920_01550 PE=4 SV=1;>tr|W8J6Y6|W8J6Y6_CAMJE Flagellar motor switch protein FliG OS=Campylobacter jejuni subsp. jejuni NCTC 11168-mfK12E5 GN
NaN	NaN	NaN	2.32193	2.32193	2.32193	1.54102	1	1	1	2.32193	NaN	NaN	NaN	NaN	NaN	NaN	NaN	NaN	NaN	NaN	NaN	NaN				8	8	8	29	29	29	29.241	0	13.951	NaN	5199600	NaN	E1PQ27;W8JR35;W8JCT7;W8JBQ8;W8J870;W8J6K6;Q9PNJ0	E1PQ27;W8JR35;W8JCT7;W8JBQ8;W8J870;W8J6K6;Q9PNJ0	>tr|E1PQ27|E1PQ27_CAMJM 4-diphosphocytidyl-2-C-methyl-D-erythritol kinase OS=Campylobacter jejuni subsp. jejuni serotype HS21 (strain M1 / 99/308) GN=ispE PE=3 SV=1;>tr|W8JR35|W8JR35_CAMJE 4-diphosphocytidyl-2-C-methyl-D-erythritol kinase OS=Campylobacter
NaN	NaN	NaN	3	3	3	1.09761	2	2.32193	2	0	NaN	NaN	NaN	NaN	NaN	NaN	NaN	NaN	NaN	NaN	NaN	NaN				9	9	9	16.8	16.8	16.8	80.414	0	20.462	NaN	641780	NaN	W8JIB9;W8J9T1;W8J8H5;W8J5C4;W8J493;Q0P9E6;E1PQ31	W8JIB9;W8J9T1;W8J8H5;W8J5C4;W8J493;Q0P9E6;E1PQ31	>tr|W8JIB9|W8JIB9_CAMJE ATP-dependent Clp protease ClpA OS=Campylobacter jejuni subsp. jejuni NCTC 11168-mcK12E5 GN=N917_05525 PE=4 SV=1;>tr|W8J9T1|W8J9T1_CAMJE ATP-dependent Clp protease ClpA OS=Campylobacter jejuni subsp. jejuni NCTC 11168-GSv GN=N920_05
4.24793	4.16993	2	4.16993	4.08746	2	1.31034	3.80735	3.80735	4.16993	3.58496	1.15309	0.153546	4.39266	2.32193	NaN	NaN	1.15309	0.153546	4.39266	2.32193	NaN	NaN				19	18	4	55.5	53.1	10.5	48.355	0	107.91	NaN	84841000	NaN	E1PQ33	E1PQ33	>tr|E1PQ33|E1PQ33_CAMJM Putative MCP-type signal transduction protein OS=Campylobacter jejuni subsp. jejuni serotype HS21 (strain M1 / 99/308) GN=CJM1_1087 PE=4 SV=1
NaN	NaN	NaN	1.58496	1.58496	1.58496	1.36737	1	2	1.58496	1.58496	NaN	NaN	NaN	NaN	NaN	NaN	NaN	NaN	NaN	NaN	NaN	NaN				4	4	4	35.3	35.3	35.3	13.375	0	5.8606	NaN	7388800	NaN	W8JDB2;W8J3D0;W8IZ93;W8IYK6;W8IUR6;Q0P9E2;E1PQ35	W8JDB2;W8J3D0;W8IZ93;W8IYK6;W8IUR6;Q0P9E2;E1PQ35	>tr|W8JDB2|W8JDB2_CAMJE Methionine sulfoxide reductase B OS=Campylobacter jejuni subsp. jejuni NCTC 11168-GSv GN=N920_05565 PE=4 SV=1;>tr|W8J3D0|W8J3D0_CAMJE Methionine sulfoxide reductase B OS=Campylobacter jejuni subsp. jejuni NCTC 11168-mfK12E5 GN=N918_
NaN	NaN	NaN	3.16992	3.16992	3.16992	1.37295	2	2.80735	2.32193	2.58496	0.865444	-0.201941	3.5673	2.58496	NaN	NaN	0.865444	-0.201941	3.5673	2.58496	NaN	NaN				12	12	12	24.7	24.7	24.7	71.048	0	84.337	NaN	30013000	NaN	W8JHG7;W8J8V1;W8J462;W8J3H2;W8IYU7;Q0P9D8;E1PQ39	W8JHG7;W8J8V1;W8J462;W8J3H2;W8IYU7;Q0P9D8;E1PQ39	>tr|W8JHG7|W8JHG7_CAMJE ATP-dependent zinc metalloprotease FtsH OS=Campylobacter jejuni subsp. jejuni NCTC 11168-GSv GN=ftsH PE=3 SV=1;>tr|W8J8V1|W8J8V1_CAMJE ATP-dependent zinc metalloprotease FtsH OS=Campylobacter jejuni subsp. jejuni NCTC 11168-mfK12E5
NaN	NaN	NaN	2.32193	2.32193	2.32193	1.48543	1	1	1	2	NaN	NaN	NaN	NaN	NaN	NaN	NaN	NaN	NaN	NaN	NaN	NaN				5	5	5	22.8	22.8	22.8	32.323	0	3.9607	0	0	0	W8JDB6;W8J3D3;W8IZ98;W8IYL0;W8IUS1;Q9PNH7;E1PQ40	W8JDB6;W8J3D3;W8IZ98;W8IYL0;W8IUS1;Q9PNH7;E1PQ40	>tr|W8JDB6|W8JDB6_CAMJE Ribosomal protein L11 methyltransferase OS=Campylobacter jejuni subsp. jejuni NCTC 11168-GSv GN=prmA PE=3 SV=1;>tr|W8J3D3|W8J3D3_CAMJE Ribosomal protein L11 methyltransferase OS=Campylobacter jejuni subsp. jejuni NCTC 11168-mfK12E5
NaN	NaN	NaN	3.16992	3.16992	3.16992	1.36177	4.90689	5.04439	5.08746	5.16993	1.22151	0.0867838	3.337	2.58496	NaN	NaN	1.22151	0.0867838	3.337	2.58496	NaN	NaN				9	9	9	83.1	83.1	83.1	14.437	0	85.413	NaN	750950000	NaN	W8J7Y6;W8J2L3;W8IXW8;W8ITW0;W8IPI4;P0C635;E1PQ41	W8J7Y6;W8J2L3;W8IXW8;W8ITW0;W8IPI4;P0C635;E1PQ41	>tr|W8J7Y6|W8J7Y6_CAMJE Chemotaxis protein CheY OS=Campylobacter jejuni subsp. jejuni NCTC 11168-GSv GN=N920_05595 PE=4 SV=1;>tr|W8J2L3|W8J2L3_CAMJE Chemotaxis protein CheY OS=Campylobacter jejuni subsp. jejuni NCTC 11168-mfK12E5 GN=N918_05570 PE=4 SV=1;>t
NaN	NaN	NaN	1	1	1	1.58496	NaN	1	1	1	NaN	NaN	NaN	NaN	NaN	NaN	NaN	NaN	NaN	NaN	NaN	NaN				2	2	2	4.2	4.2	4.2	66.765	0	6.8888	0	0	0	W8JR48;W8JCU9;W8JBS3;W8J888;W8J6L7;Q0P9D4;E1PQ44	W8JR48;W8JCU9;W8JBS3;W8J888;W8J6L7;Q0P9D4;E1PQ44	>tr|W8JR48|W8JR48_CAMJE UDP-GlcNAc C4,6 dehydratase OS=Campylobacter jejuni subsp. jejuni NCTC 11168-GSv GN=N920_05605 PE=4 SV=1;>tr|W8JCU9|W8JCU9_CAMJE UDP-GlcNAc C4,6 dehydratase OS=Campylobacter jejuni subsp. jejuni NCTC 11168-mfK12E5 GN=N918_05580 PE=4
NaN	NaN	NaN	0	0	0	1	NaN	0	NaN	NaN	NaN	NaN	NaN	NaN	NaN	NaN	NaN	NaN	NaN	NaN	NaN	NaN				4	4	4	15.3	15.3	15.3	43.654	0	10.331	NaN	2054100	NaN	W8JHH2;W8J8V5;W8J467;W8J3H7;W8IYU9;Q9ZAC4;Q0P9D3;E1PQ45	W8JHH2;W8J8V5;W8J467;W8J3H7;W8IYU9;Q9ZAC4;Q0P9D3;E1PQ45	>tr|W8JHH2|W8JHH2_CAMJE Aminotransferase DegT OS=Campylobacter jejuni subsp. jejuni NCTC 11168-GSv GN=N920_05610 PE=3 SV=1;>tr|W8J8V5|W8J8V5_CAMJE Aminotransferase DegT OS=Campylobacter jejuni subsp. jejuni NCTC 11168-mfK12E5 GN=N918_05585 PE=3 SV=1;>tr|W8
NaN	NaN	NaN	0	0	0	1.26303	0	1	0	0	1.29072	0.1333	3.61659	2.32193	NaN	NaN	1.29072	0.1333	3.61659	2.32193	NaN	NaN				1	1	1	1.9	1.9	1.9	41.307	0.0040486	1.701	178600000	53357000	125240000	W8JHH7;W8J8W0;W8J473;W8J3I3;W8IYV3;Q0P9C7;E1PQ50	W8JHH7;W8J8W0;W8J473;W8J3I3;W8IYV3;Q0P9C7;E1PQ50	>tr|W8JHH7|W8JHH7_CAMJE Glycosyl transferase family 1 OS=Campylobacter jejuni subsp. jejuni NCTC 11168-GSv GN=N920_05640 PE=4 SV=1;>tr|W8J8W0|W8J8W0_CAMJE Glycosyl transferase family 1 OS=Campylobacter jejuni subsp. jejuni NCTC 11168-mfK12E5 GN=N918_05615
NaN	NaN	NaN	1	1	1	1.80735	NaN	NaN	0	0	NaN	NaN	NaN	0	NaN	NaN	NaN	NaN	NaN	0	NaN	NaN				2	2	2	8.1	8.1	8.1	41.105	0.00409	1.827	1832000	858620	973340	E1PQ52;W8J7Z3;W8J2M1;W8IXX8;W8ITW9;W8IPJ0;O52905;Q0P9C5	E1PQ52;W8J7Z3;W8J2M1;W8IXX8;W8ITW9;W8IPJ0;O52905;Q0P9C5	>tr|E1PQ52|E1PQ52_CAMJM Glycosysltransferase OS=Campylobacter jejuni subsp. jejuni serotype HS21 (strain M1 / 99/308) GN=capM PE=4 SV=1;>tr|W8J7Z3|W8J7Z3_CAMJE Glycosyl transferase family 1 OS=Campylobacter jejuni subsp. jejuni NCTC 11168-GSv GN=N920_05650
NaN	NaN	NaN	4.24793	4.24793	4.24793	1.3505	4.85798	4.85798	5	5	0.992551	-0.0688464	4.18563	4.39232	NaN	NaN	0.992551	-0.0688464	4.18563	4.39232	NaN	NaN				20	20	20	74.1	74.1	74.1	36.689	0	159.24	NaN	416960000	NaN	E1PQ54;W8JLB7;W8JGJ6;W8J775;W8IT64;W8INW5;Q0P9C3	E1PQ54;W8JLB7;W8JGJ6;W8J775;W8IT64;W8INW5;Q0P9C3	>tr|E1PQ54|E1PQ54_CAMJM UDP-glucose 4-epimease OS=Campylobacter jejuni subsp. jejuni serotype HS21 (strain M1 / 99/308) GN=galE PE=3 SV=1;>tr|W8JLB7|W8JLB7_CAMJE UDP-galactose-4-epimerase OS=Campylobacter jejuni subsp. jejuni NCTC 11168-mfK12E5 GN=N918_056
NaN	NaN	NaN	2	2	2	1.5509	0	2	2.32193	2.32193	NaN	NaN	NaN	0	NaN	NaN	NaN	NaN	NaN	0	NaN	NaN				5	5	5	22.3	22.3	22.3	30.506	0	10.297	NaN	4507900	NaN	W8JR57;W8JCV8;W8JBT2;W8J8A1;W8J6M5;Q0P9C2;E1PQ55	W8JR57;W8JCV8;W8JBT2;W8J8A1;W8J6M5;Q0P9C2;E1PQ55	>tr|W8JR57|W8JR57_CAMJE Polysaccharide biosynthesis protein OS=Campylobacter jejuni subsp. jejuni NCTC 11168-GSv GN=N920_05665 PE=4 SV=1;>tr|W8JCV8|W8JCV8_CAMJE Polysaccharide biosynthesis protein OS=Campylobacter jejuni subsp. jejuni NCTC 11168-mfK12E5 GN
2.80735	2.80735	2.80735	2.80735	2.80735	2.80735	1.33914	2.32193	2.32193	1.58496	2.58496	0.882213	-0.123465	4.78456	1	NaN	NaN	0.882213	-0.123465	4.78456	1	NaN	NaN				7	7	7	30.6	30.6	30.6	34.713	0	16.315	NaN	8072400	NaN	E1PQ59	E1PQ59	>tr|E1PQ59|E1PQ59_CAMJM Glucose-1-phosphate thymidylyltransferase OS=Campylobacter jejuni subsp. jejuni serotype HS21 (strain M1 / 99/308) GN=rmlA1 PE=3 SV=1
3.45943	3.45943	3.45943	3.45943	3.45943	3.45943	1.30451	3.16992	3.16992	2.80735	3.16992	1.3488	0.240253	3.83724	2.32193	NaN	NaN	1.3488	0.240253	3.83724	2.32193	NaN	NaN				11	11	11	41.7	41.7	41.7	39.601	0	37.138	NaN	19650000	NaN	E1PQ60	E1PQ60	>tr|E1PQ60|E1PQ60_CAMJM dTDP-glucose 4,6-dehydratase OS=Campylobacter jejuni subsp. jejuni serotype HS21 (strain M1 / 99/308) GN=rmlB PE=3 SV=1
2	2	2	2	2	2	1.1375	1	0	0	0	NaN	NaN	NaN	0	NaN	NaN	NaN	NaN	NaN	0	NaN	NaN				4	4	4	17	17	17	33.072	0	6.6957	1304800	502090	802660	E1PQ63	E1PQ63	>tr|E1PQ63|E1PQ63_CAMJM Uncharacterized protein OS=Campylobacter jejuni subsp. jejuni serotype HS21 (strain M1 / 99/308) GN=CJM1_1118 PE=4 SV=1
3.16992	3.16992	3.16992	3.16992	3.16992	3.16992	1.42761	2.80735	3.32193	3.32193	3.58496	NaN	NaN	NaN	NaN	NaN	NaN	NaN	NaN	NaN	NaN	NaN	NaN				9	9	9	41.4	41.4	41.4	26.29	0	122.91	NaN	39637000	NaN	E1PQ64	E1PQ64	>tr|E1PQ64|E1PQ64_CAMJM Uncharacterized protein OS=Campylobacter jejuni subsp. jejuni serotype HS21 (strain M1 / 99/308) GN=CJM1_1119 PE=4 SV=1
2.58496	2.58496	2.58496	2.58496	2.58496	2.58496	1.29278	2.58496	2	2.32193	2.32193	NaN	NaN	NaN	NaN	NaN	NaN	NaN	NaN	NaN	NaN	NaN	NaN				6	6	6	25	25	25	36.371	0	39.212	NaN	429440	NaN	E1PQ65	E1PQ65	>tr|E1PQ65|E1PQ65_CAMJM Uncharacterized protein OS=Campylobacter jejuni subsp. jejuni serotype HS21 (strain M1 / 99/308) GN=CJM1_1120 PE=4 SV=1
3	3	3	2.58496	2.58496	2.58496	1.23266	3	2.32193	2	2.58496	NaN	NaN	NaN	NaN	NaN	NaN	NaN	NaN	NaN	NaN	NaN	NaN				8	8	8	30.2	30.2	30.2	41.579	0	28.673	NaN	7213500	NaN	E1PQ67	E1PQ67	>tr|E1PQ67|E1PQ67_CAMJM Uncharacterized protein OS=Campylobacter jejuni subsp. jejuni serotype HS21 (strain M1 / 99/308) GN=CJM1_1122 PE=3 SV=1
2.80735	2.80735	2.80735	2.80735	2.80735	2.80735	1.25701	2	2.58496	2.32193	1.58496	NaN	NaN	NaN	NaN	NaN	NaN	NaN	NaN	NaN	NaN	NaN	NaN				7	7	7	17.2	17.2	17.2	47.72	0	17.694	NaN	1383200	NaN	E1PQ68	E1PQ68	>tr|E1PQ68|E1PQ68_CAMJM Uncharacterized protein OS=Campylobacter jejuni subsp. jejuni serotype HS21 (strain M1 / 99/308) GN=CJM1_1123 PE=4 SV=1
1.58496	1.58496	1.58496	1	1	1	1.43829	0	1	1	1	0.411318	-0.451445	2.18333	1	NaN	NaN	0.411318	-0.451445	2.18333	1	NaN	NaN				3	3	3	10.9	10.9	10.9	40.793	0	15.384	NaN	718820	NaN	E1PQ69	E1PQ69	>tr|E1PQ69|E1PQ69_CAMJM Beta-1,4-N-acetylgalactosaminyltransferase (CgtA) OS=Campylobacter jejuni subsp. jejuni serotype HS21 (strain M1 / 99/308) GN=cgtA PE=4 SV=1
2	2	2	1.58496	1.58496	1.58496	1.58496	0	0	NaN	1.58496	NaN	NaN	NaN	NaN	NaN	NaN	NaN	NaN	NaN	NaN	NaN	NaN				4	4	4	11	11	11	38.707	0	4.5707	NaN	2152400	NaN	E1PQ72	E1PQ72	>tr|E1PQ72|E1PQ72_CAMJM Tgh003 OS=Campylobacter jejuni subsp. jejuni serotype HS21 (strain M1 / 99/308) GN=CJM1_1127 PE=4 SV=1
1	1	1	1	1	1	1.1177	1	1	0	0	NaN	NaN	NaN	NaN	NaN	NaN	NaN	NaN	NaN	NaN	NaN	NaN				2	2	2	5.1	5.1	5.1	32.728	0	8.8073	0	0	0	E1PQ73	E1PQ73	>tr|E1PQ73|E1PQ73_CAMJM Putative glycosyltransferase OS=Campylobacter jejuni subsp. jejuni serotype HS21 (strain M1 / 99/308) GN=waaV PE=4 SV=1
NaN	NaN	NaN	3.80735	3.80735	3.80735	1.3505	3.32193	3.70044	3.58496	3.58496	1.81352	0.78115	3.697	2	NaN	NaN	1.81352	0.78115	3.697	2	NaN	NaN				15	15	15	67.8	67.8	67.8	31.154	0	79.529	NaN	9165700	NaN	E1PQ75;W8JBL3;W8J1I9;W8IXI8;W8IWQ5;W8ISW8;Q0PBI9	E1PQ75;W8JBL3;W8J1I9;W8IXI8;W8IWQ5;W8ISW8;Q0PBI9	>tr|E1PQ75|E1PQ75_CAMJM Flagellar assembly protein FliH, putative OS=Campylobacter jejuni subsp. jejuni serotype HS21 (strain M1 / 99/308) GN=fliH PE=4 SV=1;>tr|W8JBL3|W8JBL3_CAMJE Flagellar assembly protein FliH OS=Campylobacter jejuni subsp. jejuni NCTC
NaN	NaN	NaN	3.45943	3.45943	3.45943	1.37295	2.58496	2.58496	3.45943	2.58496	NaN	NaN	NaN	0	NaN	NaN	NaN	NaN	NaN	0	NaN	NaN				11	11	11	22.3	22.3	22.3	68.326	0	28.591	NaN	961080	NaN	W8J672;W8J0Q4;W8IW17;W8IS38;W8IML6;Q9PIH8;E1PQ76	W8J672;W8J0Q4;W8IW17;W8IS38;W8IML6;Q9PIH8;E1PQ76	>tr|W8J672|W8J672_CAMJE 1-deoxy-D-xylulose-5-phosphate synthase OS=Campylobacter jejuni subsp. jejuni NCTC 11168-GSv GN=dxs PE=3 SV=1;>tr|W8J0Q4|W8J0Q4_CAMJE 1-deoxy-D-xylulose-5-phosphate synthase OS=Campylobacter jejuni subsp. jejuni NCTC 11168-mfK12E5 G
NaN	NaN	NaN	2	2	2	1.65076	0	0	0	2	NaN	NaN	NaN	NaN	NaN	NaN	NaN	NaN	NaN	NaN	NaN	NaN				4	4	4	22.8	22.8	22.8	15.926	0	3.9632	0	0	0	W8JJA5;W8JEN5;W8J5D3;W8IRI6;W8ILZ8;Q0PBI7;E1PQ77	W8JJA5;W8JEN5;W8J5D3;W8IRI6;W8ILZ8;Q0PBI7;E1PQ77	>tr|W8JJA5|W8JJA5_CAMJE Peroxide stress regulator OS=Campylobacter jejuni subsp. jejuni NCTC 11168-mfK12E5 GN=N918_01565 PE=4 SV=1;>tr|W8JEN5|W8JEN5_CAMJE Peroxide stress regulator OS=Campylobacter jejuni subsp. jejuni NCTC 11168-mcK12E5 GN=N917_01565 PE=4
NaN	NaN	NaN	4	4	4	1.27501	4.32193	4.52356	4.24793	4.08746	0.997473	-0.0651439	4.06437	3.90689	NaN	NaN	0.997473	-0.0651439	4.06437	3.90689	NaN	NaN				17	17	17	48	48	48	40.471	0	81.808	NaN	155530000	NaN	E1PQ81;W8J675;W8J0Q9;W8IW22;W8IS43;W8IMM2;Q9PIH3	E1PQ81;W8J675;W8J0Q9;W8IW22;W8IS43;W8IMM2;Q9PIH3	>tr|E1PQ81|E1PQ81_CAMJM Phosphoserine aminotransferase OS=Campylobacter jejuni subsp. jejuni serotype HS21 (strain M1 / 99/308) GN=serC PE=3 SV=1;>tr|W8J675|W8J675_CAMJE Phosphoserine aminotransferase OS=Campylobacter jejuni subsp. jejuni NCTC 11168-GSv GN
NaN	NaN	NaN	2	2	2	1.32193	1	2	2	1	NaN	NaN	NaN	0	NaN	NaN	NaN	NaN	NaN	0	NaN	NaN				4	4	4	36.2	36.2	36.2	13.261	0	17.204	NaN	16165000	NaN	E1PQ82;W8JJB0;W8JEN9;W8J5D8;W8IRJ0;W8IM02;Q0PBI2	E1PQ82;W8JJB0;W8JEN9;W8J5D8;W8IRJ0;W8IM02;Q0PBI2	>tr|E1PQ82|E1PQ82_CAMJM Uncharacterized protein OS=Campylobacter jejuni subsp. jejuni serotype HS21 (strain M1 / 99/308) GN=CJM1_0307 PE=4 SV=1;>tr|W8JJB0|W8JJB0_CAMJE Endoribonuclease L-PSP OS=Campylobacter jejuni subsp. jejuni NCTC 11168-mfK12E5 GN=N918_
NaN	NaN	NaN	3.32193	3.32193	3.32193	1.38405	2.80735	3	2.58496	3.32193	1.32389	0.233888	3.55851	3	NaN	NaN	1.32389	0.233888	3.55851	3	NaN	NaN				11	11	11	37.3	37.3	37.3	35.192	0	46.787	NaN	33772000	NaN	E1PQ83;W8JPB3;W8JB07;W8J9K5;W8J6F1;W8J4J8;Q9PIH1	E1PQ83;W8JPB3;W8JB07;W8J9K5;W8J6F1;W8J4J8;Q9PIH1	>tr|E1PQ83|E1PQ83_CAMJM 3-oxoacyl-[acyl-carrier-protein] synthase 3 OS=Campylobacter jejuni subsp. jejuni serotype HS21 (strain M1 / 99/308) GN=fabH PE=3 SV=1;>tr|W8JPB3|W8JPB3_CAMJE 3-oxoacyl-[acyl-carrier-protein] synthase 3 OS=Campylobacter jejuni subsp
0	0	0	0	0	0	1.1375	1	0	0	0	NaN	NaN	NaN	NaN	NaN	NaN	NaN	NaN	NaN	NaN	NaN	NaN				1	1	1	12	12	12	13.491	0.0011086	3.1436	0	0	0	E1PQ86	E1PQ86	>tr|E1PQ86|E1PQ86_CAMJM Uncharacterized protein OS=Campylobacter jejuni subsp. jejuni serotype HS21 (strain M1 / 99/308) GN=CJM1_0311 PE=4 SV=1
NaN	NaN	NaN	2.32193	2.32193	2.32193	1.24489	4.39232	4.24793	4.16993	3.90689	NaN	NaN	NaN	NaN	NaN	NaN	NaN	NaN	NaN	NaN	NaN	NaN				7	7	7	70.8	70.8	70.8	15.113	0	55.625	NaN	727740000	NaN	E1PQ87;W8JJB5;W8JEP4;W8J5E3;W8IRJ4;W8IM09;Q9PIG7	E1PQ87;W8JJB5;W8JEP4;W8J5E3;W8IRJ4;W8IM09;Q9PIG7	>tr|E1PQ87|E1PQ87_CAMJM Nucleoside diphosphate kinase OS=Campylobacter jejuni subsp. jejuni serotype HS21 (strain M1 / 99/308) GN=ndk PE=3 SV=1;>tr|W8JJB5|W8JJB5_CAMJE Nucleoside diphosphate kinase OS=Campylobacter jejuni subsp. jejuni NCTC 11168-mfK12E5 G
0	0	0	NaN	NaN	NaN	NaN	NaN	NaN	NaN	NaN	NaN	NaN	NaN	NaN	NaN	NaN	NaN	NaN	NaN	NaN	NaN	NaN				1	1	1	34	34	34	9.9059	0	9.185	NaN	2638900	NaN	E1PQ88	E1PQ88	>tr|E1PQ88|E1PQ88_CAMJM Ferredoxin, 4Fe-4S OS=Campylobacter jejuni subsp. jejuni serotype HS21 (strain M1 / 99/308) GN=fdxA PE=4 SV=1
NaN	NaN	NaN	4	4	4	1.36177	7.52356	7.74819	7.63662	7.82018	1.08229	-0.030575	3.76043	6.67243	NaN	NaN	1.08229	-0.030575	3.76043	6.67243	NaN	NaN				17	17	17	86.9	86.9	86.9	21.947	0	323.31	NaN	19796000000	NaN	W8JFQ7;W8J703;W8J2A5;W8J1R0;W8IWX1;Q0PBH5;E1PQ89	W8JFQ7;W8J703;W8J2A5;W8J1R0;W8IWX1;Q0PBH5;E1PQ89	>tr|W8JFQ7|W8JFQ7_CAMJE Peroxidase OS=Campylobacter jejuni subsp. jejuni NCTC 11168-GSv GN=N920_01625 PE=4 SV=1;>tr|W8J703|W8J703_CAMJE Peroxidase OS=Campylobacter jejuni subsp. jejuni NCTC 11168-mfK12E5 GN=N918_01625 PE=4 SV=1;>tr|W8J2A5|W8J2A5_CAMJE Pero
NaN	NaN	NaN	4.32193	4.32193	4.32193	1.40599	3.45943	3.32193	3.70044	3.90689	1.13639	0.119157	3.8886	1	NaN	NaN	1.13639	0.119157	3.8886	1	NaN	NaN				25	25	25	32.9	32.9	32.9	100.77	0	70.547	NaN	13853000	NaN	E1PQ93;W8JPC0;W8JB15;W8J9L3;W8J6G0;W8J4L0;Q0PBH1	E1PQ93;W8JPC0;W8JB15;W8J9L3;W8J6G0;W8J4L0;Q0PBH1	>tr|E1PQ93|E1PQ93_CAMJM DNA polymerase OS=Campylobacter jejuni subsp. jejuni serotype HS21 (strain M1 / 99/308) GN=polA PE=3 SV=1;>tr|W8JPC0|W8JPC0_CAMJE DNA polymerase OS=Campylobacter jejuni subsp. jejuni NCTC 11168-GSv GN=N920_01645 PE=3 SV=1;>tr|W8JB15
NaN	NaN	NaN	2.32193	2.32193	2.32193	1.33914	2	2	2.32193	2	NaN	NaN	NaN	NaN	NaN	NaN	NaN	NaN	NaN	NaN	NaN	NaN				5	5	5	19.4	19.4	19.4	37.498	0	23.582	NaN	1301500	NaN	W8JFR1;W8J708;W8J2B0;W8J1R2;W8IWX6;Q0PBG9;E1PQ95	W8JFR1;W8J708;W8J2B0;W8J1R2;W8IWX6;Q0PBG9;E1PQ95	>tr|W8JFR1|W8JFR1_CAMJE Nucleoside hydrolase OS=Campylobacter jejuni subsp. jejuni NCTC 11168-GSv GN=N920_01655 PE=4 SV=1;>tr|W8J708|W8J708_CAMJE Nucleoside hydrolase OS=Campylobacter jejuni subsp. jejuni NCTC 11168-mfK12E5 GN=N918_01655 PE=4 SV=1;>tr|W8J2
3.58496	3.58496	0	3.45943	3.45943	0	1.37851	2	2.58496	2	2.58496	0.857583	-0.144377	5.35283	3	NaN	NaN	0.857583	-0.144377	5.35283	3	NaN	NaN				12	12	1	13.4	13.4	1	105.6	0	24.274	NaN	9852800	NaN	E1PQ97	E1PQ97	>tr|E1PQ97|E1PQ97_CAMJM UvrABC system protein A OS=Campylobacter jejuni subsp. jejuni serotype HS21 (strain M1 / 99/308) GN=uvrA PE=3 SV=1
NaN	NaN	NaN	3.16992	3.16992	3.16992	1.35614	2.58496	2.58496	2.58496	2.80735	1.50264	0.505688	2.98149	1	NaN	NaN	1.50264	0.505688	2.98149	1	NaN	NaN				9	9	9	22.8	22.8	22.8	47.675	0	38.179	14793000	1477600	13315000	E1PQ99;W8JPC3;W8JB19;W8J9L8;W8J6G5;W8J4L4;Q0PBG4	E1PQ99;W8JPC3;W8JB19;W8J9L8;W8J6G5;W8J4L4;Q0PBG4	>tr|E1PQ99|E1PQ99_CAMJM Anthranilate synthase component I OS=Campylobacter jejuni subsp. jejuni serotype HS21 (strain M1 / 99/308) GN=trpE PE=4 SV=1;>tr|W8JPC3|W8JPC3_CAMJE Anthranilate synthase subunit I OS=Campylobacter jejuni subsp. jejuni NCTC 11168-GS
NaN	NaN	NaN	1.58496	1.58496	1.58496	1.48543	0	0	0	1	NaN	NaN	NaN	NaN	NaN	NaN	NaN	NaN	NaN	NaN	NaN	NaN				3	3	3	6.8	6.8	6.8	59.892	0.0098328	1.4025	0	0	0	W8JFR6;W8J714;W8J2B4;W8J1R8;W8IWY0;Q0PBG3;E1PQA0	W8JFR6;W8J714;W8J2B4;W8J1R8;W8IWY0;Q0PBG3;E1PQA0	>tr|W8JFR6|W8JFR6_CAMJE Anthranilate phosphoribosyltransferase OS=Campylobacter jejuni subsp. jejuni NCTC 11168-GSv GN=trpD PE=3 SV=1;>tr|W8J714|W8J714_CAMJE Anthranilate phosphoribosyltransferase OS=Campylobacter jejuni subsp. jejuni NCTC 11168-mfK12E5 GN
NaN	NaN	NaN	3.16992	3.16992	3.16992	1.36737	2.58496	2.32193	2.58496	2.80735	NaN	NaN	NaN	NaN	NaN	NaN	NaN	NaN	NaN	NaN	NaN	NaN				9	9	9	26.3	26.3	26.3	42.947	0	17.355	0	0	0	W8J691;W8J0S8;W8IW42;W8IS59;W8IMP3;Q9PIF2;E1PQA2	W8J691;W8J0S8;W8IW42;W8IS59;W8IMP3;Q9PIF2;E1PQA2	>tr|W8J691|W8J691_CAMJE Tryptophan synthase beta chain OS=Campylobacter jejuni subsp. jejuni NCTC 11168-GSv GN=trpB PE=3 SV=1;>tr|W8J0S8|W8J0S8_CAMJE Tryptophan synthase beta chain OS=Campylobacter jejuni subsp. jejuni NCTC 11168-mfK12E5 GN=trpB PE=3 SV=1;
NaN	NaN	NaN	3.16992	3.16992	3.16992	1.36737	2.80735	3.32193	3.32193	3.16992	1.38769	0.349026	3.1958	2.32193	NaN	NaN	1.38769	0.349026	3.1958	2.32193	NaN	NaN				9	9	9	46.2	46.2	46.2	27.966	0	28.423	NaN	17806000	NaN	W8JJD2;W8JER1;W8J5F6;W8IRK5;W8IM25;Q9PIF1;E1PQA3	W8JJD2;W8JER1;W8J5F6;W8IRK5;W8IM25;Q9PIF1;E1PQA3	>tr|W8JJD2|W8JJD2_CAMJE Tryptophan synthase alpha chain OS=Campylobacter jejuni subsp. jejuni NCTC 11168-mfK12E5 GN=trpA PE=3 SV=1;>tr|W8JER1|W8JER1_CAMJE Tryptophan synthase alpha chain OS=Campylobacter jejuni subsp. jejuni NCTC 11168-mcK12E5 GN=trpA PE=3
NaN	NaN	NaN	3.32193	3.32193	3.32193	1.34483	4.24793	4.39232	4.45943	4.39232	1.03168	-0.0419517	3.33543	2.32193	NaN	NaN	1.03168	-0.0419517	3.33543	2.32193	NaN	NaN				12	12	12	85.7	85.7	85.7	16.279	0	67.601	NaN	439760000	NaN	W8JPC6;W8JB23;W8J9M3;W8J6G9;W8J4L9;Q0PBF9;E1PQA4	W8JPC6;W8JB23;W8J9M3;W8J6G9;W8J4L9;Q0PBF9;E1PQA4	>tr|W8JPC6|W8JPC6_CAMJE Uncharacterized protein OS=Campylobacter jejuni subsp. jejuni NCTC 11168-GSv GN=N920_01705 PE=4 SV=1;>tr|W8JB23|W8JB23_CAMJE Uncharacterized protein OS=Campylobacter jejuni subsp. jejuni NCTC 11168-mfK12E5 GN=N918_01705 PE=4 SV=1;>t
NaN	NaN	NaN	0	0	0	1	0	0	0	NaN	NaN	NaN	NaN	NaN	NaN	NaN	NaN	NaN	NaN	NaN	NaN	NaN				2	2	2	14.7	14.7	14.7	11.608	0.0040404	1.6639	NaN	1627500	NaN	W8JFS0;W8J719;W8J2C0;W8J1S1;W8IWY5;Q0PBF8;O32370;E1PQA5	W8JFS0;W8J719;W8J2C0;W8J1S1;W8IWY5;Q0PBF8;O32370;E1PQA5	>tr|W8JFS0|W8JFS0_CAMJE Flagellar motor switch protein FliN OS=Campylobacter jejuni subsp. jejuni NCTC 11168-GSv GN=N920_01710 PE=4 SV=1;>tr|W8J719|W8J719_CAMJE Flagellar motor switch protein FliN OS=Campylobacter jejuni subsp. jejuni NCTC 11168-mfK12E5 GN
NaN	NaN	NaN	3.58496	3.58496	3.58496	1.36177	4.45943	4.45943	4.90689	4.58496	1.26676	0.142479	3.03707	4.9542	NaN	NaN	1.26676	0.142479	3.03707	4.9542	NaN	NaN				15	15	15	81.2	81.2	81.2	25.542	0	106.32	NaN	1089900000	NaN	W8JPD0;W8JB28;W8J9N0;W8J6H3;W8J4M5;Q0PBF4;E1PQA9	W8JPD0;W8JB28;W8J9N0;W8J6H3;W8J4M5;Q0PBF4;E1PQA9	>tr|W8JPD0|W8JPD0_CAMJE Chemotaxis protein CheY OS=Campylobacter jejuni subsp. jejuni NCTC 11168-GSv GN=N920_01730 PE=4 SV=1;>tr|W8JB28|W8JB28_CAMJE Chemotaxis protein CheY OS=Campylobacter jejuni subsp. jejuni NCTC 11168-mfK12E5 GN=N918_01730 PE=4 SV=1;>t
NaN	NaN	NaN	3.16992	3.16992	3.16992	1.29278	2.80735	3	3	2.58496	0.57947	-0.4395	1.26177	1	NaN	NaN	0.57947	-0.4395	1.26177	1	NaN	NaN				11	11	11	37.5	37.5	37.5	36.846	0	42.186	NaN	53255000	NaN	W8JBN7;W8J1L6;W8IXL8;W8IWU0;W8IT03;Q0PBF1;E1PQB2	W8JBN7;W8J1L6;W8IXL8;W8IWU0;W8IT03;Q0PBF1;E1PQB2	>tr|W8JBN7|W8JBN7_CAMJE Cytochrome C biogenesis protein CcsA OS=Campylobacter jejuni subsp. jejuni NCTC 11168-GSv GN=N920_01745 PE=4 SV=1;>tr|W8J1L6|W8J1L6_CAMJE Cytochrome C biogenesis protein CcsA OS=Campylobacter jejuni subsp. jejuni NCTC 11168-mfK12E5
NaN	NaN	NaN	4.08746	4.08746	4.08746	1.38405	4	4.08746	4.16993	4.39232	0.898402	-0.105846	4.07502	3.90689	NaN	NaN	0.898402	-0.105846	4.07502	3.90689	NaN	NaN				18	18	18	54.2	54.2	54.2	48.797	0	88.82	NaN	79371000	NaN	E1PQB3;W8J699;W8J0U0;W8IW50;W8IS69;W8IMQ4;Q9PIE2	E1PQB3;W8J699;W8J0U0;W8IW50;W8IS69;W8IMQ4;Q9PIE2	>tr|E1PQB3|E1PQB3_CAMJM Phosphoglucosamine mutase OS=Campylobacter jejuni subsp. jejuni serotype HS21 (strain M1 / 99/308) GN=glmM PE=3 SV=1;>tr|W8J699|W8J699_CAMJE Phosphoglucosamine mutase OS=Campylobacter jejuni subsp. jejuni NCTC 11168-GSv GN=glmM PE=3
NaN	NaN	NaN	2.58496	2.58496	2.58496	1.15704	2	2	1.58496	1	NaN	NaN	NaN	0	NaN	NaN	NaN	NaN	NaN	0	NaN	NaN				6	6	6	14.7	14.7	14.7	51.821	0	7.6252	NaN	3095100	NaN	W8JFT2;W8J730;W8J2C9;W8J1S9;W8IWZ6;Q0PBE7;E1PQB6	W8JFT2;W8J730;W8J2C9;W8J1S9;W8IWZ6;Q0PBE7;E1PQB6	>tr|W8JFT2|W8JFT2_CAMJE Coproporphyrinogen III oxidase OS=Campylobacter jejuni subsp. jejuni NCTC 11168-GSv GN=N920_01770 PE=4 SV=1;>tr|W8J730|W8J730_CAMJE Coproporphyrinogen III oxidase OS=Campylobacter jejuni subsp. jejuni NCTC 11168-mfK12E5 GN=N918_0177
NaN	NaN	NaN	3	3	3	1.35614	3.16992	2.80735	3	3.32193	1.34136	0.267955	1.85818	2	NaN	NaN	1.34136	0.267955	1.85818	2	NaN	NaN				8	8	8	86.7	86.7	86.7	9.9711	0	21.536	NaN	206390000	NaN	W8JBP1;W8J1M2;W8IXM4;W8IWU4;W8IT08;Q0PBE6;E1PQB7	W8JBP1;W8J1M2;W8IXM4;W8IWU4;W8IT08;Q0PBE6;E1PQB7	>tr|W8JBP1|W8JBP1_CAMJE Chain-length determining protein OS=Campylobacter jejuni subsp. jejuni NCTC 11168-GSv GN=N920_01775 PE=4 SV=1;>tr|W8J1M2|W8J1M2_CAMJE Chain-length determining protein OS=Campylobacter jejuni subsp. jejuni NCTC 11168-mfK12E5 GN=N918_
NaN	NaN	NaN	2	2	2	1.76553	NaN	0	0	1.58496	NaN	NaN	NaN	NaN	NaN	NaN	NaN	NaN	NaN	NaN	NaN	NaN				4	4	4	12.6	12.6	12.6	55.418	0	4.6786	1503500	1503500	0	W8J6A4;W8J0U6;W8IW55;W8IS72;W8IMQ8;Q0PBE5;E1PQB8	W8J6A4;W8J0U6;W8IW55;W8IS72;W8IMQ8;Q0PBE5;E1PQB8	>tr|W8J6A4|W8J6A4_CAMJE Outer membrane channel protein CmeC OS=Campylobacter jejuni subsp. jejuni NCTC 11168-GSv GN=N920_01780 PE=4 SV=1;>tr|W8J0U6|W8J0U6_CAMJE Outer membrane channel protein CmeC OS=Campylobacter jejuni subsp. jejuni NCTC 11168-mfK12E5 GN
NaN	NaN	NaN	1	1	1	1.87578	NaN	NaN	0	1	NaN	NaN	NaN	NaN	NaN	NaN	NaN	NaN	NaN	NaN	NaN	NaN				2	2	2	7.4	7.4	7.4	40.118	0.0031348	2.1151	0	0	0	W8JPD7;W8JB35;W8J9N8;W8J6I1;W8J4N9;Q0PBE3;E1PQC0	W8JPD7;W8JB35;W8J9N8;W8J6I1;W8J4N9;Q0PBE3;E1PQC0	>tr|W8JPD7|W8JPD7_CAMJE Hemolysin D OS=Campylobacter jejuni subsp. jejuni NCTC 11168-GSv GN=N920_01790 PE=4 SV=1;>tr|W8JB35|W8JB35_CAMJE Hemolysin D OS=Campylobacter jejuni subsp. jejuni NCTC 11168-mfK12E5 GN=N918_01790 PE=4 SV=1;>tr|W8J9N8|W8J9N8_CAMJE He
NaN	NaN	NaN	2.58496	2.58496	2.58496	1.38957	1	2	2	1.58496	NaN	NaN	NaN	NaN	NaN	NaN	NaN	NaN	NaN	NaN	NaN	NaN				7	7	7	37.1	37.1	37.1	24.231	0	15.085	NaN	3210700	NaN	W8JFT4;W8J736;W8J2D3;W8J1T2;W8IX01;Q0PBE2;E1PQC1	W8JFT4;W8J736;W8J2D3;W8J1T2;W8IX01;Q0PBE2;E1PQC1	>tr|W8JFT4|W8JFT4_CAMJE TetR family transcriptional regulator OS=Campylobacter jejuni subsp. jejuni NCTC 11168-GSv GN=N920_01795 PE=4 SV=1;>tr|W8J736|W8J736_CAMJE TetR family transcriptional regulator OS=Campylobacter jejuni subsp. jejuni NCTC 11168-mfK12E
NaN	NaN	NaN	2	2	2	1.40054	1.58496	1.58496	2	2	0.818196	-0.280966	3.34625	3.45943	NaN	NaN	0.818196	-0.280966	3.34625	3.45943	NaN	NaN				4	4	4	42.9	42.9	42.9	8.6732	0	46.908	NaN	74774000	NaN	W8J6A8;W8J0V2;W8IW60;W8IS76;W8IMR4;Q9PID2;E1PQC3	W8J6A8;W8J0V2;W8IW60;W8IS76;W8IMR4;Q9PID2;E1PQC3	>tr|W8J6A8|W8J6A8_CAMJE 30S ribosomal protein S21 OS=Campylobacter jejuni subsp. jejuni NCTC 11168-GSv GN=rpsU PE=3 SV=1;>tr|W8J0V2|W8J0V2_CAMJE 30S ribosomal protein S21 OS=Campylobacter jejuni subsp. jejuni NCTC 11168-mfK12E5 GN=rpsU PE=3 SV=1;>tr|W8IW60
NaN	NaN	NaN	2.58496	2.58496	2.58496	1.28096	2.58496	2.58496	2.58496	2.32193	0.861638	-0.09411	4.39191	3.16992	NaN	NaN	0.861638	-0.09411	4.39191	3.16992	NaN	NaN				8	8	8	34.8	34.8	34.8	20.698	0	55.674	NaN	24874000	NaN	W8JJF1;W8JES9;W8J5H4;W8IRM4;W8IM46;Q9PID1;E1PQC4	W8JJF1;W8JES9;W8J5H4;W8IRM4;W8IM46;Q9PID1;E1PQC4	>tr|W8JJF1|W8JJF1_CAMJE UPF0323 lipoprotein N918_01810 OS=Campylobacter jejuni subsp. jejuni NCTC 11168-mfK12E5 GN=N918_01810 PE=3 SV=1;>tr|W8JES9|W8JES9_CAMJE UPF0323 lipoprotein N917_01810 OS=Campylobacter jejuni subsp. jejuni NCTC 11168-mcK12E5 GN=N917_
NaN	NaN	NaN	1.58496	1.58496	1.58496	1.41684	1	1	1	1.58496	NaN	NaN	NaN	NaN	NaN	NaN	NaN	NaN	NaN	NaN	NaN	NaN				4	4	4	24.2	24.2	24.2	20.077	0	11.136	NaN	2576900	NaN	E1PQC7;W8JHI4;W8JCW3;W8JBT6;W8J8A6;W8J6M7;Q9PNE6	E1PQC7	>tr|E1PQC7|E1PQC7_CAMJM Phosphoheptose isomerase OS=Campylobacter jejuni subsp. jejuni serotype HS21 (strain M1 / 99/308) GN=gmhA PE=3 SV=1
NaN	NaN	NaN	3.16992	3.16992	3.16992	1.22651	3.45943	3.80735	2.80735	3.16992	0.685895	-0.0742132	4.17887	2.32193	NaN	NaN	0.685895	-0.0742132	4.17887	2.32193	NaN	NaN				9	9	9	21.9	21.9	21.9	51.041	0	28.158	NaN	6619200	NaN	E1PQC8;W8JDD5;W8J8W8;W8J485;W8J3J4;W8IYW0;Q6TG09	E1PQC8;W8JDD5;W8J8W8;W8J485;W8J3J4;W8IYW0;Q6TG09	>tr|E1PQC8|E1PQC8_CAMJM Bifunctional protein HldE OS=Campylobacter jejuni subsp. jejuni serotype HS21 (strain M1 / 99/308) GN=hldE PE=3 SV=1;>tr|W8JDD5|W8JDD5_CAMJE Bifunctional protein HldE OS=Campylobacter jejuni subsp. jejuni NCTC 11168-GSv GN=hldE PE=3
2.32193	2.32193	0	2.32193	2.32193	0	1.48543	0	1.58496	1.58496	1.58496	NaN	NaN	NaN	NaN	NaN	NaN	NaN	NaN	NaN	NaN	NaN	NaN				5	5	1	18.3	18.3	4.1	36.053	0	11.597	0	0	0	E1PQC9	E1PQC9	>tr|E1PQC9|E1PQC9_CAMJM ADP-L-glycero-D-manno-heptose-6-epimerase OS=Campylobacter jejuni subsp. jejuni serotype HS21 (strain M1 / 99/308) GN=waaD PE=4 SV=1
NaN	NaN	NaN	2.32193	2.32193	2.32193	1.54597	0	1.58496	2	2	1.25447	0.155102	2.80952	1.58496	NaN	NaN	1.25447	0.155102	2.80952	1.58496	NaN	NaN				5	5	5	28	28	28	22.111	0	25.028	10417000	2587700	7829300	E1PQD0;Q6TG07;W8J782;W8J2N1;W8IXY9;W8ITX9;W8IPK0	E1PQD0;Q6TG07;W8J782;W8J2N1;W8IXY9;W8ITX9;W8IPK0	>tr|E1PQD0|E1PQD0_CAMJM D,D-heptose 1,7-bisphosphate phosphatase OS=Campylobacter jejuni subsp. jejuni serotype HS21 (strain M1 / 99/308) GN=gmhB PE=3 SV=1;>sp|Q6TG07|GMHBA_CAMJE D-glycero-alpha-D-manno-heptose-1,7-bisphosphate 7-phosphatase OS=Campylobact
NaN	NaN	NaN	1.58496	1.58496	1.58496	1.07039	1.58496	2	1	0	NaN	NaN	NaN	NaN	NaN	NaN	NaN	NaN	NaN	NaN	NaN	NaN				3	3	3	28	28	28	10.838	0	7.3949	NaN	22555000	NaN	W8JR69;W8JLC7;W8JGK6;W8IT75;W8INX8;Q0P9A3;E1PQD1	W8JR69;W8JLC7;W8JGK6;W8IT75;W8INX8;Q0P9A3;E1PQD1	>tr|W8JR69|W8JR69_CAMJE Cytochrome C OS=Campylobacter jejuni subsp. jejuni NCTC 11168-GSv GN=N920_05765 PE=4 SV=1;>tr|W8JLC7|W8JLC7_CAMJE Cytochrome C OS=Campylobacter jejuni subsp. jejuni NCTC 11168-mfK12E5 GN=N918_05740 PE=4 SV=1;>tr|W8JGK6|W8JGK6_CAMJE
NaN	NaN	NaN	2.58496	2.58496	2.58496	1.37295	2.32193	2.32193	2.58496	2.58496	NaN	NaN	NaN	NaN	NaN	NaN	NaN	NaN	NaN	NaN	NaN	NaN				7	7	7	16.1	16.1	16.1	57.902	0	17.714	NaN	700030	NaN	E1PQD6;W8J788;W8J2N5;W8IXZ4;W8ITY4;W8IPK4;Q0P999	E1PQD6;W8J788;W8J2N5;W8IXZ4;W8ITY4;W8IPK4;Q0P999	>tr|E1PQD6|E1PQD6_CAMJM DNA polymerase III subunits gamma and tau OS=Campylobacter jejuni subsp. jejuni serotype HS21 (strain M1 / 99/308) GN=dnaX PE=4 SV=1;>tr|W8J788|W8J788_CAMJE DNA polymerase III subunit gamma/tau OS=Campylobacter jejuni subsp. jejuni
2	2	0	1.58496	1.58496	NaN	1.38957	1.58496	1.58496	1.58496	2	NaN	NaN	NaN	NaN	NaN	NaN	NaN	NaN	NaN	NaN	NaN	NaN				4	4	1	89.1	89.1	18.8	7.5095	0	19.768	NaN	26105000	NaN	E1PQD9	E1PQD9	>tr|E1PQD9|E1PQD9_CAMJM Uncharacterized protein OS=Campylobacter jejuni subsp. jejuni serotype HS21 (strain M1 / 99/308) GN=CJM1_1144 PE=4 SV=1
2.32193	2.32193	0	2.32193	2.32193	0	1.43829	2.32193	2.80735	2.80735	3.16992	1.20883	0.175812	5.02365	3.70044	NaN	NaN	1.20883	0.175812	5.02365	3.70044	NaN	NaN				5	5	1	71.3	71.3	14.9	10.252	0	27.58	NaN	71075000	NaN	E1PQE1	E1PQE1	>tr|E1PQE1|E1PQE1_CAMJM Uncharacterized protein OS=Campylobacter jejuni subsp. jejuni serotype HS21 (strain M1 / 99/308) GN=CJM1_1146 PE=4 SV=1
NaN	NaN	NaN	1	1	1	1.87578	NaN	NaN	0	1	NaN	NaN	NaN	NaN	NaN	NaN	NaN	NaN	NaN	NaN	NaN	NaN				2	2	2	8.4	8.4	8.4	34.382	0	5.0789	987510	0	987510	E1PQE4;W8JHJ6;W8JCX2;W8JBV1;W8J8C2;W8J6P2;Q0P989	E1PQE4;W8JHJ6;W8JCX2;W8JBV1;W8J8C2;W8J6P2;Q0P989	>tr|E1PQE4|E1PQE4_CAMJM L-lactate dehydrogenase OS=Campylobacter jejuni subsp. jejuni serotype HS21 (strain M1 / 99/308) GN=ldh PE=4 SV=1;>tr|W8JHJ6|W8JHJ6_CAMJE Lactate dehydrogenase OS=Campylobacter jejuni subsp. jejuni NCTC 11168-GSv GN=N920_05835 PE=4
[truncated: 201 more rows]
