# Supplementary material for: A quantitative proteomic screen of the Campylobacter jejuni flagellar-dependent secretome
Source: J Proteomics. 2017 Jan 30;152:181–7. doi: 10.1016/j.jprot.2016.11.009 (PMC5223770; doi:10.1016/j.jprot.2016.11.009)
Supplement: Table S3 — Label-free LC/MS data from M1 WT and M1 flgG supernatants. [file mmc3.xlsx]

## Sheet: Sheet1
Peptide counts (all)	Peptide counts (razor+unique)	Peptide counts (unique)	Number of proteins	Peptides FlgG-	Peptides wt4	Razor + unique peptides FlgG-	Razor + unique peptides wt4	Unique peptides FlgG-	Unique peptides wt4	C: Only identified by site	C: Reverse	C: Potential contaminant	N: Peptides	N: Razor + unique peptides	N: Unique peptides	N: Sequence coverage [%]	N: Unique + razor sequence coverage [%]	N: Unique sequence coverage [%]	N: Mol. weight [kDa]	T: Protein IDs	T: Majority protein IDs	T: Fasta headers
NaN	NaN	NaN	7	4	5	4	5	4	5				6	6	6	36.2	36.2	36.2	15.079	W8JG22;W8J7F3;W8J2M3;W8J209;W8IXC6;Q9PI35;E1PLE5	W8JG22;W8J7F3;W8J2M3;W8J209;W8IXC6;Q9PI35;E1PLE5	>tr|W8JG22|W8JG22_CAMJE 50S ribosomal protein L11 OS=Campylobacter jejuni subsp. jejuni NCTC 11168-GSv GN=rplK PE=3 SV=1;>tr|W8J7F3|W8J7F3_CAMJE 50S ribosomal protein L11 OS=Campylobacter jejuni subsp. jejuni NCTC 11168-mfK12E5 GN=rplK PE=3 SV=1;>tr|W8J2M3
NaN	NaN	NaN	7	10	10	10	10	10	10				13	13	13	64.8	64.8	64.8	25.047	W8JBY1;W8J215;W8IXX2;W8IX32;W8ITC9;Q9PI34;E1PLE6	W8JBY1;W8J215;W8IXX2;W8IX32;W8ITC9;Q9PI34;E1PLE6	>tr|W8JBY1|W8JBY1_CAMJE 50S ribosomal protein L1 OS=Campylobacter jejuni subsp. jejuni NCTC 11168-GSv GN=rplA PE=3 SV=1;>tr|W8J215|W8J215_CAMJE 50S ribosomal protein L1 OS=Campylobacter jejuni subsp. jejuni NCTC 11168-mfK12E5 GN=rplA PE=3 SV=1;>tr|W8IXX2|W
NaN	NaN	NaN	7	5	5	5	5	5	5				5	5	5	40.3	40.3	40.3	17.741	E1PLE7;W8J6I8;W8J183;W8IWH1;W8ISG1;W8IN51;Q9PI33	E1PLE7;W8J6I8;W8J183;W8IWH1;W8ISG1;W8IN51;Q9PI33	>tr|E1PLE7|E1PLE7_CAMJM 50S ribosomal protein L10 OS=Campylobacter jejuni subsp. jejuni serotype HS21 (strain M1 / 99/308) GN=rplJ PE=3 SV=1;>tr|W8J6I8|W8J6I8_CAMJE 50S ribosomal protein L10 OS=Campylobacter jejuni subsp. jejuni NCTC 11168-GSv GN=rplJ PE=3
NaN	NaN	NaN	7	6	6	6	6	6	6				6	6	6	69.6	69.6	69.6	13.017	E1PLE8;W8JJS1;W8JF22;W8J5R5;W8IRU9;W8IMG8;Q9PI32	E1PLE8;W8JJS1;W8JF22;W8J5R5;W8IRU9;W8IMG8;Q9PI32	>tr|E1PLE8|E1PLE8_CAMJM 50S ribosomal protein L7/L12 OS=Campylobacter jejuni subsp. jejuni serotype HS21 (strain M1 / 99/308) GN=rplL PE=3 SV=1;>tr|W8JJS1|W8JJS1_CAMJE 50S ribosomal protein L7/L12 OS=Campylobacter jejuni subsp. jejuni NCTC 11168-mfK12E5 GN
NaN	NaN	NaN	7	10	9	10	9	10	9				38	38	38	35.7	35.7	35.7	155.56	E1PLE9;W8JPN2;W8JBF9;W8J9X9;W8J6T0;W8J541;Q46124	E1PLE9;W8JPN2;W8JBF9;W8J9X9;W8J6T0;W8J541;Q46124	>tr|E1PLE9|E1PLE9_CAMJM DNA-directed RNA polymerase subunit beta OS=Campylobacter jejuni subsp. jejuni serotype HS21 (strain M1 / 99/308) GN=rpoB PE=3 SV=1;>tr|W8JPN2|W8JPN2_CAMJE DNA-directed RNA polymerase subunit beta OS=Campylobacter jejuni subsp. jeju
NaN	NaN	NaN	7	5	3	5	3	5	3				33	33	33	28.7	28.7	28.7	168.82	E1PLF0;W8JG26;W8J7F7;W8J2N0;W8J214;W8IXC8;Q9PI30	E1PLF0;W8JG26;W8J7F7;W8J2N0;W8J214;W8IXC8;Q9PI30	>tr|E1PLF0|E1PLF0_CAMJM DNA-directed RNA polymerase subunit beta OS=Campylobacter jejuni subsp. jejuni serotype HS21 (strain M1 / 99/308) GN=rpoBC PE=3 SV=1;>tr|W8JG26|W8JG26_CAMJE DNA-directed RNA polymerase subunit beta OS=Campylobacter jejuni subsp. j
NaN	NaN	NaN	7	2	1	2	1	2	1				2	2	2	14.1	14.1	14.1	14.045	W8JBY6;W8J221;W8IXX7;W8IX37;W8ITD4;Q9PI18;E1PLF1	W8JBY6;W8J221;W8IXX7;W8IX37;W8ITD4;Q9PI18;E1PLF1	>tr|W8JBY6|W8JBY6_CAMJE 30S ribosomal protein S12 OS=Campylobacter jejuni subsp. jejuni NCTC 11168-GSv GN=rpsL PE=3 SV=1;>tr|W8J221|W8J221_CAMJE 30S ribosomal protein S12 OS=Campylobacter jejuni subsp. jejuni NCTC 11168-mfK12E5 GN=rpsL PE=3 SV=1;>tr|W8IXX7
NaN	NaN	NaN	7	4	3	4	3	4	3				7	7	7	52.6	52.6	52.6	17.691	W8J6J3;W8J188;W8IWH7;W8ISG5;W8IN54;Q9PI17;E1PLF2	W8J6J3;W8J188;W8IWH7;W8ISG5;W8IN54;Q9PI17;E1PLF2	>tr|W8J6J3|W8J6J3_CAMJE 30S ribosomal protein S7 OS=Campylobacter jejuni subsp. jejuni NCTC 11168-GSv GN=rpsG PE=3 SV=1;>tr|W8J188|W8J188_CAMJE 30S ribosomal protein S7 OS=Campylobacter jejuni subsp. jejuni NCTC 11168-mfK12E5 GN=rpsG PE=3 SV=1;>tr|W8IWH7|W
NaN	NaN	NaN	7	38	39	38	39	38	39				43	43	43	76.4	76.4	76.4	76.688	E1PLF3;W8JJS8;W8JF28;W8J5S0;W8IRV2;W8IMH3;Q9PI16	E1PLF3;W8JJS8;W8JF28;W8J5S0;W8IRV2;W8IMH3;Q9PI16	>tr|E1PLF3|E1PLF3_CAMJM Elongation factor G OS=Campylobacter jejuni subsp. jejuni serotype HS21 (strain M1 / 99/308) GN=fusA PE=3 SV=1;>tr|W8JJS8|W8JJS8_CAMJE Elongation factor G OS=Campylobacter jejuni subsp. jejuni NCTC 11168-mfK12E5 GN=fusA PE=3 SV=1;>t
NaN	NaN	NaN	7	5	3	5	3	5	3				10	10	10	43.4	43.4	43.4	29.572	W8JJT3;W8JF34;W8J5S4;W8IRV4;W8IMH7;Q9PI11;E1PLF7	W8JJT3;W8JF34;W8J5S4;W8IRV4;W8IMH7;Q9PI11;E1PLF7	>tr|W8JJT3|W8JJT3_CAMJE Indole-3-glycerol phosphate synthase OS=Campylobacter jejuni subsp. jejuni NCTC 11168-mfK12E5 GN=N918_02490 PE=3 SV=1;>tr|W8JF34|W8JF34_CAMJE Indole-3-glycerol phosphate synthase OS=Campylobacter jejuni subsp. jejuni NCTC 11168-mcK1
NaN	NaN	NaN	7	0	0	0	0	0	0				6	6	6	45.3	45.3	45.3	18.538	E1PLF8;W8JPP3;W8JBG4;W8J9Y8;W8J6U3;W8J548;Q0PB14	E1PLF8;W8JPP3;W8JBG4;W8J9Y8;W8J6U3;W8J548;Q0PB14	>tr|E1PLF8|E1PLF8_CAMJM Hit family protein OS=Campylobacter jejuni subsp. jejuni serotype HS21 (strain M1 / 99/308) GN=CJM1_0475 PE=4 SV=1;>tr|W8JPP3|W8JPP3_CAMJE HIT family hydrolase OS=Campylobacter jejuni subsp. jejuni NCTC 11168-GSv GN=N920_02495 PE=4
3	3	3	1	0	0	0	0	0	0				3	3	3	11.1	11.1	11.1	39.116	E1PLF9	E1PLF9	>tr|E1PLF9|E1PLF9_CAMJM GTP-binding protein OS=Campylobacter jejuni subsp. jejuni serotype HS21 (strain M1 / 99/308) GN=ybbB PE=4 SV=1
NaN	NaN	NaN	7	2	3	2	3	2	3				5	5	5	20.7	20.7	20.7	35.722	E1PLG4;W8JBZ4;W8J228;W8IXY7;W8IX47;W8ITE3;Q9PI08	E1PLG4;W8JBZ4;W8J228;W8IXY7;W8IX47;W8ITE3;Q9PI08	>tr|E1PLG4|E1PLG4_CAMJM Ferrochelatase OS=Campylobacter jejuni subsp. jejuni serotype HS21 (strain M1 / 99/308) GN=hemH PE=3 SV=1;>tr|W8JBZ4|W8JBZ4_CAMJE Ferrochelatase OS=Campylobacter jejuni subsp. jejuni NCTC 11168-GSv GN=hemH PE=3 SV=1;>tr|W8J228|W8J22
NaN	NaN	NaN	7	5	5	5	5	5	5				14	14	14	58.3	58.3	58.3	32.975	E1PLG5;W8J6K0;W8J194;W8IWI6;W8ISH4;W8IN64;Q0PB11	E1PLG5;W8J6K0;W8J194;W8IWI6;W8ISH4;W8IN64;Q0PB11	>tr|E1PLG5|E1PLG5_CAMJM Oxidoreductase, Gfo/Idh/MocA family OS=Campylobacter jejuni subsp. jejuni serotype HS21 (strain M1 / 99/308) GN=CJM1_0482 PE=4 SV=1;>tr|W8J6K0|W8J6K0_CAMJE Oxidoreductase OS=Campylobacter jejuni subsp. jejuni NCTC 11168-GSv GN=N920_
NaN	NaN	NaN	7	4	4	4	4	4	4				12	12	12	49.3	49.3	49.3	39.628	E1PLG6;W8JJT8;W8JF40;W8J5S9;W8IRV7;W8IMI0;Q0PB10	E1PLG6;W8JJT8;W8JF40;W8J5S9;W8IRV7;W8IMI0;Q0PB10	>tr|E1PLG6|E1PLG6_CAMJM DegT/DnrJ/EryC1/StrS aminotransferase family OS=Campylobacter jejuni subsp. jejuni serotype HS21 (strain M1 / 99/308) GN=degT PE=3 SV=1;>tr|W8JJT8|W8JJT8_CAMJE Aminotransferase DegT OS=Campylobacter jejuni subsp. jejuni NCTC 11168-m
NaN	NaN	NaN	7	11	9	11	9	11	9				34	34	34	47.3	47.3	47.3	94.881	E1PLG7;W8JPP8;W8JBG7;W8J9Z2;W8J6U8;W8J552;Q9PI05	E1PLG7;W8JPP8;W8JBG7;W8J9Z2;W8J6U8;W8J552;Q9PI05	>tr|E1PLG7|E1PLG7_CAMJM Alanine--tRNA ligase OS=Campylobacter jejuni subsp. jejuni serotype HS21 (strain M1 / 99/308) GN=alaS PE=3 SV=1;>tr|W8JPP8|W8JPP8_CAMJE Alanine--tRNA ligase OS=Campylobacter jejuni subsp. jejuni NCTC 11168-GSv GN=alaS PE=3 SV=1;>tr|
NaN	NaN	NaN	7	1	1	1	1	1	1				3	3	3	13.7	13.7	13.7	20.905	W8JG38;W8J7G9;W8J2P7;W8J231;W8IXD7;Q9PI04;E1PLG8	W8JG38;W8J7G9;W8J2P7;W8J231;W8IXD7;Q9PI04;E1PLG8	>tr|W8JG38|W8JG38_CAMJE Maf-like protein N920_02535 OS=Campylobacter jejuni subsp. jejuni NCTC 11168-GSv GN=N920_02535 PE=3 SV=1;>tr|W8J7G9|W8J7G9_CAMJE Maf-like protein N918_02535 OS=Campylobacter jejuni subsp. jejuni NCTC 11168-mfK12E5 GN=N918_02535 PE=3
NaN	NaN	NaN	7	14	12	14	12	14	12				36	36	36	49.7	49.7	49.7	95.484	E1PLH0;W8JEV9;W8JAE6;W8J5N3;W8J530;W8J0B1;Q9PI02	E1PLH0;W8JEV9;W8JAE6;W8J5N3;W8J530;W8J0B1;Q9PI02	>tr|E1PLH0|E1PLH0_CAMJM Chaperone protein clpB OS=Campylobacter jejuni subsp. jejuni serotype HS21 (strain M1 / 99/308) GN=clpB PE=3 SV=1;>tr|W8JEV9|W8JEV9_CAMJE Molecular chaperone ClpB OS=Campylobacter jejuni subsp. jejuni NCTC 11168-GSv GN=N920_02545 PE
NaN	NaN	NaN	7	9	5	9	5	9	5				17	17	17	48.4	48.4	48.4	48.876	W8J6K4;W8J199;W8IWJ1;W8ISH7;W8IN67;Q0PB04;E1PLH2	W8J6K4;W8J199;W8IWJ1;W8ISH7;W8IN67;Q0PB04;E1PLH2	>tr|W8J6K4|W8J6K4_CAMJE Peptidase S41 OS=Campylobacter jejuni subsp. jejuni NCTC 11168-GSv GN=N920_02555 PE=3 SV=1;>tr|W8J199|W8J199_CAMJE Peptidase S41 OS=Campylobacter jejuni subsp. jejuni NCTC 11168-mfK12E5 GN=N918_02555 PE=3 SV=1;>tr|W8IWJ1|W8IWJ1_CAMJ
NaN	NaN	NaN	7	12	13	12	13	12	13				14	14	14	62.3	62.3	62.3	26.926	E1PLH3;W8JJU3;W8JF46;W8J5T3;W8IRV9;W8IMI5;Q9PHZ9	E1PLH3;W8JJU3;W8JF46;W8J5T3;W8IRV9;W8IMI5;Q9PHZ9	>tr|E1PLH3|E1PLH3_CAMJM Phosphoribosylaminoimidazole-succinocarboxamide synthase OS=Campylobacter jejuni subsp. jejuni serotype HS21 (strain M1 / 99/308) GN=purC PE=3 SV=1;>tr|W8JJU3|W8JJU3_CAMJE Phosphoribosylaminoimidazole-succinocarboxamide synthase OS=
NaN	NaN	NaN	7	1	0	1	0	1	0				2	2	2	25.9	25.9	25.9	9.2087	W8JPQ2;W8JBH3;W8J9Z8;W8J6V4;W8J555;Q0PB02;E1PLH4	W8JPQ2;W8JBH3;W8J9Z8;W8J6V4;W8J555;Q0PB02;E1PLH4	>tr|W8JPQ2|W8JPQ2_CAMJE Phosphoribosylformylglycinamidine synthase OS=Campylobacter jejuni subsp. jejuni NCTC 11168-GSv GN=N920_02565 PE=4 SV=1;>tr|W8JBH3|W8JBH3_CAMJE Phosphoribosylformylglycinamidine synthase OS=Campylobacter jejuni subsp. jejuni NCTC 11
NaN	NaN	NaN	7	6	7	6	7	6	7				11	11	11	60	60	60	23.938	E1PLH5;W8JG41;W8J7H1;W8J2Q2;W8J236;W8IXE0;Q9PHZ7	E1PLH5;W8JG41;W8J7H1;W8J2Q2;W8J236;W8IXE0;Q9PHZ7	>tr|E1PLH5|E1PLH5_CAMJM Phosphoribosylformylglycinamidine synthase subunit PurQ OS=Campylobacter jejuni subsp. jejuni serotype HS21 (strain M1 / 99/308) GN=purQ PE=3 SV=1;>tr|W8JG41|W8JG41_CAMJE Phosphoribosylformylglycinamidine synthase subunit PurQ OS=Ca
NaN	NaN	NaN	7	0	0	0	0	0	0				2	2	2	7.8	7.8	7.8	26.899	W8J6K8;W8J1A1;W8IWJ6;W8ISI1;W8IN72;Q0PAZ9;E1PLH7	W8J6K8;W8J1A1;W8IWJ6;W8ISI1;W8IN72;Q0PAZ9;E1PLH7	>tr|W8J6K8|W8J6K8_CAMJE 1-acyl-sn-glycerol-3-phosphate acyltransferase OS=Campylobacter jejuni subsp. jejuni NCTC 11168-GSv GN=N920_02580 PE=3 SV=1;>tr|W8J1A1|W8J1A1_CAMJE 1-acyl-sn-glycerol-3-phosphate acyltransferase OS=Campylobacter jejuni subsp. jejuni
NaN	NaN	NaN	8	27	26	27	26	27	26				39	39	39	71.1	71.1	71.1	69.681	E1PLH9;W8JPQ8;W8JBH8;W8JA03;W8J6V8;W8J559;Q9PHZ3;O52913	E1PLH9;W8JPQ8;W8JBH8;W8JA03;W8J6V8;W8J559;Q9PHZ3	>tr|E1PLH9|E1PLH9_CAMJM Chaperone protein HtpG OS=Campylobacter jejuni subsp. jejuni serotype HS21 (strain M1 / 99/308) GN=htpG PE=3 SV=1;>tr|W8JPQ8|W8JPQ8_CAMJE Chaperone protein HtpG OS=Campylobacter jejuni subsp. jejuni NCTC 11168-GSv GN=htpG PE=3 SV=1;
NaN	NaN	NaN	7	3	4	3	4	3	4				5	5	5	56.2	56.2	56.2	11.88	E1PLI0;W8JG46;W8J7H6;W8J2Q7;W8J242;W8IXE3;Q0PAZ6	E1PLI0;W8JG46;W8J7H6;W8J2Q7;W8J242;W8IXE3;Q0PAZ6	>tr|E1PLI0|E1PLI0_CAMJM Uncharacterized protein OS=Campylobacter jejuni subsp. jejuni serotype HS21 (strain M1 / 99/308) GN=CJM1_0497 PE=4 SV=1;>tr|W8JG46|W8JG46_CAMJE Rhodanese OS=Campylobacter jejuni subsp. jejuni NCTC 11168-GSv GN=N920_02595 PE=4 SV=1;>
NaN	NaN	NaN	7	0	2	0	2	0	2				3	3	3	42.9	42.9	42.9	10.83	W8JJV2;W8JF58;W8J5T8;W8IRW6;W8IMJ2;Q9PHY8;E1PLI4	W8JJV2;W8JF58;W8J5T8;W8IRW6;W8IMJ2;Q9PHY8;E1PLI4	>tr|W8JJV2|W8JJV2_CAMJE Flagellar hook-basal body complex protein FliE OS=Campylobacter jejuni subsp. jejuni NCTC 11168-mfK12E5 GN=fliE PE=3 SV=1;>tr|W8JF58|W8JF58_CAMJE Flagellar hook-basal body complex protein FliE OS=Campylobacter jejuni subsp. jejuni N
NaN	NaN	NaN	7	1	2	0	1	0	1				2	1	1	20.1	15.2	15.2	18.318	W8JPR3;W8JBI2;W8JA08;W8J6W4;W8J564;Q0PAY9;E1PLI5	W8JPR3;W8JBI2;W8JA08;W8J6W4;W8J564;Q0PAY9;E1PLI5	>tr|W8JPR3|W8JPR3_CAMJE Flagellar basal body rod protein FlgC OS=Campylobacter jejuni subsp. jejuni NCTC 11168-GSv GN=N920_02630 PE=4 SV=1;>tr|W8JBI2|W8JBI2_CAMJE Flagellar basal body rod protein FlgC OS=Campylobacter jejuni subsp. jejuni NCTC 11168-mfK12E
NaN	NaN	NaN	7	0	2	0	2	0	2				3	3	3	29.4	29.4	29.4	16.137	W8JG50;W8J7H9;W8J2R2;W8J246;W8IXE7;Q0PAY8;E1PLI6	W8JG50;W8J7H9;W8J2R2;W8J246;W8IXE7;Q0PAY8;E1PLI6	>tr|W8JG50|W8JG50_CAMJE Flagellar basal body rod protein FlgB OS=Campylobacter jejuni subsp. jejuni NCTC 11168-GSv GN=N920_02635 PE=3 SV=1;>tr|W8J7H9|W8J7H9_CAMJE Flagellar basal body rod protein FlgB OS=Campylobacter jejuni subsp. jejuni NCTC 11168-mfK12E
47	47	8	1	40	41	40	41	7	8				47	47	8	70.6	70.6	10.5	82.439	E1PLI9	E1PLI9	>tr|E1PLI9|E1PLI9_CAMJM Isocitrate dehydrogenase [NADP] OS=Campylobacter jejuni subsp. jejuni serotype HS21 (strain M1 / 99/308) GN=icd PE=4 SV=1
12	12	2	1	7	4	7	4	2	2				12	12	2	49.3	49.3	11	33.429	E1PLJ0	E1PLJ0	>tr|E1PLJ0|E1PLJ0_CAMJM Probable malate dehydrogenase OS=Campylobacter jejuni subsp. jejuni serotype HS21 (strain M1 / 99/308) GN=mdh PE=3 SV=1
NaN	NaN	NaN	7	7	5	7	5	7	5				16	16	16	52.4	52.4	52.4	42.314	E1PLJ1;W8JHV9;W8JD78;W8JC76;W8J8S4;W8J702;Q0P8W3	E1PLJ1;W8JHV9;W8JD78;W8JC76;W8J8S4;W8J702;Q0P8W3	>tr|E1PLJ1|E1PLJ1_CAMJM Aminotransferase, DegT/DnrJ/EryC1/StrS family OS=Campylobacter jejuni subsp. jejuni serotype HS21 (strain M1 / 99/308) GN=pseC PE=3 SV=1;>tr|W8JHV9|W8JHV9_CAMJE C4 aminotransferase OS=Campylobacter jejuni subsp. jejuni NCTC 11168-GS
NaN	NaN	NaN	3	3	0	3	0	3	0				7	7	7	17.7	17.7	17.7	50.021	E1PLJ2;W8JEN2;Q0P8W2	E1PLJ2;W8JEN2;Q0P8W2	>tr|E1PLJ2|E1PLJ2_CAMJM Uncharacterized protein OS=Campylobacter jejuni subsp. jejuni serotype HS21 (strain M1 / 99/308) GN=CJM1_1277 PE=4 SV=1;>tr|W8JEN2|W8JEN2_CAMJE Aminopeptidase domain containing protein OS=Campylobacter jejuni subsp. jejuni NCTC 1116
7	7	7	1	1	0	1	0	1	0				7	7	7	35.2	35.2	35.2	30.502	E1PLJ3	E1PLJ3	>tr|E1PLJ3|E1PLJ3_CAMJM Aminoglycoside N3-acetyltransferase OS=Campylobacter jejuni subsp. jejuni serotype HS21 (strain M1 / 99/308) GN=CJM1_1278 PE=4 SV=1
NaN	NaN	NaN	7	7	3	7	3	7	3				19	19	19	38.8	38.8	38.8	57.79	E1PLJ4;W8JDR3;W8J995;W8J4M8;W8J3Y3;W8IZ83;Q0P8V0	E1PLJ4;W8JDR3;W8J995;W8J4M8;W8J3Y3;W8IZ83;Q0P8V0	>tr|E1PLJ4|E1PLJ4_CAMJM Amino acid adenylation domain protein OS=Campylobacter jejuni subsp. jejuni serotype HS21 (strain M1 / 99/308) GN=CJM1_1279 PE=4 SV=1;>tr|W8JDR3|W8JDR3_CAMJE Amino acid adenylation protein OS=Campylobacter jejuni subsp. jejuni NCTC
2	2	2	1	1	0	1	0	1	0				2	2	2	7.9	7.9	7.9	27.561	E1PLJ5	E1PLJ5	>tr|E1PLJ5|E1PLJ5_CAMJM Formyl transferase domain protein OS=Campylobacter jejuni subsp. jejuni serotype HS21 (strain M1 / 99/308) GN=CJM1_1280 PE=4 SV=1
3	3	3	1	2	2	2	2	2	2				3	3	3	35.9	35.9	35.9	9.1935	E1PLJ6	E1PLJ6	>tr|E1PLJ6|E1PLJ6_CAMJM Putative acyl carrier protein OS=Campylobacter jejuni subsp. jejuni serotype HS21 (strain M1 / 99/308) GN=acpP4 PE=4 SV=1
3	1	1	1	1	1	0	0	0	0				3	1	1	7.9	5.7	5.7	46.523	E1PLJ7	E1PLJ7	>tr|E1PLJ7|E1PLJ7_CAMJM Uncharacterized protein OS=Campylobacter jejuni subsp. jejuni serotype HS21 (strain M1 / 99/308) GN=CJM1_1282 PE=4 SV=1
NaN	NaN	NaN	7	2	2	2	2	2	2				4	4	4	22.8	22.8	22.8	26.61	E1PLJ8;W8J7K4;W8J2Z3;W8IYG4;W8IUA0;W8IPV8;Q0P8U6	E1PLJ8;W8J7K4;W8J2Z3;W8IYG4;W8IUA0;W8IPV8;Q0P8U6	>tr|E1PLJ8|E1PLJ8_CAMJM CMP-N-acetylneuraminic acid synthetase OS=Campylobacter jejuni subsp. jejuni serotype HS21 (strain M1 / 99/308) GN=neuA PE=4 SV=1;>tr|W8J7K4|W8J7K4_CAMJE CMP-N-acetylneuraminic acid synthetase OS=Campylobacter jejuni subsp. jejuni N
NaN	NaN	NaN	7	1	1	1	1	1	1				6	6	6	26.6	26.6	26.6	31.323	E1PLJ9;W8JRM6;W8JLP6;W8JGZ9;W8ITL9;W8IP90;Q0P8U5	E1PLJ9;W8JRM6;W8JLP6;W8JGZ9;W8ITL9;W8IP90;Q0P8U5	>tr|E1PLJ9|E1PLJ9_CAMJM Putative flagellar protein OS=Campylobacter jejuni subsp. jejuni serotype HS21 (strain M1 / 99/308) GN=pseG PE=4 SV=1;>tr|W8JRM6|W8JRM6_CAMJE Nucleotidase OS=Campylobacter jejuni subsp. jejuni NCTC 11168-GSv GN=N920_06570 PE=4 SV=1;
NaN	NaN	NaN	7	0	0	0	0	0	0				2	2	2	11.2	11.2	11.2	22.391	E1PLK0;W8JHX0;W8JD86;W8JC88;W8J8T1;W8J711;Q0P8U4	E1PLK0;W8JHX0;W8JD86;W8JC88;W8J8T1;W8J711;Q0P8U4	>tr|E1PLK0|E1PLK0_CAMJM Acetyltransferase, GNAT family OS=Campylobacter jejuni subsp. jejuni serotype HS21 (strain M1 / 99/308) GN=pseH PE=4 SV=1;>tr|W8JHX0|W8JHX0_CAMJE N-acetyltransferase OS=Campylobacter jejuni subsp. jejuni NCTC 11168-GSv GN=N920_06575
NaN	NaN	NaN	7	2	6	2	6	2	6				10	10	10	51.7	51.7	51.7	22.875	E1PLK3;Q0P8U2;W8J8D2;W8J3S3;W8IZR3;W8IZ59;W8IV79	E1PLK3;Q0P8U2;W8J8D2;W8J3S3;W8IZR3;W8IZ59;W8IV79	>tr|E1PLK3|E1PLK3_CAMJM Imidazole glycerol phosphate synthase subunit HisH OS=Campylobacter jejuni subsp. jejuni serotype HS21 (strain M1 / 99/308) GN=hisH1 PE=3 SV=1;>sp|Q0P8U2|HIS51_CAMJE Imidazole glycerol phosphate synthase subunit HisH 1 OS=Campylobac
10	10	4	1	0	2	0	2	0	1				10	10	4	47.4	47.4	17.9	38.068	E1PLK4	E1PLK4	>tr|E1PLK4|E1PLK4_CAMJM Flagellin modification protein, PseA OS=Campylobacter jejuni subsp. jejuni serotype HS21 (strain M1 / 99/308) GN=pseA PE=4 SV=1
13	13	7	1	5	4	5	4	3	3				13	13	7	41.4	41.4	23	38.825	E1PLK5	E1PLK5	>tr|E1PLK5|E1PLK5_CAMJM Pse synthetase OS=Campylobacter jejuni subsp. jejuni serotype HS21 (strain M1 / 99/308) GN=pseI PE=4 SV=1
8	8	6	1	1	2	1	2	1	2				8	8	6	14.3	14.3	10.9	72.772	E1PLK6	E1PLK6	>tr|E1PLK6|E1PLK6_CAMJM Motility accessory factor 3 OS=Campylobacter jejuni subsp. jejuni serotype HS21 (strain M1 / 99/308) GN=maf3 PE=4 SV=1
NaN	NaN	NaN	17	0	1	0	1	0	1				8	7	6	12.2	11	9.5	77.485	E1PLK7;W8JT62;W8JEP1;W8J615;W8J185;W8J0L9;W8JJD4;W8JAS0;W8J0P3;W8IWN1;W8IVS3;Q0P8S3;W8JIF1;W8JDP5;W8J9X6;W8J4C5;W8IQK5	E1PLK7	>tr|E1PLK7|E1PLK7_CAMJM Motility accessory factor OS=Campylobacter jejuni subsp. jejuni serotype HS21 (strain M1 / 99/308) GN=maf-3 PE=4 SV=1
5	4	4	1	1	2	1	2	1	2				5	4	4	8.4	6.3	6.3	73.97	E1PLK8	E1PLK8	>tr|E1PLK8|E1PLK8_CAMJM Motility accessory factor OS=Campylobacter jejuni subsp. jejuni serotype HS21 (strain M1 / 99/308) GN=maf-4 PE=4 SV=1
8	2	2	1	5	7	1	2	1	2				8	2	2	38.3	12.2	12.2	31.053	E1PLK9	E1PLK9	>tr|E1PLK9|E1PLK9_CAMJM Flagellin A OS=Campylobacter jejuni subsp. jejuni serotype HS21 (strain M1 / 99/308) GN=flaA PE=4 SV=1
15	6	4	1	9	12	4	6	2	4				15	6	4	81.9	39.4	24	23.252	E1PLL0	E1PLL0	>tr|E1PLL0|E1PLL0_CAMJM Uncharacterized protein OS=Campylobacter jejuni subsp. jejuni serotype HS21 (strain M1 / 99/308) GN=CJM1_1295 PE=4 SV=1
32	32	14	1	10	27	10	27	2	13				32	32	14	64.8	64.8	30.4	59.528	E1PLL1	E1PLL1	>tr|E1PLL1|E1PLL1_CAMJM Flagellin B OS=Campylobacter jejuni subsp. jejuni serotype HS21 (strain M1 / 99/308) GN=flaB PE=4 SV=1
NaN	NaN	NaN	13	2	1	2	1	2	1				9	9	9	17.3	17.3	17.3	71.074	E1PLL2;W8JT86;W8JER0;W8J630;W8J1A8;W8J0P2;Q0P8R9;W8JJE0;W8JAS2;W8J0P8;W8IWN5;W8IVS8;Q0P8R8	E1PLL2	>tr|E1PLL2|E1PLL2_CAMJM Motility accessory factor OS=Campylobacter jejuni subsp. jejuni serotype HS21 (strain M1 / 99/308) GN=maf-5 PE=4 SV=1
9	9	3	1	4	3	4	3	2	2				9	9	3	44.7	44.7	17.8	25.346	E1PLL3	E1PLL3	>tr|E1PLL3|E1PLL3_CAMJM Uncharacterized protein OS=Campylobacter jejuni subsp. jejuni serotype HS21 (strain M1 / 99/308) GN=maf7 PE=4 SV=1
3	3	1	1	1	0	1	0	1	0				3	3	1	15.8	15.8	8.7	22.571	E1PLL4	E1PLL4	>tr|E1PLL4|E1PLL4_CAMJM Uncharacterized protein OS=Campylobacter jejuni subsp. jejuni serotype HS21 (strain M1 / 99/308) GN=CJM1_1299 PE=4 SV=1
NaN	NaN	NaN	7	3	7	3	7	3	7				16	16	16	33.2	33.2	33.2	52.507	E1PLL7;Q0P8R4;W8JIF8;W8JDQ3;W8J9Y6;W8J4D2;W8IQL2	E1PLL7;Q0P8R4	>tr|E1PLL7|E1PLL7_CAMJM Putative periplasmic protein OS=Campylobacter jejuni subsp. jejuni serotype HS21 (strain M1 / 99/308) GN=CJM1_1302 PE=4 SV=1;>tr|Q0P8R4|Q0P8R4_CAMJE Putative periplasmic protein OS=Campylobacter jejuni subsp. jejuni serotype O:2 (st
NaN	NaN	NaN	7	0	0	0	0	0	0				1	1	1	16.1	16.1	16.1	12.862	W8JHY0;W8JD93;W8JC96;W8J8T9;W8J722;Q0P8R1;E1PLM1	W8JHY0;W8JD93;W8JC96;W8J8T9;W8J722;Q0P8R1;E1PLM1	>tr|W8JHY0|W8JHY0_CAMJE Coiled-coil protein OS=Campylobacter jejuni subsp. jejuni NCTC 11168-GSv GN=N920_06760 PE=4 SV=1;>tr|W8JD93|W8JD93_CAMJE Coiled-coil protein OS=Campylobacter jejuni subsp. jejuni NCTC 11168-mfK12E5 GN=N918_06735 PE=4 SV=1;>tr|W8JC96
NaN	NaN	NaN	7	2	1	2	1	2	1				9	9	9	36.7	36.7	36.7	36.348	E1PLM8;W8JDT3;W8J9B4;W8J4P3;W8J404;W8IZA2;Q0P8Q4	E1PLM8;W8JDT3;W8J9B4;W8J4P3;W8J404;W8IZA2;Q0P8Q4	>tr|E1PLM8|E1PLM8_CAMJM Enterochelin ABC transporter, periplasmic enterochelin-binding protein OS=Campylobacter jejuni subsp. jejuni serotype HS21 (strain M1 / 99/308) GN=ceuE PE=4 SV=1;>tr|W8JDT3|W8JDT3_CAMJE Enterochelin ABC transporter substrate-binding
4	4	4	1	1	1	1	1	1	1				4	4	4	57.5	57.5	57.5	8.8349	E1PLM9	E1PLM9	>tr|E1PLM9|E1PLM9_CAMJM Uncharacterized protein OS=Campylobacter jejuni subsp. jejuni serotype HS21 (strain M1 / 99/308) GN=CJM1_1314 PE=4 SV=1
4	4	4	1	0	0	0	0	0	0				4	4	4	35.5	35.5	35.5	11.066	E1PLN0	E1PLN0	>tr|E1PLN0|E1PLN0_CAMJM Uncharacterized protein OS=Campylobacter jejuni subsp. jejuni serotype HS21 (strain M1 / 99/308) GN=CJM1_1315 PE=4 SV=1
NaN	NaN	NaN	7	9	10	9	10	9	10				23	23	23	43.4	43.4	43.4	80.459	W8JHY8;W8JDA2;W8JCA7;W8J8U6;W8J731;Q9PMU0;E1PLN4	W8JHY8;W8JDA2;W8JCA7;W8J8U6;W8J731;Q9PMU0;E1PLN4	>tr|W8JHY8|W8JHY8_CAMJE Polyphosphate kinase OS=Campylobacter jejuni subsp. jejuni NCTC 11168-GSv GN=ppk PE=3 SV=1;>tr|W8JDA2|W8JDA2_CAMJE Polyphosphate kinase OS=Campylobacter jejuni subsp. jejuni NCTC 11168-mfK12E5 GN=ppk PE=3 SV=1;>tr|W8JCA7|W8JCA7_CAMJ
NaN	NaN	NaN	7	2	1	2	1	2	1				4	4	4	42.6	42.6	42.6	15.925	W8JDT7;W8J9B8;W8J4P8;W8J413;W8IZA6;Q0P8P8;E1PLN6	W8JDT7;W8J9B8;W8J4P8;W8J413;W8IZA6;Q0P8P8;E1PLN6	>tr|W8JDT7|W8JDT7_CAMJE Histidine phosphotransferase OS=Campylobacter jejuni subsp. jejuni NCTC 11168-GSv GN=N920_06825 PE=4 SV=1;>tr|W8J9B8|W8J9B8_CAMJE Histidine phosphotransferase OS=Campylobacter jejuni subsp. jejuni NCTC 11168-mfK12E5 GN=N918_06800 PE
NaN	NaN	NaN	7	2	0	2	0	2	0				5	5	5	17.3	17.3	17.3	37.311	W8J8F4;W8J3T9;W8IZT3;W8IZ76;W8IV97;Q9PMT7;E1PLN7	W8J8F4;W8J3T9;W8IZT3;W8IZ76;W8IV97;Q9PMT7;E1PLN7	>tr|W8J8F4|W8J8F4_CAMJE Holliday junction ATP-dependent DNA helicase RuvB OS=Campylobacter jejuni subsp. jejuni NCTC 11168-GSv GN=ruvB PE=3 SV=1;>tr|W8J3T9|W8J3T9_CAMJE Holliday junction ATP-dependent DNA helicase RuvB OS=Campylobacter jejuni subsp. jejuni
NaN	NaN	NaN	7	16	15	16	15	16	15				21	21	21	61.8	61.8	61.8	50.608	E1PLN9;W8JRQ4;W8JLS1;W8JH21;W8ITP3;W8IPB0;O69294	E1PLN9;W8JRQ4;W8JLS1;W8JH21;W8ITP3;W8IPB0;O69294	>tr|E1PLN9|E1PLN9_CAMJM Fumarate hydratase class II OS=Campylobacter jejuni subsp. jejuni serotype HS21 (strain M1 / 99/308) GN=fumC PE=3 SV=1;>tr|W8JRQ4|W8JRQ4_CAMJE Fumarate hydratase class II OS=Campylobacter jejuni subsp. jejuni NCTC 11168-GSv GN=fumC
NaN	NaN	NaN	7	5	0	5	0	5	0				15	15	15	27.8	27.8	27.8	67.171	E1PLP0;W8JHZ2;W8JDA6;W8JCB1;W8J8U9;W8J734;Q9PMT4	E1PLP0;W8JHZ2;W8JDA6;W8JCB1;W8J8U9;W8J734;Q9PMT4	>tr|E1PLP0|E1PLP0_CAMJM Glutamine--fructose-6-phosphate aminotransferase [isomerizing] OS=Campylobacter jejuni subsp. jejuni serotype HS21 (strain M1 / 99/308) GN=glmS PE=3 SV=1;>tr|W8JHZ2|W8JHZ2_CAMJE Glutamine--fructose-6-phosphate aminotransferase [isom
NaN	NaN	NaN	7	0	0	0	0	0	0				1	1	1	1.5	1.5	1.5	91.63	W8JDU3;W8J9C3;W8J4Q2;W8J418;W8IZB1;Q0P8P2;E1PLP1	W8JDU3;W8J9C3;W8J4Q2;W8J418;W8IZB1;Q0P8P2;E1PLP1	>tr|W8JDU3|W8JDU3_CAMJE Nucleotidyltransferase OS=Campylobacter jejuni subsp. jejuni NCTC 11168-GSv GN=N920_06855 PE=4 SV=1;>tr|W8J9C3|W8J9C3_CAMJE Nucleotidyltransferase OS=Campylobacter jejuni subsp. jejuni NCTC 11168-mfK12E5 GN=N918_06830 PE=4 SV=1;>tr|
NaN	NaN	NaN	7	4	5	4	5	4	5				14	14	14	45.5	45.5	45.5	41.217	E1PLP2;W8J8F9;W8J3U3;W8IZT8;W8IZ81;W8IVA1;Q0P8P1	E1PLP2;W8J8F9;W8J3U3;W8IZT8;W8IZ81;W8IVA1;Q0P8P1	>tr|E1PLP2|E1PLP2_CAMJM Radical SAM domain protein OS=Campylobacter jejuni subsp. jejuni serotype HS21 (strain M1 / 99/308) GN=CJM1_1328 PE=4 SV=1;>tr|W8J8F9|W8J8F9_CAMJE Uncharacterized protein OS=Campylobacter jejuni subsp. jejuni NCTC 11168-GSv GN=N920_
NaN	NaN	NaN	7	19	17	19	17	19	17				24	24	24	61.8	61.8	61.8	41.724	E1PLP3;W8JPS0;W8JBI6;W8JA12;W8J6X1;W8J567;Q9PHY1	E1PLP3;W8JPS0;W8JBI6;W8JA12;W8J6X1;W8J567;Q9PHY1	>tr|E1PLP3|E1PLP3_CAMJM Succinyl-CoA ligase [ADP-forming] subunit beta OS=Campylobacter jejuni subsp. jejuni serotype HS21 (strain M1 / 99/308) GN=sucC PE=3 SV=1;>tr|W8JPS0|W8JPS0_CAMJE Succinyl-CoA ligase [ADP-forming] subunit beta OS=Campylobacter jejuni
NaN	NaN	NaN	7	14	14	14	14	14	14				18	18	18	86.5	86.5	86.5	30.007	E1PLP4;W8JG54;W8J7I2;W8J2R8;W8J250;W8IXF1;Q0PAY2	E1PLP4;W8JG54;W8J7I2;W8J2R8;W8J250;W8IXF1;Q0PAY2	>tr|E1PLP4|E1PLP4_CAMJM Succinyl-CoA ligase [ADP-forming] subunit alpha OS=Campylobacter jejuni subsp. jejuni serotype HS21 (strain M1 / 99/308) GN=sucD PE=3 SV=1;>tr|W8JG54|W8JG54_CAMJE Succinyl-CoA ligase [ADP-forming] subunit alpha OS=Campylobacter jeju
NaN	NaN	NaN	7	1	1	1	1	1	1				3	3	3	63.1	63.1	63.1	11.431	E1PLP5;W8JC20;W8J249;W8IY12;W8IX70;W8ITG6;Q0PAY1	E1PLP5;W8JC20;W8J249;W8IY12;W8IX70;W8ITG6;Q0PAY1	>tr|E1PLP5|E1PLP5_CAMJM 2-oxoglutarate:acceptor oxidoreductase, delta subunit OS=Campylobacter jejuni subsp. jejuni serotype HS21 (strain M1 / 99/308) GN=oorD PE=4 SV=1;>tr|W8JC20|W8JC20_CAMJE 2-oxoglutarate:acceptor oxidoreductase OS=Campylobacter jejuni
NaN	NaN	NaN	7	10	9	10	9	10	9				13	13	13	52.1	52.1	52.1	41.052	W8J6M1;W8J1B3;W8IWL3;W8ISJ5;W8IN85;Q0PAY0;E1PLP6	W8J6M1;W8J1B3;W8IWL3;W8ISJ5;W8IN85;Q0PAY0;E1PLP6	>tr|W8J6M1|W8J6M1_CAMJE 2-oxoglutarate ferredoxin oxidoreductase subunit alpha OS=Campylobacter jejuni subsp. jejuni NCTC 11168-GSv GN=N920_02680 PE=4 SV=1;>tr|W8J1B3|W8J1B3_CAMJE 2-oxoglutarate ferredoxin oxidoreductase subunit alpha OS=Campylobacter jeju
NaN	NaN	NaN	7	9	9	9	9	9	9				18	18	18	85.1	85.1	85.1	31.166	E1PLP7;W8JJW2;W8JF71;W8J5U7;W8IRX5;W8IMK0;Q0PAX9	E1PLP7;W8JJW2;W8JF71;W8J5U7;W8IRX5;W8IMK0;Q0PAX9	>tr|E1PLP7|E1PLP7_CAMJM 2-oxoglutarate:acceptor oxidoreductase, beta subunit OS=Campylobacter jejuni subsp. jejuni serotype HS21 (strain M1 / 99/308) GN=oorB PE=4 SV=1;>tr|W8JJW2|W8JJW2_CAMJE 2-oxoglutarate ferredoxin oxidoreductase subunit beta OS=Campylo
11	11	2	1	11	10	11	10	2	2				11	11	2	76.2	76.2	9.2	20.097	E1PLP8	E1PLP8	>tr|E1PLP8|E1PLP8_CAMJM 2-oxoglutarate:acceptor oxidoreductase, gamma subunit OS=Campylobacter jejuni subsp. jejuni serotype HS21 (strain M1 / 99/308) GN=oorC PE=4 SV=1
NaN	NaN	NaN	7	2	3	2	3	2	3				5	5	5	66.7	66.7	66.7	10.129	W8JG57;W8J7I7;W8J2S3;W8J258;W8IXF4;Q0PAX7;E1PLP9	W8JG57;W8J7I7;W8J2S3;W8J258;W8IXF4;Q0PAX7;E1PLP9	>tr|W8JG57|W8JG57_CAMJE Uncharacterized protein OS=Campylobacter jejuni subsp. jejuni NCTC 11168-GSv GN=N920_02695 PE=4 SV=1;>tr|W8J7I7|W8J7I7_CAMJE Uncharacterized protein OS=Campylobacter jejuni subsp. jejuni NCTC 11168-mfK12E5 GN=N918_02690 PE=4 SV=1;>t
NaN	NaN	NaN	7	6	5	6	5	6	5				12	12	12	48.5	48.5	48.5	33.927	E1PLQ1;W8J6M6;W8J1B7;W8IWL8;W8ISK0;W8IN88;Q0PAX5	E1PLQ1;W8J6M6;W8J1B7;W8IWL8;W8ISK0;W8IN88;Q0PAX5	>tr|E1PLQ1|E1PLQ1_CAMJM Octaprenyl-diphosphate synthase (IspB) OS=Campylobacter jejuni subsp. jejuni serotype HS21 (strain M1 / 99/308) GN=ispB PE=3 SV=1;>tr|W8J6M6|W8J6M6_CAMJE Octaprenyl-diphosphate synthase OS=Campylobacter jejuni subsp. jejuni NCTC 111
NaN	NaN	NaN	7	3	3	3	3	3	3				13	13	13	30.3	30.3	30.3	48.718	E1PLQ2;W8JJW6;W8JF76;W8J5V0;W8IRX8;W8IMK4;Q9PHX2	E1PLQ2;W8JJW6;W8JF76;W8J5V0;W8IRX8;W8IMK4;Q9PHX2	>tr|E1PLQ2|E1PLQ2_CAMJM Glutamyl-tRNA reductase OS=Campylobacter jejuni subsp. jejuni serotype HS21 (strain M1 / 99/308) GN=hemA PE=3 SV=1;>tr|W8JJW6|W8JJW6_CAMJE Glutamyl-tRNA reductase OS=Campylobacter jejuni subsp. jejuni NCTC 11168-mfK12E5 GN=hemA PE=3
NaN	NaN	NaN	7	10	14	10	14	10	14				31	31	31	60.4	60.4	60.4	64.39	E1PLQ3;W8JPT3;W8JBJ5;W8JA20;W8J6Y1;W8J575;Q9PHX1	E1PLQ3;W8JPT3;W8JBJ5;W8JA20;W8J6Y1;W8J575;Q9PHX1	>tr|E1PLQ3|E1PLQ3_CAMJM Proline--tRNA ligase OS=Campylobacter jejuni subsp. jejuni serotype HS21 (strain M1 / 99/308) GN=proS PE=3 SV=1;>tr|W8JPT3|W8JPT3_CAMJE Proline--tRNA ligase OS=Campylobacter jejuni subsp. jejuni NCTC 11168-GSv GN=proS PE=3 SV=1;>tr|
NaN	NaN	NaN	7	11	12	11	12	11	12				18	18	18	60.9	60.9	60.9	34.078	E1PLQ5;W8JC28;W8J256;W8IY19;W8IX81;W8ITH4;Q9PHW9	E1PLQ5;W8JC28;W8J256;W8IY19;W8IX81;W8ITH4;Q9PHW9	>tr|E1PLQ5|E1PLQ5_CAMJM Porphobilinogen deaminase OS=Campylobacter jejuni subsp. jejuni serotype HS21 (strain M1 / 99/308) GN=hemC PE=3 SV=1;>tr|W8JC28|W8JC28_CAMJE Porphobilinogen deaminase OS=Campylobacter jejuni subsp. jejuni NCTC 11168-GSv GN=hemC PE=3
NaN	NaN	NaN	7	5	2	5	2	5	2				18	18	18	37.3	37.3	37.3	69.163	E1PLQ6;W8J6N0;W8J1C0;W8IWM3;W8ISK5;W8IN92;Q0PAX0	E1PLQ6;W8J6N0;W8J1C0;W8IWM3;W8ISK5;W8IN92;Q0PAX0	>tr|E1PLQ6|E1PLQ6_CAMJM Uncharacterized protein OS=Campylobacter jejuni subsp. jejuni serotype HS21 (strain M1 / 99/308) GN=CJM1_0521 PE=4 SV=1;>tr|W8J6N0|W8J6N0_CAMJE 3-octaprenyl-4-hydroxybenzoate carboxy-lyase OS=Campylobacter jejuni subsp. jejuni NCTC
NaN	NaN	NaN	7	2	8	2	8	2	8				8	8	8	61.2	61.2	61.2	13.562	W8JJX1;W8JF83;W8J5V3;W8IRY1;W8IMK8;Q0PAW9;E1PLQ7	W8JJX1;W8JF83;W8J5V3;W8IRY1;W8IMK8;Q0PAW9;E1PLQ7	>tr|W8JJX1|W8JJX1_CAMJE Flagellar protein FlaG OS=Campylobacter jejuni subsp. jejuni NCTC 11168-mfK12E5 GN=N918_02730 PE=4 SV=1;>tr|W8JF83|W8JF83_CAMJE Flagellar protein FlaG OS=Campylobacter jejuni subsp. jejuni NCTC 11168-mcK12E5 GN=N917_02730 PE=4 SV=1;
NaN	NaN	NaN	7	10	19	10	19	10	19				24	24	24	61.3	61.3	61.3	69.921	E1PLQ8;W8JPT9;W8JBK0;W8JA24;W8J580;Q9PHW6;W8J6Y8	E1PLQ8;W8JPT9;W8JBK0;W8JA24;W8J580;Q9PHW6;W8J6Y8	>tr|E1PLQ8|E1PLQ8_CAMJM Flagellar hook-associated protein 2 OS=Campylobacter jejuni subsp. jejuni serotype HS21 (strain M1 / 99/308) GN=fliD PE=4 SV=1;>tr|W8JPT9|W8JPT9_CAMJE Flagellar cap protein FliD OS=Campylobacter jejuni subsp. jejuni NCTC 11168-GSv G
NaN	NaN	NaN	7	6	4	6	4	6	4				6	6	6	61.7	61.7	61.7	14.779	E1PLQ9;W8JG65;W8J7J5;W8J2T4;W8J266;W8IXG2;Q0PAW7	E1PLQ9;W8JG65;W8J7J5;W8J2T4;W8J266;W8IXG2;Q0PAW7	>tr|E1PLQ9|E1PLQ9_CAMJM Flagellar protein FliS OS=Campylobacter jejuni subsp. jejuni serotype HS21 (strain M1 / 99/308) GN=fliS PE=4 SV=1;>tr|W8JG65|W8JG65_CAMJE Flagellar biosynthesis protein FliS OS=Campylobacter jejuni subsp. jejuni NCTC 11168-GSv GN=N9
NaN	NaN	NaN	7	2	2	2	2	2	2				4	4	4	40.7	40.7	40.7	10.667	W8JC33;W8J260;W8IY24;W8IX85;W8ITH8;Q0PAW6;E1PLR0	W8JC33;W8J260;W8IY24;W8IX85;W8ITH8;Q0PAW6;E1PLR0	>tr|W8JC33|W8JC33_CAMJE Uncharacterized protein OS=Campylobacter jejuni subsp. jejuni NCTC 11168-GSv GN=N920_02750 PE=4 SV=1;>tr|W8J260|W8J260_CAMJE Uncharacterized protein OS=Campylobacter jejuni subsp. jejuni NCTC 11168-mfK12E5 GN=N918_02745 PE=4 SV=1;>t
NaN	NaN	NaN	7	6	8	6	8	6	8				12	12	12	79.4	79.4	79.4	21.098	W8J6N6;W8J1C5;W8IWM9;W8ISL0;W8IN97;Q9PHW3;E1PLR1	W8J6N6;W8J1C5;W8IWM9;W8ISL0;W8IN97;Q9PHW3;E1PLR1	>tr|W8J6N6|W8J6N6_CAMJE Elongation factor P OS=Campylobacter jejuni subsp. jejuni NCTC 11168-GSv GN=efp PE=3 SV=1;>tr|W8J1C5|W8J1C5_CAMJE Elongation factor P OS=Campylobacter jejuni subsp. jejuni NCTC 11168-mfK12E5 GN=efp PE=3 SV=1;>tr|W8IWM9|W8IWM9_CAMJE
NaN	NaN	NaN	7	7	6	7	6	7	6				11	11	11	43.1	43.1	43.1	38.865	E1PLR4;W8JG71;W8J7K0;W8J2U0;W8J272;W8IXG6;Q0PAW2	E1PLR4;W8JG71;W8J7K0;W8J2U0;W8J272;W8IXG6;Q0PAW2	>tr|E1PLR4|E1PLR4_CAMJM Uncharacterized protein OS=Campylobacter jejuni subsp. jejuni serotype HS21 (strain M1 / 99/308) GN=CJM1_0529 PE=4 SV=1;>tr|W8JG71|W8JG71_CAMJE Uncharacterized protein OS=Campylobacter jejuni subsp. jejuni NCTC 11168-GSv GN=N920_027
NaN	NaN	NaN	7	2	1	2	1	2	1				6	6	6	23	23	23	30.539	E1PLR6;W8J6P1;W8J1C9;W8IWN4;W8ISL4;W8INA2;Q0PAW0	E1PLR6;W8J6P1;W8J1C9;W8IWN4;W8ISL4;W8INA2;Q0PAW0	>tr|E1PLR6|E1PLR6_CAMJM Uncharacterized protein OS=Campylobacter jejuni subsp. jejuni serotype HS21 (strain M1 / 99/308) GN=CJM1_0531 PE=4 SV=1;>tr|W8J6P1|W8J6P1_CAMJE Amidohydrolase OS=Campylobacter jejuni subsp. jejuni NCTC 11168-GSv GN=N920_02780 PE=4 S
NaN	NaN	NaN	7	2	2	2	2	2	2				14	14	14	43.2	43.2	43.2	45.958	E1PLR8;W8JPV2;W8JBK9;W8JA31;W8J6Z9;W8J588;P53000	E1PLR8;W8JPV2;W8JBK9;W8JA31;W8J6Z9;W8J588;P53000	>tr|E1PLR8|E1PLR8_CAMJM Gamma-glutamyl phosphate reductase OS=Campylobacter jejuni subsp. jejuni serotype HS21 (strain M1 / 99/308) GN=proA PE=3 SV=1;>tr|W8JPV2|W8JPV2_CAMJE Gamma-glutamyl phosphate reductase OS=Campylobacter jejuni subsp. jejuni NCTC 1116
NaN	NaN	NaN	7	16	16	16	16	16	16				18	18	18	70.7	70.7	70.7	33.691	E1PLR9;W8JG77;W8J7K5;W8J2U5;W8J278;W8IXH0;Q0PAV7	E1PLR9;W8JG77;W8J7K5;W8J2U5;W8J278;W8IXH0;Q0PAV7	>tr|E1PLR9|E1PLR9_CAMJM Pyridine nucleotide-disulfide oxidoreductase family protein OS=Campylobacter jejuni subsp. jejuni serotype HS21 (strain M1 / 99/308) GN=CJM1_0534 PE=4 SV=1;>tr|W8JG77|W8JG77_CAMJE Pyridine nucleotide-disulfide oxidoreductase OS=Camp
NaN	NaN	NaN	7	5	3	5	3	5	3				9	9	9	25.1	25.1	25.1	51.867	W8J6P5;W8J1D2;W8IWP0;W8ISL9;W8INA7;Q0PAV4;E1PLS2	W8J6P5;W8J1D2;W8IWP0;W8ISL9;W8INA7;Q0PAV4;E1PLS2	>tr|W8J6P5|W8J6P5_CAMJE Replicative DNA helicase OS=Campylobacter jejuni subsp. jejuni NCTC 11168-GSv GN=N920_02810 PE=4 SV=1;>tr|W8J1D2|W8J1D2_CAMJE Replicative DNA helicase OS=Campylobacter jejuni subsp. jejuni NCTC 11168-mfK12E5 GN=N918_02805 PE=4 SV=1;
7	7	7	1	1	1	1	1	1	1				7	7	7	12.5	12.5	12.5	63.972	E1PLS5	E1PLS5	>tr|E1PLS5|E1PLS5_CAMJM Uncharacterized protein OS=Campylobacter jejuni subsp. jejuni serotype HS21 (strain M1 / 99/308) GN=CJM1_0540 PE=4 SV=1
NaN	NaN	NaN	7	6	6	6	6	6	6				20	20	20	71.1	71.1	71.1	37.924	W8JG80;W8J7K9;W8J2U9;W8J285;W8IXH4;Q9PHU4;E1PLT2	W8JG80;W8J7K9;W8J2U9;W8J285;W8IXH4;Q9PHU4;E1PLT2	>tr|W8JG80|W8JG80_CAMJE 3,4-dihydroxy-2-butanone 4-phosphate synthase OS=Campylobacter jejuni subsp. jejuni NCTC 11168-GSv GN=ribB PE=3 SV=1;>tr|W8J7K9|W8J7K9_CAMJE 3,4-dihydroxy-2-butanone 4-phosphate synthase OS=Campylobacter jejuni subsp. jejuni NCTC 11
NaN	NaN	NaN	7	7	7	7	7	7	7				11	11	11	57.1	57.1	57.1	17.045	E1PLT3;W8JC46;W8J271;W8IY40;W8IX98;W8ITJ4;Q0PAU4	E1PLT3;W8JC46;W8J271;W8IY40;W8IX98;W8ITJ4;Q0PAU4	>tr|E1PLT3|E1PLT3_CAMJM GatB/Yqey domain-containing protein OS=Campylobacter jejuni subsp. jejuni serotype HS21 (strain M1 / 99/308) GN=rsc PE=4 SV=1;>tr|W8JC46|W8JC46_CAMJE Aspartyl-tRNA amidotransferase subunit B OS=Campylobacter jejuni subsp. jejuni NCT
NaN	NaN	NaN	7	5	4	5	4	5	4				15	15	15	39.2	39.2	39.2	62.928	W8J6Q1;W8J1D6;W8IWP5;W8ISM3;W8INB2;Q0PAU3;E1PLT4	W8J6Q1;W8J1D6;W8IWP5;W8ISM3;W8INB2;Q0PAU3;E1PLT4	>tr|W8J6Q1|W8J6Q1_CAMJE Acetolactate synthase OS=Campylobacter jejuni subsp. jejuni NCTC 11168-GSv GN=N920_02880 PE=3 SV=1;>tr|W8J1D6|W8J1D6_CAMJE Acetolactate synthase OS=Campylobacter jejuni subsp. jejuni NCTC 11168-mfK12E5 GN=N918_02875 PE=3 SV=1;>tr|W8
NaN	NaN	NaN	7	2	3	2	3	2	3				10	10	10	41.7	41.7	41.7	34.678	W8JPW2;W8JBL6;W8JA39;W8J710;W8J595;Q9PHU0;E1PLT6	W8JPW2;W8JBL6;W8JA39;W8J710;W8J595;Q9PHU0;E1PLT6	>tr|W8JPW2|W8JPW2_CAMJE UDP-3-O-acylglucosamine N-acyltransferase OS=Campylobacter jejuni subsp. jejuni NCTC 11168-GSv GN=lpxD PE=3 SV=1;>tr|W8JBL6|W8JBL6_CAMJE UDP-3-O-acylglucosamine N-acyltransferase OS=Campylobacter jejuni subsp. jejuni NCTC 11168-mfK1
NaN	NaN	NaN	7	3	4	3	4	3	4				7	7	7	51	51	51	17.004	E1PLU0;W8JRQ9;W8JLS7;W8JH27;W8ITQ0;W8IPB5;Q0P8N9	E1PLU0;W8JRQ9;W8JLS7;W8JH27;W8ITQ0;W8IPB5;Q0P8N9	>tr|E1PLU0|E1PLU0_CAMJM Putative nucleotide phosphoribosyltransferase OS=Campylobacter jejuni subsp. jejuni serotype HS21 (strain M1 / 99/308) GN=CJM1_1330 PE=4 SV=1;>tr|W8JRQ9|W8JRQ9_CAMJE Nicotinate phosphoribosyltransferase OS=Campylobacter jejuni subsp
NaN	NaN	NaN	7	0	0	0	0	0	0				7	7	7	15.8	15.8	15.8	63.36	E1PLU8;W8JI02;W8JDB4;W8JCC2;W8J8V7;W8J746;Q0P8N2	E1PLU8;W8JI02;W8JDB4;W8JCC2;W8J8V7;W8J746;Q0P8N2	>tr|E1PLU8|E1PLU8_CAMJM Iron-sulfur cluster-binding domain protein OS=Campylobacter jejuni subsp. jejuni serotype HS21 (strain M1 / 99/308) GN=CJM1_1338 PE=4 SV=1;>tr|W8JI02|W8JI02_CAMJE Ferredoxin OS=Campylobacter jejuni subsp. jejuni NCTC 11168-GSv GN=N9
NaN	NaN	NaN	7	0	0	0	0	0	0				4	4	4	9.3	9.3	9.3	50.449	E1PLU9;W8JDV2;W8J9C9;W8J4R1;W8J429;W8IZC1;Q9PMS2	E1PLU9;W8JDV2;W8J9C9;W8J4R1;W8J429;W8IZC1;Q9PMS2	>tr|E1PLU9|E1PLU9_CAMJM L-seryl-tRNA(Sec) selenium transferase OS=Campylobacter jejuni subsp. jejuni serotype HS21 (strain M1 / 99/308) GN=selA PE=3 SV=1;>tr|W8JDV2|W8JDV2_CAMJE L-seryl-tRNA(Sec) selenium transferase OS=Campylobacter jejuni subsp. jejuni N
NaN	NaN	NaN	7	1	1	1	1	1	1				3	3	3	5.2	5.2	5.2	69.479	W8J8G9;W8J3U9;W8IZU8;W8IZ91;W8IVB2;Q0P8N0;E1PLV0	W8J8G9;W8J3U9;W8IZU8;W8IZ91;W8IVB2;Q0P8N0;E1PLV0	>tr|W8J8G9|W8J8G9_CAMJE Translation elongation factor OS=Campylobacter jejuni subsp. jejuni NCTC 11168-GSv GN=N920_06915 PE=4 SV=1;>tr|W8J3U9|W8J3U9_CAMJE Translation elongation factor OS=Campylobacter jejuni subsp. jejuni NCTC 11168-mfK12E5 GN=N918_06890
NaN	NaN	NaN	7	6	8	6	8	6	8				10	10	10	49.6	49.6	49.6	26.596	W8J7Q2;W8J320;W8IYJ9;W8IUD4;W8IPZ0;Q0P8M9;E1PLV1	W8J7Q2;W8J320;W8IYJ9;W8IUD4;W8IPZ0;Q0P8M9;E1PLV1	>tr|W8J7Q2|W8J7Q2_CAMJE Uncharacterized protein OS=Campylobacter jejuni subsp. jejuni NCTC 11168-GSv GN=N920_06920 PE=4 SV=1;>tr|W8J320|W8J320_CAMJE Uncharacterized protein OS=Campylobacter jejuni subsp. jejuni NCTC 11168-mfK12E5 GN=N918_06895 PE=4 SV=1;>t
NaN	NaN	NaN	7	7	8	7	8	7	8				8	8	8	92.6	92.6	92.6	17.121	W8JI06;W8JDB8;W8JCC7;W8J8W2;W8J753;Q0P8M7;E1PLV3	W8JI06;W8JDB8;W8JCC7;W8J8W2;W8J753;Q0P8M7;E1PLV3	>tr|W8JI06|W8JI06_CAMJE Flavodoxin OS=Campylobacter jejuni subsp. jejuni NCTC 11168-GSv GN=N920_06930 PE=3 SV=1;>tr|W8JDB8|W8JDB8_CAMJE Flavodoxin OS=Campylobacter jejuni subsp. jejuni NCTC 11168-mfK12E5 GN=N918_06905 PE=3 SV=1;>tr|W8JCC7|W8JCC7_CAMJE Flav
NaN	NaN	NaN	7	0	0	0	0	0	0				1	1	1	13.5	13.5	13.5	11.972	W8J8H4;W8J3V3;W8IZV5;W8IZ96;W8IVB7;Q0P8M5;E1PLV5	W8J8H4;W8J3V3;W8IZV5;W8IZ96;W8IVB7;Q0P8M5;E1PLV5	>tr|W8J8H4|W8J8H4_CAMJE Fumarate reductase OS=Campylobacter jejuni subsp. jejuni NCTC 11168-GSv GN=N920_06940 PE=4 SV=1;>tr|W8J3V3|W8J3V3_CAMJE Fumarate reductase OS=Campylobacter jejuni subsp. jejuni NCTC 11168-mfK12E5 GN=N918_06915 PE=4 SV=1;>tr|W8IZV5|W
NaN	NaN	NaN	7	28	25	28	25	28	25				31	31	31	69.4	69.4	69.4	54.304	E1PLV6;W8J7Q8;W8J325;W8IYK3;W8IUE0;W8IPZ4;Q59296	E1PLV6;W8J7Q8;W8J325;W8IYK3;W8IUE0;W8IPZ4;Q59296	>tr|E1PLV6|E1PLV6_CAMJM Catalase OS=Campylobacter jejuni subsp. jejuni serotype HS21 (strain M1 / 99/308) GN=katA PE=4 SV=1;>tr|W8J7Q8|W8J7Q8_CAMJE Catalase OS=Campylobacter jejuni subsp. jejuni NCTC 11168-GSv GN=N920_06945 PE=4 SV=1;>tr|W8J325|W8J325_CAMJ
NaN	NaN	NaN	3	15	9	15	9	15	9				22	22	22	63.8	63.8	63.8	43.389	E1PLW1;Q0P8L9;Q0P8M0	E1PLW1;Q0P8L9	>tr|E1PLW1|E1PLW1_CAMJM Cystathionine beta-lyase OS=Campylobacter jejuni subsp. jejuni serotype HS21 (strain M1 / 99/308) GN=metC PE=3 SV=1;>tr|Q0P8L9|Q0P8L9_CAMJE Putative cystathionine beta-lyase OS=Campylobacter jejuni subsp. jejuni serotype O:2 (strain
24	24	8	1	9	1	9	1	2	0				24	24	8	64.6	64.6	25.7	51.307	E1PLW2	E1PLW2	>tr|E1PLW2|E1PLW2_CAMJM Adenylosuccinate lyase OS=Campylobacter jejuni subsp. jejuni serotype HS21 (strain M1 / 99/308) GN=purB PE=3 SV=1
NaN	NaN	NaN	11	9	5	9	5	9	5				21	21	21	52.2	52.2	52.2	49.448	E1PLW3;W8JN89;W8JA86;W8J938;W8J8N0;W8J5J1;W8JIG3;W8JDQ7;W8J9Z1;W8J4D6;W8IQL7	E1PLW3	>tr|E1PLW3|E1PLW3_CAMJM MmgE/PrpD family protein OS=Campylobacter jejuni subsp. jejuni serotype HS21 (strain M1 / 99/308) GN=CJM1_1353 PE=4 SV=1
NaN	NaN	NaN	7	0	0	0	0	0	0				1	1	1	10.8	10.8	10.8	8.3628	W8J8H9;W8J3V8;W8IZW0;W8IZ99;W8IVC2;Q9PMR0;E1PLW4	W8J8H9;W8J3V8;W8IZW0;W8IZ99;W8IVC2;Q9PMR0;E1PLW4	>tr|W8J8H9|W8J8H9_CAMJE Uncharacterized protein OS=Campylobacter jejuni subsp. jejuni NCTC 11168-GSv GN=N920_06980 PE=4 SV=1;>tr|W8J3V8|W8J3V8_CAMJE Uncharacterized protein OS=Campylobacter jejuni subsp. jejuni NCTC 11168-mfK12E5 GN=N918_06955 PE=4 SV=1;>t
NaN	NaN	NaN	7	0	0	0	0	0	0				9	9	9	22.1	22.1	22.1	55.847	E1PLW6;W8J7R3;W8J328;W8IYK9;W8IUE5;W8IPZ6;Q0P8L5	E1PLW6;W8J7R3;W8J328;W8IYK9;W8IUE5;W8IPZ6;Q0P8L5	>tr|E1PLW6|E1PLW6_CAMJM Quinone-reactive Ni/Fe-hydrogenase small chain OS=Campylobacter jejuni subsp. jejuni serotype HS21 (strain M1 / 99/308) GN=hydA2 PE=4 SV=1;>tr|W8J7R3|W8J7R3_CAMJE Oxidoreductase OS=Campylobacter jejuni subsp. jejuni NCTC 11168-GSv G
NaN	NaN	NaN	7	14	10	14	10	14	10				17	17	17	65	65	65	29.836	W8JRT2;W8JLU6;W8JH42;W8ITS3;W8IPD0;Q0P8L4;E1PLW7	W8JRT2;W8JLU6;W8JH42;W8ITS3;W8IPD0;Q0P8L4;E1PLW7	>tr|W8JRT2|W8JRT2_CAMJE Enoyl-[acyl-carrier-protein] reductase [NADH] OS=Campylobacter jejuni subsp. jejuni NCTC 11168-GSv GN=N920_06995 PE=3 SV=1;>tr|W8JLU6|W8JLU6_CAMJE Enoyl-[acyl-carrier-protein] reductase [NADH] OS=Campylobacter jejuni subsp. jejuni N
NaN	NaN	NaN	7	5	4	5	4	5	4				9	9	9	42.2	42.2	42.2	24.575	E1PLW8;W8JI17;W8JDC7;W8JCD9;W8J8X2;W8J762;Q9PMQ6	E1PLW8;W8JI17;W8JDC7;W8JCD9;W8J8X2;W8J762;Q9PMQ6	>tr|E1PLW8|E1PLW8_CAMJM Triosephosphate isomerase OS=Campylobacter jejuni subsp. jejuni serotype HS21 (strain M1 / 99/308) GN=tpiA PE=3 SV=1;>tr|W8JI17|W8JI17_CAMJE Triosephosphate isomerase OS=Campylobacter jejuni subsp. jejuni NCTC 11168-GSv GN=tpiA PE=3
NaN	NaN	NaN	7	5	7	5	7	5	7				14	14	14	50.2	50.2	50.2	43.577	E1PLW9;W8JDX0;W8J9D8;W8J4S3;W8J447;W8IZD6;Q9PMQ5	E1PLW9;W8JDX0;W8J9D8;W8J4S3;W8J447;W8IZD6;Q9PMQ5	>tr|E1PLW9|E1PLW9_CAMJM Phosphoglycerate kinase OS=Campylobacter jejuni subsp. jejuni serotype HS21 (strain M1 / 99/308) GN=pgk PE=3 SV=1;>tr|W8JDX0|W8JDX0_CAMJE Phosphoglycerate kinase OS=Campylobacter jejuni subsp. jejuni NCTC 11168-GSv GN=pgk PE=3 SV=1;
NaN	NaN	NaN	7	12	11	12	11	12	11				19	19	19	73.5	73.5	73.5	36.345	E1PLX0;W8J8I4;W8J3W0;W8IZW6;W8IZA3;W8IVC7;Q0P8L1	E1PLX0;W8J8I4;W8J3W0;W8IZW6;W8IZA3;W8IVC7;Q0P8L1	>tr|E1PLX0|E1PLX0_CAMJM Glyceraldehyde-3-phosphate dehydrogenase OS=Campylobacter jejuni subsp. jejuni serotype HS21 (strain M1 / 99/308) GN=gapA PE=3 SV=1;>tr|W8J8I4|W8J8I4_CAMJE Glyceraldehyde-3-phosphate dehydrogenase OS=Campylobacter jejuni subsp. jeju
NaN	NaN	NaN	7	0	1	0	1	0	1				4	4	4	26	26	26	21.417	E1PLX1;W8J7S1;W8J334;W8IYL2;W8IUF0;W8IPZ9;Q9PMQ3	E1PLX1;W8J7S1;W8J334;W8IYL2;W8IUF0;W8IPZ9;Q9PMQ3	>tr|E1PLX1|E1PLX1_CAMJM Probable nicotinate-nucleotide adenylyltransferase OS=Campylobacter jejuni subsp. jejuni serotype HS21 (strain M1 / 99/308) GN=nadD PE=3 SV=1;>tr|W8J7S1|W8J7S1_CAMJE Probable nicotinate-nucleotide adenylyltransferase OS=Campylobacte
NaN	NaN	NaN	7	3	3	3	3	3	3				4	4	4	33.3	33.3	33.3	12.534	W8JRU1;W8JLV1;W8JH46;W8ITT1;W8IPD3;Q0P8K9;E1PLX2	W8JRU1;W8JLV1;W8JH46;W8ITT1;W8IPD3;Q0P8K9;E1PLX2	>tr|W8JRU1|W8JRU1_CAMJE Ribosomal silencing factor RsfS OS=Campylobacter jejuni subsp. jejuni NCTC 11168-GSv GN=rsfS PE=3 SV=1;>tr|W8JLV1|W8JLV1_CAMJE Ribosomal silencing factor RsfS OS=Campylobacter jejuni subsp. jejuni NCTC 11168-mfK12E5 GN=rsfS PE=3 SV=
NaN	NaN	NaN	2	1	0	1	0	1	0				2	2	2	13.8	13.8	13.8	13.528	Q0P8K8;E1PLX3	Q0P8K8;E1PLX3	>tr|Q0P8K8|Q0P8K8_CAMJE Putative periplasmic protein OS=Campylobacter jejuni subsp. jejuni serotype O:2 (strain NCTC 11168) GN=Cj1406c PE=4 SV=1;>tr|E1PLX3|E1PLX3_CAMJM Uncharacterized protein OS=Campylobacter jejuni subsp. jejuni serotype HS21 (strain M1
26	26	5	1	14	18	14	18	2	2				26	26	5	70	70	12.9	51.88	E1PLX4	E1PLX4	>tr|E1PLX4|E1PLX4_CAMJM Phosphomannomutase/phosphoglucomutase OS=Campylobacter jejuni subsp. jejuni serotype HS21 (strain M1 / 99/308) GN=algC PE=4 SV=1
NaN	NaN	NaN	7	0	1	0	1	0	1				9	9	9	19.9	19.9	19.9	52.59	E1PLX8;W8JRU7;W8JLV5;W8JH49;W8ITT6;W8IPD6;Q0P8K3	E1PLX8;W8JRU7;W8JLV5;W8JH49;W8ITT6;W8IPD6;Q0P8K3	>tr|E1PLX8|E1PLX8_CAMJM Probable cytochrome P450 OS=Campylobacter jejuni subsp. jejuni serotype HS21 (strain M1 / 99/308) GN=CJM1_1368 PE=3 SV=1;>tr|W8JRU7|W8JRU7_CAMJE Cytochrome P450 OS=Campylobacter jejuni subsp. jejuni NCTC 11168-GSv GN=N920_07050 PE=3
2	2	2	1	0	0	0	0	0	0				2	2	2	14.7	14.7	14.7	18.897	E1PLY3	E1PLY3	>tr|E1PLY3|E1PLY3_CAMJM Uncharacterized protein OS=Campylobacter jejuni subsp. jejuni serotype HS21 (strain M1 / 99/308) GN=CJM1_1373 PE=4 SV=1
8	8	8	1	1	0	1	0	1	0				8	8	8	23.8	23.8	23.8	50.269	E1PLY5	E1PLY5	>tr|E1PLY5|E1PLY5_CAMJM Uncharacterized protein OS=Campylobacter jejuni subsp. jejuni serotype HS21 (strain M1 / 99/308) GN=hemY PE=4 SV=1
8	8	8	1	1	2	1	2	1	2				8	8	8	23.9	23.9	23.9	40.537	E1PLY6	E1PLY6	>tr|E1PLY6|E1PLY6_CAMJM NAD-dependent epimerase/dehydratase OS=Campylobacter jejuni subsp. jejuni serotype HS21 (strain M1 / 99/308) GN=CJM1_1376 PE=4 SV=1
19	19	19	1	13	13	13	13	13	13				19	19	19	60.6	60.6	60.6	47.158	E1PLY7	E1PLY7	>tr|E1PLY7|E1PLY7_CAMJM Uncharacterized protein OS=Campylobacter jejuni subsp. jejuni serotype HS21 (strain M1 / 99/308) GN=CJM1_1377 PE=3 SV=1
22	22	22	1	17	17	17	17	17	17				22	22	22	75.5	75.5	75.5	42.998	E1PLY8	E1PLY8	>tr|E1PLY8|E1PLY8_CAMJM Uncharacterized protein OS=Campylobacter jejuni subsp. jejuni serotype HS21 (strain M1 / 99/308) GN=CJM1_1378 PE=4 SV=1
17	17	17	1	9	11	9	11	9	11				17	17	17	56.9	56.9	56.9	50.633	E1PLY9	E1PLY9	>tr|E1PLY9|E1PLY9_CAMJM Lipopolysaccharide biosynthesis protein rfbH OS=Campylobacter jejuni subsp. jejuni serotype HS21 (strain M1 / 99/308) GN=rfbH PE=3 SV=1
NaN	NaN	NaN	7	1	0	1	0	1	0				6	6	6	38.5	38.5	38.5	18.584	W8JST6;W8JMW5;W8JI25;W8IUQ9;W8IQA3;Q9PHT5;E1PLZ2	W8JST6;W8JMW5;W8JI25;W8IUQ9;W8IQA3;Q9PHT5;E1PLZ2	>tr|W8JST6|W8JST6_CAMJE RNA pyrophosphohydrolase OS=Campylobacter jejuni subsp. jejuni NCTC 11168-GSv GN=rppH PE=3 SV=1;>tr|W8JMW5|W8JMW5_CAMJE RNA pyrophosphohydrolase OS=Campylobacter jejuni subsp. jejuni NCTC 11168-mfK12E5 GN=rppH PE=3 SV=1;>tr|W8JI25|W
NaN	NaN	NaN	7	11	12	11	12	11	12				19	19	19	60.2	60.2	60.2	42.707	E1PLZ3;W8JJZ3;W8JFB5;W8J5X3;W8IS07;W8IMM9;Q0PAT5	E1PLZ3;W8JJZ3;W8JFB5;W8J5X3;W8IS07;W8IMM9;Q0PAT5	>tr|E1PLZ3|E1PLZ3_CAMJM Aspartokinase OS=Campylobacter jejuni subsp. jejuni serotype HS21 (strain M1 / 99/308) GN=lysC PE=3 SV=1;>tr|W8JJZ3|W8JJZ3_CAMJE Aspartokinase OS=Campylobacter jejuni subsp. jejuni NCTC 11168-mfK12E5 GN=N918_02915 PE=3 SV=1;>tr|W8JF
NaN	NaN	NaN	7	0	0	0	0	0	0				2	2	2	4.5	4.5	4.5	43.6	W8JC58;W8J279;W8IY50;W8IXB0;W8ITK5;Q0PAT2;E1PLZ6	W8JC58;W8J279;W8IY50;W8IXB0;W8ITK5;Q0PAT2;E1PLZ6	>tr|W8JC58|W8JC58_CAMJE Dihydropteroate synthase OS=Campylobacter jejuni subsp. jejuni NCTC 11168-GSv GN=N920_02935 PE=4 SV=1;>tr|W8J279|W8J279_CAMJE Dihydropteroate synthase OS=Campylobacter jejuni subsp. jejuni NCTC 11168-mfK12E5 GN=N918_02930 PE=4 SV=1;
19	19	4	1	5	2	5	2	1	1				19	19	4	35.9	35.9	7.4	73.963	E1PLZ7	E1PLZ7	>tr|E1PLZ7|E1PLZ7_CAMJM DNA ligase OS=Campylobacter jejuni subsp. jejuni serotype HS21 (strain M1 / 99/308) GN=ligA PE=3 SV=1
NaN	NaN	NaN	7	1	0	1	0	1	0				6	6	6	21.5	21.5	21.5	32.261	E1PM00;W8JG94;W8J7M3;W8J2W3;W8J2A0;W8IXI7;Q0PAS8	E1PM00;W8JG94;W8J7M3;W8J2W3;W8J2A0;W8IXI7;Q0PAS8	>tr|E1PM00|E1PM00_CAMJM Riboflavin biosynthesis protein OS=Campylobacter jejuni subsp. jejuni serotype HS21 (strain M1 / 99/308) GN=ribF PE=3 SV=1;>tr|W8JG94|W8JG94_CAMJE Riboflavin biosynthesis protein OS=Campylobacter jejuni subsp. jejuni NCTC 11168-GSv
NaN	NaN	NaN	7	1	0	1	0	1	0				4	4	4	17.9	17.9	17.9	27.166	W8JC63;W8J283;W8IY55;W8IXB3;W8ITK7;Q0PAS7;E1PM01	W8JC63;W8J283;W8IY55;W8IXB3;W8ITK7;Q0PAS7;E1PM01	>tr|W8JC63|W8JC63_CAMJE tRNA (cmo5U34)-methyltransferase OS=Campylobacter jejuni subsp. jejuni NCTC 11168-GSv GN=cmoA PE=3 SV=1;>tr|W8J283|W8J283_CAMJE tRNA (cmo5U34)-methyltransferase OS=Campylobacter jejuni subsp. jejuni NCTC 11168-mfK12E5 GN=cmoA PE=3 S
NaN	NaN	NaN	7	0	0	0	0	0	0				2	2	2	35.2	35.2	35.2	8.2813	E1PM02;W8J6R6;W8J1E8;W8IWR1;W8ISN5;W8INC6;Q0PAS6	E1PM02;W8J6R6;W8J1E8;W8IWR1;W8ISN5;W8INC6;Q0PAS6	>tr|E1PM02|E1PM02_CAMJM Lipoprotein, putative OS=Campylobacter jejuni subsp. jejuni serotype HS21 (strain M1 / 99/308) GN=CJM1_0568 PE=4 SV=1;>tr|W8J6R6|W8J6R6_CAMJE Uncharacterized protein OS=Campylobacter jejuni subsp. jejuni NCTC 11168-GSv GN=N920_02965
NaN	NaN	NaN	7	1	1	1	1	1	1				2	2	2	17.4	17.4	17.4	16.095	W8JK02;W8JFC8;W8J5Y5;W8IS17;W8IMN6;Q0PAS5;E1PM03	W8JK02;W8JFC8;W8J5Y5;W8IS17;W8IMN6;Q0PAS5;E1PM03	>tr|W8JK02|W8JK02_CAMJE Uncharacterized protein OS=Campylobacter jejuni subsp. jejuni NCTC 11168-mfK12E5 GN=N918_02965 PE=4 SV=1;>tr|W8JFC8|W8JFC8_CAMJE Uncharacterized protein OS=Campylobacter jejuni subsp. jejuni NCTC 11168-mcK12E5 GN=N917_02965 PE=4 SV=
NaN	NaN	NaN	7	1	0	1	0	1	0				4	4	4	19.4	19.4	19.4	25.45	E1PM05;W8JG99;W8J7M8;W8J2W8;W8J2A6;W8IXJ1;Q0PAS3	E1PM05;W8JG99;W8J7M8;W8J2W8;W8J2A6;W8IXJ1;Q0PAS3	>tr|E1PM05|E1PM05_CAMJM DNA/RNA non-specific endonuclease OS=Campylobacter jejuni subsp. jejuni serotype HS21 (strain M1 / 99/308) GN=CJM1_0571 PE=4 SV=1;>tr|W8JG99|W8JG99_CAMJE Endonuclease OS=Campylobacter jejuni subsp. jejuni NCTC 11168-GSv GN=N920_0298
NaN	NaN	NaN	7	1	1	1	1	1	1				7	7	7	42.3	42.3	42.3	23.697	E1PM06;W8JC69;W8J290;W8IY60;W8IXC0;W8ITL1;Q0PAS2	E1PM06;W8JC69;W8J290;W8IY60;W8IXC0;W8ITL1;Q0PAS2	>tr|E1PM06|E1PM06_CAMJM Endonuclease III OS=Campylobacter jejuni subsp. jejuni serotype HS21 (strain M1 / 99/308) GN=nth PE=3 SV=1;>tr|W8JC69|W8JC69_CAMJE Endonuclease III OS=Campylobacter jejuni subsp. jejuni NCTC 11168-GSv GN=nth PE=3 SV=1;>tr|W8J290|W8J
NaN	NaN	NaN	7	14	12	14	12	14	12				14	14	14	52.4	52.4	52.4	30.518	W8J6S2;W8J1F0;W8IWR7;W8ISN9;W8IND0;Q0PAS1;E1PM07	W8J6S2;W8J1F0;W8IWR7;W8ISN9;W8IND0;Q0PAS1;E1PM07	>tr|W8J6S2|W8J6S2_CAMJE Peptidylprolyl isomerase OS=Campylobacter jejuni subsp. jejuni NCTC 11168-GSv GN=N920_02990 PE=4 SV=1;>tr|W8J1F0|W8J1F0_CAMJE Peptidylprolyl isomerase OS=Campylobacter jejuni subsp. jejuni NCTC 11168-mfK12E5 GN=N918_02985 PE=4 SV=1;
18	18	1	1	16	14	16	14	1	0				18	18	1	64.1	64.1	2.5	38.736	E1PM08	E1PM08	>tr|E1PM08|E1PM08_CAMJM Fructose-bisphosphate aldolase OS=Campylobacter jejuni subsp. jejuni serotype HS21 (strain M1 / 99/308) GN=fba PE=4 SV=1
NaN	NaN	NaN	7	1	1	1	1	1	1				2	2	2	5.4	5.4	5.4	55.669	W8JPY7;W8JBN1;W8JA57;W8J732;W8J5B2;Q0PAR9;E1PM09	W8JPY7;W8JBN1;W8JA57;W8J732;W8J5B2;Q0PAR9;E1PM09	>tr|W8JPY7|W8JPY7_CAMJE Membrane protein OS=Campylobacter jejuni subsp. jejuni NCTC 11168-GSv GN=N920_03000 PE=3 SV=1;>tr|W8JBN1|W8JBN1_CAMJE Membrane protein OS=Campylobacter jejuni subsp. jejuni NCTC 11168-mfK12E5 GN=N918_02995 PE=3 SV=1;>tr|W8JA57|W8JA5
NaN	NaN	NaN	7	5	6	5	6	5	6				8	8	8	28.7	28.7	28.7	34.096	W8JJ18;W8JEE3;W8JDC0;W8J9V4;W8J8A0;Q0PAR3;E1PM15	W8JJ18;W8JEE3;W8JDC0;W8J9V4;W8J8A0;Q0PAR3;E1PM15	>tr|W8JJ18|W8JJ18_CAMJE Polyphosphate kinase OS=Campylobacter jejuni subsp. jejuni NCTC 11168-GSv GN=N920_03030 PE=4 SV=1;>tr|W8JEE3|W8JEE3_CAMJE Polyphosphate kinase OS=Campylobacter jejuni subsp. jejuni NCTC 11168-mfK12E5 GN=N918_03025 PE=4 SV=1;>tr|W8JD
NaN	NaN	NaN	7	1	2	1	2	1	2				6	6	6	21.5	21.5	21.5	43.625	E1PM16;W8JGA9;W8J7N8;W8J2X6;W8J2B5;W8IXK1;Q0PAR2	E1PM16;W8JGA9;W8J7N8;W8J2X6;W8J2B5;W8IXK1;Q0PAR2	>tr|E1PM16|E1PM16_CAMJM Carboxypeptidase OS=Campylobacter jejuni subsp. jejuni serotype HS21 (strain M1 / 99/308) GN=CJM1_0582 PE=4 SV=1;>tr|W8JGA9|W8JGA9_CAMJE Amidohydrolase OS=Campylobacter jejuni subsp. jejuni NCTC 11168-GSv GN=N920_03035 PE=4 SV=1;>tr
NaN	NaN	NaN	7	1	2	1	2	0	1				4	4	3	26.3	26.3	21.6	19.486	W8J6T6;W8J1G1;W8IWT2;W8ISQ2;W8INE4;Q46106;E1PM24	W8J6T6;W8J1G1;W8IWT2;W8ISQ2;W8INE4;Q46106;E1PM24	>tr|W8J6T6|W8J6T6_CAMJE Ferritin OS=Campylobacter jejuni subsp. jejuni NCTC 11168-GSv GN=N920_03070 PE=3 SV=1;>tr|W8J1G1|W8J1G1_CAMJE Ferritin OS=Campylobacter jejuni subsp. jejuni NCTC 11168-mfK12E5 GN=N918_03065 PE=3 SV=1;>tr|W8IWT2|W8IWT2_CAMJE Ferritin
NaN	NaN	NaN	7	4	4	4	4	4	4				16	16	16	32	32	32	59.412	E1PM31;W8JQ11;W8JBP8;W8JA71;W8J750;W8J5C9;Q0PAP6	E1PM31;W8JQ11;W8JBP8;W8JA71;W8J750;W8J5C9;Q0PAP6	>tr|E1PM31|E1PM31_CAMJM Uncharacterized protein OS=Campylobacter jejuni subsp. jejuni serotype HS21 (strain M1 / 99/308) GN=CJM1_0597 PE=4 SV=1;>tr|W8JQ11|W8JQ11_CAMJE Uncharacterized protein OS=Campylobacter jejuni subsp. jejuni NCTC 11168-GSv GN=N920_031
NaN	NaN	NaN	8	0	0	0	0	0	0				6	6	6	9.2	9.2	9.2	83.507	W8JGC3;W8J7Q0;W8J2Z1;W8J2D0;W8IXL5;Q0PAP5;E1PM32;REV__CON__Q2YDI2	W8JGC3;W8J7Q0;W8J2Z1;W8J2D0;W8IXL5;Q0PAP5;E1PM32	>tr|W8JGC3|W8JGC3_CAMJE 3-hydroxydecanoyl-ACP:CoA transacylase OS=Campylobacter jejuni subsp. jejuni NCTC 11168-GSv GN=N920_03120 PE=4 SV=1;>tr|W8J7Q0|W8J7Q0_CAMJE 3-hydroxydecanoyl-ACP:CoA transacylase OS=Campylobacter jejuni subsp. jejuni NCTC 11168-mfK1
NaN	NaN	NaN	7	0	1	0	1	0	1				7	7	7	26.3	26.3	26.3	27.53	E1PM33;W8JC91;W8J2B2;W8IY83;W8IXE4;W8ITN6;Q0PAP4	E1PM33;W8JC91;W8J2B2;W8IY83;W8IXE4;W8ITN6;Q0PAP4	>tr|E1PM33|E1PM33_CAMJM Hydrogenase nickel incorporation protein hypB OS=Campylobacter jejuni subsp. jejuni serotype HS21 (strain M1 / 99/308) GN=hypB PE=4 SV=1;>tr|W8JC91|W8JC91_CAMJE Hydrogenase OS=Campylobacter jejuni subsp. jejuni NCTC 11168-GSv GN=N92
NaN	NaN	NaN	7	1	0	1	0	1	0				3	3	3	26.9	26.9	26.9	10.439	W8J6U7;W8J1G6;W8IWU3;W8ISQ9;W8INF3;Q0PAP3;E1PM34	W8J6U7;W8J1G6;W8IWU3;W8ISQ9;W8INF3;Q0PAP3;E1PM34	>tr|W8J6U7|W8J6U7_CAMJE Hydrogenase formation protein OS=Campylobacter jejuni subsp. jejuni NCTC 11168-GSv GN=N920_03130 PE=4 SV=1;>tr|W8J1G6|W8J1G6_CAMJE Hydrogenase formation protein OS=Campylobacter jejuni subsp. jejuni NCTC 11168-mfK12E5 GN=N918_03120
NaN	NaN	NaN	7	0	0	0	0	0	0				6	6	6	24	24	24	40.205	W8JK34;W8JFG2;W8J610;W8IS46;W8IMR2;Q0PAP2;E1PM35	W8JK34;W8JFG2;W8J610;W8IS46;W8IMR2;Q0PAP2;E1PM35	>tr|W8JK34|W8JK34_CAMJE Hydrogenase formation protein HypD OS=Campylobacter jejuni subsp. jejuni NCTC 11168-mfK12E5 GN=N918_03125 PE=4 SV=1;>tr|W8JFG2|W8JFG2_CAMJE Hydrogenase formation protein HypD OS=Campylobacter jejuni subsp. jejuni NCTC 11168-mcK12E5
NaN	NaN	NaN	7	5	3	5	3	5	3				9	9	9	29.9	29.9	29.9	35.578	E1PM36;W8JQ16;W8JBQ1;W8JA74;W8J755;W8J5D4;Q0PAP1	E1PM36;W8JQ16;W8JBQ1;W8JA74;W8J755;W8J5D4;Q0PAP1	>tr|E1PM36|E1PM36_CAMJM Hydrogenase isoenzymes formation protein OS=Campylobacter jejuni subsp. jejuni serotype HS21 (strain M1 / 99/308) GN=hypE PE=4 SV=1;>tr|W8JQ16|W8JQ16_CAMJE Hydrogenase assembly protein HupF OS=Campylobacter jejuni subsp. jejuni NCTC
20	20	20	1	14	14	14	14	14	14				20	20	20	68	68	68	40.563	E1PM38	E1PM38	>tr|E1PM38|E1PM38_CAMJM Type I restriction enzyme motif protein OS=Campylobacter jejuni subsp. jejuni serotype HS21 (strain M1 / 99/308) GN=CJM1_0604 PE=4 SV=1
NaN	NaN	NaN	7	0	0	0	0	0	0				1	1	1	4.4	4.4	4.4	37.423	W8JC95;W8J2B7;W8IY89;W8IXF0;W8ITP1;Q0PAN8;E1PM39	W8JC95;W8J2B7;W8IY89;W8IXF0;W8ITP1;Q0PAN8;E1PM39	>tr|W8JC95|W8JC95_CAMJE DNA polymerase III subunit delta OS=Campylobacter jejuni subsp. jejuni NCTC 11168-GSv GN=N920_03150 PE=4 SV=1;>tr|W8J2B7|W8J2B7_CAMJE DNA polymerase III subunit delta OS=Campylobacter jejuni subsp. jejuni NCTC 11168-mfK12E5 GN=N918_
11	11	11	1	6	6	6	6	6	6				11	11	11	47.7	47.7	47.7	30.079	E1PM41	E1PM41	>tr|E1PM41|E1PM41_CAMJM Glucose-1-phosphate cytidylyltransferase OS=Campylobacter jejuni subsp. jejuni serotype HS21 (strain M1 / 99/308) GN=rfbF PE=4 SV=1
3	3	3	1	0	0	0	0	0	0				3	3	3	6.5	6.5	6.5	51.681	E1PM42	E1PM42	>tr|E1PM42|E1PM42_CAMJM Uncharacterized protein OS=Campylobacter jejuni subsp. jejuni serotype HS21 (strain M1 / 99/308) GN=CJM1_1381 PE=4 SV=1
15	15	15	1	4	5	4	5	4	5				15	15	15	67.3	67.3	67.3	36.298	E1PM45	E1PM45	>tr|E1PM45|E1PM45_CAMJM UDP-glucose 4-epimerase OS=Campylobacter jejuni subsp. jejuni serotype HS21 (strain M1 / 99/308) GN=exoB PE=3 SV=1
25	25	25	1	16	19	16	19	16	19				25	25	25	72.9	72.9	72.9	47.862	E1PM46	E1PM46	>tr|E1PM46|E1PM46_CAMJM Putative UDP-glucose 6-dehydrogenase OS=Campylobacter jejuni subsp. jejuni serotype HS21 (strain M1 / 99/308) GN=udg PE=3 SV=1
17	17	17	1	10	12	10	12	10	12				17	17	17	73.6	73.6	73.6	35.837	E1PM47	E1PM47	>tr|E1PM47|E1PM47_CAMJM UDP-glucuronic acid decarboxylase 1 OS=Campylobacter jejuni subsp. jejuni serotype HS21 (strain M1 / 99/308) GN=uxs1 PE=4 SV=1
NaN	NaN	NaN	7	6	6	6	6	6	6				13	13	13	56.8	56.8	56.8	34.062	E1PM51;W8JRV6;W8JLW4;W8JH58;W8ITU8;W8IPE2;Q0P8H1	E1PM51;W8JRV6;W8JLW4;W8JH58;W8ITU8;W8IPE2;Q0P8H1	>tr|E1PM51|E1PM51_CAMJM Arabinose-5-phosphate isomerase OS=Campylobacter jejuni subsp. jejuni serotype HS21 (strain M1 / 99/308) GN=kpsF PE=3 SV=1;>tr|W8JRV6|W8JRV6_CAMJE Arabinose 5-phosphate isomerase OS=Campylobacter jejuni subsp. jejuni NCTC 11168-GSv
17	17	4	1	3	4	3	4	0	1				17	17	4	35.5	35.5	12.7	60.874	E1PM52	E1PM52	>tr|E1PM52|E1PM52_CAMJM Capsular polysaccharide ABC transporter, periplasmic polysaccharide-binding protein OS=Campylobacter jejuni subsp. jejuni serotype HS21 (strain M1 / 99/308) GN=kpsD PE=4 SV=1
NaN	NaN	NaN	7	0	0	0	0	0	0				2	2	2	17	17	17	15.611	E1PM56;W8JRW5;W8JLW8;W8JH63;W8ITV4;W8IPE7;Q9PML1	E1PM56;W8JRW5;W8JLW8;W8JH63;W8ITV4;W8IPE7;Q9PML1	>tr|E1PM56|E1PM56_CAMJM UPF0306 protein OS=Campylobacter jejuni subsp. jejuni serotype HS21 (strain M1 / 99/308) GN=CJM1_1395 PE=4 SV=1;>tr|W8JRW5|W8JRW5_CAMJE UPF0306 protein N920_07235 OS=Campylobacter jejuni subsp. jejuni NCTC 11168-GSv GN=N920_07235 PE
NaN	NaN	NaN	7	0	7	0	7	0	7				8	8	8	48.7	48.7	48.7	21.386	W8JI48;W8JDF4;W8JCG8;W8J8Z6;W8J781;Q0P8G5;E1PM57	W8JI48;W8JDF4;W8JCG8;W8J8Z6;W8J781;Q0P8G5;E1PM57	>tr|W8JI48|W8JI48_CAMJE ATP-binding protein OS=Campylobacter jejuni subsp. jejuni NCTC 11168-GSv GN=N920_07240 PE=4 SV=1;>tr|W8JDF4|W8JDF4_CAMJE ATP-binding protein OS=Campylobacter jejuni subsp. jejuni NCTC 11168-mfK12E5 GN=N918_07215 PE=4 SV=1;>tr|W8JCG8
NaN	NaN	NaN	7	5	6	5	6	5	6				7	7	7	38.9	38.9	38.9	27	E1PM58;W8JDZ8;W8J9G1;W8J4U6;W8J474;W8IZG2;Q0P8G4	E1PM58;W8JDZ8;W8J9G1;W8J4U6;W8J474;W8IZG2;Q0P8G4	>tr|E1PM58|E1PM58_CAMJM Deoxyuridine triphosphatase domain protein OS=Campylobacter jejuni subsp. jejuni serotype HS21 (strain M1 / 99/308) GN=dut PE=4 SV=1;>tr|W8JDZ8|W8JDZ8_CAMJE DUTPase OS=Campylobacter jejuni subsp. jejuni NCTC 11168-GSv GN=N920_07245
NaN	NaN	NaN	7	2	1	2	1	2	1				11	11	11	29.8	29.8	29.8	49.879	E1PM61;W8J7V1;W8J355;W8IYN2;W8IUH5;W8IQ15;Q0P8G1	E1PM61;W8J7V1;W8J355;W8IYN2;W8IUH5;W8IQ15;Q0P8G1	>tr|E1PM61|E1PM61_CAMJM Ribosomal protein S12 methylthiotransferase RimO OS=Campylobacter jejuni subsp. jejuni serotype HS21 (strain M1 / 99/308) GN=rimO PE=3 SV=1;>tr|W8J7V1|W8J7V1_CAMJE Ribosomal protein S12 methylthiotransferase RimO OS=Campylobacter je
NaN	NaN	NaN	7	9	9	9	9	9	9				14	14	14	47.9	47.9	47.9	41.067	W8JRX0;W8JLX3;W8JH65;W8ITV9;W8IPF1;Q9PMK5;E1PM62	W8JRX0;W8JLX3;W8JH65;W8ITV9;W8IPF1;Q9PMK5;E1PM62	>tr|W8JRX0|W8JRX0_CAMJE Peptide chain release factor 2 OS=Campylobacter jejuni subsp. jejuni NCTC 11168-GSv GN=prfB PE=3 SV=1;>tr|W8JLX3|W8JLX3_CAMJE Peptide chain release factor 2 OS=Campylobacter jejuni subsp. jejuni NCTC 11168-mfK12E5 GN=prfB PE=3 SV=1;
NaN	NaN	NaN	7	0	1	0	1	0	1				3	3	3	28.5	28.5	28.5	15.054	E1PM63;W8JNB1;W8JAA8;W8J964;W8J8P6;W8J5L5;Q0P8F9	E1PM63;W8JNB1;W8JAA8;W8J964;W8J8P6;W8J5L5;Q0P8F9	>tr|E1PM63|E1PM63_CAMJM Putative periplasmic protein OS=Campylobacter jejuni subsp. jejuni serotype HS21 (strain M1 / 99/308) GN=CJM1_1402 PE=4 SV=1;>tr|W8JNB1|W8JNB1_CAMJE Uncharacterized protein OS=Campylobacter jejuni subsp. jejuni NCTC 11168-mfK12E5 GN
NaN	NaN	NaN	7	2	5	2	5	2	5				13	13	13	41.9	41.9	41.9	43.445	W8JI54;W8JDG0;W8JCH3;W8J901;W8J786;Q9PMK3;E1PM64	W8JI54;W8JDG0;W8JCH3;W8J901;W8J786;Q9PMK3;E1PM64	>tr|W8JI54|W8JI54_CAMJE tRNA pseudouridine synthase D OS=Campylobacter jejuni subsp. jejuni NCTC 11168-GSv GN=truD PE=3 SV=1;>tr|W8JDG0|W8JDG0_CAMJE tRNA pseudouridine synthase D OS=Campylobacter jejuni subsp. jejuni NCTC 11168-mfK12E5 GN=truD PE=3 SV=1;>t
NaN	NaN	NaN	7	3	3	3	3	3	3				12	12	12	39.8	39.8	39.8	42.26	E1PM66;W8J8L2;W8J3Z1;W8IZZ8;W8IZD0;W8IVF1;Q0P8F6	E1PM66;W8J8L2;W8J3Z1;W8IZZ8;W8IZD0;W8IVF1;Q0P8F6	>tr|E1PM66|E1PM66_CAMJM Uncharacterized protein OS=Campylobacter jejuni subsp. jejuni serotype HS21 (strain M1 / 99/308) GN=CJM1_1405 PE=4 SV=1;>tr|W8J8L2|W8J8L2_CAMJE Uncharacterized protein OS=Campylobacter jejuni subsp. jejuni NCTC 11168-GSv GN=N920_072
NaN	NaN	NaN	7	0	0	0	0	0	0				3	3	3	26.8	26.8	26.8	14.636	E1PM67;W8J7V8;W8J360;W8IYN6;W8IUH9;W8IQ18;Q0P8F5	E1PM67;W8J7V8;W8J360;W8IYN6;W8IUH9;W8IQ18;Q0P8F5	>tr|E1PM67|E1PM67_CAMJM Uncharacterized protein OS=Campylobacter jejuni subsp. jejuni serotype HS21 (strain M1 / 99/308) GN=CJM1_1406 PE=4 SV=1;>tr|W8J7V8|W8J7V8_CAMJE Ornithine carbamoyltransferase OS=Campylobacter jejuni subsp. jejuni NCTC 11168-GSv GN=N
NaN	NaN	NaN	7	0	0	0	0	0	0				3	3	3	12.4	12.4	12.4	36.981	E1PM69;W8JI60;W8JDG6;W8JCH9;W8J907;W8J790;Q9PMJ8	E1PM69;W8JI60;W8JDG6;W8JCH9;W8J907;W8J790;Q9PMJ8	>tr|E1PM69|E1PM69_CAMJM Flagellar P-ring protein OS=Campylobacter jejuni subsp. jejuni serotype HS21 (strain M1 / 99/308) GN=flgI PE=3 SV=1;>tr|W8JI60|W8JI60_CAMJE Flagellar P-ring protein OS=Campylobacter jejuni subsp. jejuni NCTC 11168-GSv GN=flgI PE=3 S
NaN	NaN	NaN	7	2	3	2	3	2	3				3	3	3	63.1	63.1	63.1	7.1269	W8J8L6;W8J3Z6;W8J005;W8IZD5;W8IVF5;Q0P8F1;E1PM71	W8J8L6;W8J3Z6;W8J005;W8IZD5;W8IVF5;Q0P8F1;E1PM71	>tr|W8J8L6|W8J8L6_CAMJE Uncharacterized protein OS=Campylobacter jejuni subsp. jejuni NCTC 11168-GSv GN=N920_07310 PE=4 SV=1;>tr|W8J3Z6|W8J3Z6_CAMJE Uncharacterized protein OS=Campylobacter jejuni subsp. jejuni NCTC 11168-mfK12E5 GN=N918_07285 PE=4 SV=1;>t
NaN	NaN	NaN	7	5	1	5	1	5	1				10	10	10	66.7	66.7	66.7	16.298	E1PM72;W8J7W3;W8J364;W8IYN9;W8IUI3;W8IQ21;Q0P8F0	E1PM72;W8J7W3;W8J364;W8IYN9;W8IUI3;W8IQ21;Q0P8F0	>tr|E1PM72|E1PM72_CAMJM Uncharacterized protein OS=Campylobacter jejuni subsp. jejuni serotype HS21 (strain M1 / 99/308) GN=CJM1_1411 PE=4 SV=1;>tr|W8J7W3|W8J7W3_CAMJE Uncharacterized protein OS=Campylobacter jejuni subsp. jejuni NCTC 11168-GSv GN=N920_073
NaN	NaN	NaN	7	3	0	3	0	3	0				10	10	10	22.2	22.2	22.2	67.077	E1PM73;W8JRY0;W8JLY2;W8JH74;W8ITX2;W8IPG0;Q0P8E9	E1PM73;W8JRY0;W8JLY2;W8JH74;W8ITX2;W8IPG0;Q0P8E9	>tr|E1PM73|E1PM73_CAMJM Putative flagellar hook-associated protein FlgK OS=Campylobacter jejuni subsp. jejuni serotype HS21 (strain M1 / 99/308) GN=flgK PE=4 SV=1;>tr|W8JRY0|W8JRY0_CAMJE Flagellar hook-associated protein FlgK OS=Campylobacter jejuni subsp.
NaN	NaN	NaN	7	15	14	15	14	15	14				46	46	46	50.8	50.8	50.8	131.4	E1PM82;W8J7X3;W8J373;W8IYP5;W8IUJ2;W8IQ29;Q0P8E1	E1PM82;W8J7X3;W8J373;W8IYP5;W8IUJ2;W8IQ29;Q0P8E1	>tr|E1PM82|E1PM82_CAMJM Pyruvate-flavodoxin oxidoreductase OS=Campylobacter jejuni subsp. jejuni serotype HS21 (strain M1 / 99/308) GN=nifJ PE=3 SV=1;>tr|W8J7X3|W8J7X3_CAMJE Pyruvate-flavodoxin oxidoreductase OS=Campylobacter jejuni subsp. jejuni NCTC 1116
NaN	NaN	NaN	7	3	2	3	2	3	2				3	3	3	24.9	24.9	24.9	23.637	W8JRZ2;W8JLY9;W8JH83;W8ITY3;W8IPG9;Q0P8E0;E1PM83	W8JRZ2;W8JLY9;W8JH83;W8ITY3;W8IPG9;Q0P8E0;E1PM83	>tr|W8JRZ2|W8JRZ2_CAMJE Hydrolase OS=Campylobacter jejuni subsp. jejuni NCTC 11168-GSv GN=N920_07370 PE=4 SV=1;>tr|W8JLY9|W8JLY9_CAMJE Hydrolase OS=Campylobacter jejuni subsp. jejuni NCTC 11168-mfK12E5 GN=N918_07345 PE=4 SV=1;>tr|W8JH83|W8JH83_CAMJE Hydrol
NaN	NaN	NaN	7	3	5	3	5	3	5				8	8	8	25.7	25.7	25.7	36.023	E1PM84;W8JI76;W8JDI0;W8JCJ7;W8J920;W8J7A4;Q0P8D9	E1PM84;W8JI76;W8JDI0;W8JCJ7;W8J920;W8J7A4;Q0P8D9	>tr|E1PM84|E1PM84_CAMJM Outer membrane fibronectin-binding protein OS=Campylobacter jejuni subsp. jejuni serotype HS21 (strain M1 / 99/308) GN=cadF PE=3 SV=1;>tr|W8JI76|W8JI76_CAMJE Outer membrane fibronectin-binding protein OS=Campylobacter jejuni subsp.
NaN	NaN	NaN	7	2	1	2	1	2	1				4	4	4	33.3	33.3	33.3	14.136	W8JE21;W8J9I5;W8J4W5;W8J4A3;W8IZI9;Q9PMI3;E1PM85	W8JE21;W8J9I5;W8J4W5;W8J4A3;W8IZI9;Q9PMI3;E1PM85	>tr|W8JE21|W8JE21_CAMJE 30S ribosomal protein S9 OS=Campylobacter jejuni subsp. jejuni NCTC 11168-GSv GN=rpsI PE=3 SV=1;>tr|W8J9I5|W8J9I5_CAMJE 30S ribosomal protein S9 OS=Campylobacter jejuni subsp. jejuni NCTC 11168-mfK12E5 GN=rpsI PE=3 SV=1;>tr|W8J4W5|W
NaN	NaN	NaN	7	3	3	3	3	3	3				6	6	6	41.8	41.8	41.8	15.759	W8J8M7;W8J410;W8J022;W8IZF0;W8IVG8;Q0P8D7;E1PM86	W8J8M7;W8J410;W8J022;W8IZF0;W8IVG8;Q0P8D7;E1PM86	>tr|W8J8M7|W8J8M7_CAMJE 50S ribosomal protein L13 OS=Campylobacter jejuni subsp. jejuni NCTC 11168-GSv GN=rplM PE=3 SV=1;>tr|W8J410|W8J410_CAMJE 50S ribosomal protein L13 OS=Campylobacter jejuni subsp. jejuni NCTC 11168-mfK12E5 GN=rplM PE=3 SV=1;>tr|W8J022
1	1	1	1	0	0	0	0	0	0				1	1	1	1.2	1.2	1.2	108.1	E1PM87	E1PM87	>tr|E1PM87|E1PM87_CAMJM DNA helicase OS=Campylobacter jejuni subsp. jejuni serotype HS21 (strain M1 / 99/308) GN=CJM1_1426 PE=4 SV=1
NaN	NaN	NaN	7	5	4	5	4	5	4				11	11	11	38.2	38.2	38.2	36.94	E1PM91;W8JK39;W8JFG7;W8J614;W8IS52;W8IMR6;Q9PHN5	E1PM91;W8JK39;W8JFG7;W8J614;W8IS52;W8IMR6;Q9PHN5	>tr|E1PM91|E1PM91_CAMJM Ketol-acid reductoisomerase OS=Campylobacter jejuni subsp. jejuni serotype HS21 (strain M1 / 99/308) GN=ilvC PE=3 SV=1;>tr|W8JK39|W8JK39_CAMJE Ketol-acid reductoisomerase OS=Campylobacter jejuni subsp. jejuni NCTC 11168-mfK12E5 GN=i
NaN	NaN	NaN	7	0	1	0	1	0	1				2	2	2	6.7	6.7	6.7	41.445	W8JQ22;W8JBQ6;W8JA78;W8J761;W8J5D9;Q0PAN5;E1PM92	W8JQ22;W8JBQ6;W8JA78;W8J761;W8J5D9;Q0PAN5;E1PM92	>tr|W8JQ22|W8JQ22_CAMJE Uncharacterized protein OS=Campylobacter jejuni subsp. jejuni NCTC 11168-GSv GN=N920_03165 PE=4 SV=1;>tr|W8JBQ6|W8JBQ6_CAMJE Uncharacterized protein OS=Campylobacter jejuni subsp. jejuni NCTC 11168-mfK12E5 GN=N918_03155 PE=4 SV=1;>t
NaN	NaN	NaN	7	3	2	3	2	3	2				6	6	6	60	60	60	18.824	E1PM96;W8JK44;W8JFI8;W8J618;W8IS57;W8IMS2;Q9PHN0	E1PM96;W8JK44;W8JFI8;W8J618;W8IS57;W8IMS2;Q9PHN0	>tr|E1PM96|E1PM96_CAMJM Peptide methionine sulfoxide reductase MsrA OS=Campylobacter jejuni subsp. jejuni serotype HS21 (strain M1 / 99/308) GN=msrA PE=3 SV=1;>tr|W8JK44|W8JK44_CAMJE Peptide methionine sulfoxide reductase MsrA OS=Campylobacter jejuni subsp
NaN	NaN	NaN	7	6	5	6	5	6	5				11	11	11	57	57	57	19.326	E1PM97;W8JQ27;W8JBR1;W8JA82;W8J784;W8J5E4;Q9PHM9	E1PM97;W8JQ27;W8JBR1;W8JA82;W8J784;W8J5E4;Q9PHM9	>tr|E1PM97|E1PM97_CAMJM Inorganic pyrophosphatase OS=Campylobacter jejuni subsp. jejuni serotype HS21 (strain M1 / 99/308) GN=ppa PE=3 SV=1;>tr|W8JQ27|W8JQ27_CAMJE Inorganic pyrophosphatase OS=Campylobacter jejuni subsp. jejuni NCTC 11168-GSv GN=ppa PE=3 S
NaN	NaN	NaN	7	12	11	12	11	12	11				14	14	14	80.2	80.2	80.2	21.333	E1PM98;W8JGD6;W8J7R4;W8J330;W8J2E3;W8IXN0;Q9PHM8	E1PM98;W8JGD6;W8J7R4;W8J330;W8J2E3;W8IXN0;Q9PHM8	>tr|E1PM98|E1PM98_CAMJM Adenylate kinase OS=Campylobacter jejuni subsp. jejuni serotype HS21 (strain M1 / 99/308) GN=adk PE=3 SV=1;>tr|W8JGD6|W8JGD6_CAMJE Adenylate kinase OS=Campylobacter jejuni subsp. jejuni NCTC 11168-GSv GN=adk PE=3 SV=1;>tr|W8J7R4|W8J
NaN	NaN	NaN	7	15	17	15	17	15	17				25	25	25	54.5	54.5	54.5	66.079	E1PM99;W8JCA0;W8J2C4;W8IY97;W8IXK6;W8ITP9;Q9PHM7	E1PM99;W8JCA0;W8J2C4;W8IY97;W8IXK6;W8ITP9;Q9PHM7	>tr|E1PM99|E1PM99_CAMJM Aspartate--tRNA(Asp/Asn) ligase OS=Campylobacter jejuni subsp. jejuni serotype HS21 (strain M1 / 99/308) GN=aspS PE=3 SV=1;>tr|W8JCA0|W8JCA0_CAMJE Aspartate--tRNA(Asp/Asn) ligase OS=Campylobacter jejuni subsp. jejuni NCTC 11168-GSv
NaN	NaN	NaN	7	1	2	1	2	1	2				12	12	12	43.7	43.7	43.7	32.355	E1PMA0;W8J6W3;W8J1H5;W8IWY7;W8ISS4;W8ING5;Q9PHM6	E1PMA0;W8J6W3;W8J1H5;W8IWY7;W8ISS4;W8ING5;Q9PHM6	>tr|E1PMA0|E1PMA0_CAMJM NAD kinase OS=Campylobacter jejuni subsp. jejuni serotype HS21 (strain M1 / 99/308) GN=nadK PE=3 SV=1;>tr|W8J6W3|W8J6W3_CAMJE NAD kinase OS=Campylobacter jejuni subsp. jejuni NCTC 11168-GSv GN=pnk PE=3 SV=1;>tr|W8J1H5|W8J1H5_CAMJE N
NaN	NaN	NaN	7	0	1	0	1	0	1				4	4	4	8.9	8.9	8.9	58.671	E1PMA1;W8JK48;W8JFJ2;W8J623;W8IS61;W8IMS5;Q9PHM5	E1PMA1;W8JK48;W8JFJ2;W8J623;W8IS61;W8IMS5;Q9PHM5	>tr|E1PMA1|E1PMA1_CAMJM DNA repair protein RecN OS=Campylobacter jejuni subsp. jejuni serotype HS21 (strain M1 / 99/308) GN=recN PE=3 SV=1;>tr|W8JK48|W8JK48_CAMJE DNA repair protein RecN OS=Campylobacter jejuni subsp. jejuni NCTC 11168-mfK12E5 GN=N918_0320
NaN	NaN	NaN	7	9	10	9	10	9	10				16	16	16	38.6	38.6	38.6	46.701	E1PMA2;W8JQ35;W8JBR6;W8JA89;W8J796;W8J5E9;Q0PAM5	E1PMA2;W8JQ35;W8JBR6;W8JA89;W8J796;W8J5E9;Q0PAM5	>tr|E1PMA2|E1PMA2_CAMJM Response regulator/GGDEF domain protein OS=Campylobacter jejuni subsp. jejuni serotype HS21 (strain M1 / 99/308) GN=cbrR PE=4 SV=1;>tr|W8JQ35|W8JQ35_CAMJE Diguanylate cyclase OS=Campylobacter jejuni subsp. jejuni NCTC 11168-GSv GN=N
NaN	NaN	NaN	7	2	3	2	3	2	3				10	10	10	42.1	42.1	42.1	31.354	E1PMA3;W8JGE1;W8J7R9;W8J345;W8J2E7;W8IXN5;Q0PAM4	E1PMA3;W8JGE1;W8J7R9;W8J345;W8J2E7;W8IXN5;Q0PAM4	>tr|E1PMA3|E1PMA3_CAMJM Hydrolase, TatD family OS=Campylobacter jejuni subsp. jejuni serotype HS21 (strain M1 / 99/308) GN=CJM1_0619 PE=4 SV=1;>tr|W8JGE1|W8JGE1_CAMJE TatD family hydrolase OS=Campylobacter jejuni subsp. jejuni NCTC 11168-GSv GN=N920_03220
NaN	NaN	NaN	7	0	0	0	0	0	0				4	4	4	15.3	15.3	15.3	29.374	W8J6W9;W8J1H9;W8IWZ3;W8ISS9;W8INH1;Q9PHM1;E1PMA5	W8J6W9;W8J1H9;W8IWZ3;W8ISS9;W8INH1;Q9PHM1;E1PMA5	>tr|W8J6W9|W8J6W9_CAMJE RlpA-like lipoprotein OS=Campylobacter jejuni subsp. jejuni NCTC 11168-GSv GN=N920_03230 PE=3 SV=1;>tr|W8J1H9|W8J1H9_CAMJE RlpA-like lipoprotein OS=Campylobacter jejuni subsp. jejuni NCTC 11168-mfK12E5 GN=N918_03220 PE=3 SV=1;>tr|W8
NaN	NaN	NaN	7	6	3	6	3	6	3				7	7	7	46.3	46.3	46.3	18.129	E1PMA6;W8JK53;W8JFJ4;W8J629;W8IS66;W8IMS8;Q0PAM1	E1PMA6;W8JK53;W8JFJ4;W8J629;W8IS66;W8IMS8;Q0PAM1	>tr|E1PMA6|E1PMA6_CAMJM Phosphatase, YrbI family OS=Campylobacter jejuni subsp. jejuni serotype HS21 (strain M1 / 99/308) GN=CJM1_0622 PE=4 SV=1;>tr|W8JK53|W8JK53_CAMJE 3-deoxy-D-manno-octulosonate 8-phosphate phosphatase OS=Campylobacter jejuni subsp. jej
NaN	NaN	NaN	7	2	0	2	0	2	0				3	3	3	19.2	19.2	19.2	22.678	E1PMA9;W8JCA8;W8J2D2;W8IYA5;W8IXL7;W8ITQ9;Q9PHL7	E1PMA9;W8JCA8;W8J2D2;W8IYA5;W8IXL7;W8ITQ9;Q9PHL7	>tr|E1PMA9|E1PMA9_CAMJM Probable GTP-binding protein EngB OS=Campylobacter jejuni subsp. jejuni serotype HS21 (strain M1 / 99/308) GN=engB PE=3 SV=1;>tr|W8JCA8|W8JCA8_CAMJE Probable GTP-binding protein EngB OS=Campylobacter jejuni subsp. jejuni NCTC 11168-
NaN	NaN	NaN	7	3	3	3	3	3	3				17	17	17	30.7	30.7	30.7	68.382	E1PMB2;W8JK58;W8JFJ7;W8J634;W8IS71;W8IMT3;Q0PAL5	E1PMB2;W8JK58;W8JFJ7;W8J634;W8IS71;W8IMT3;Q0PAL5	>tr|E1PMB2|E1PMB2_CAMJM Peptidase, M24 family OS=Campylobacter jejuni subsp. jejuni serotype HS21 (strain M1 / 99/308) GN=CJM1_0628 PE=4 SV=1;>tr|W8JK58|W8JK58_CAMJE Peptidase M24 OS=Campylobacter jejuni subsp. jejuni NCTC 11168-mfK12E5 GN=N918_03255 PE=4
NaN	NaN	NaN	7	15	18	15	18	15	18				27	27	27	61.5	61.5	61.5	49.793	E1PMB9;W8J6X9;W8J1I7;W8IX03;W8IST8;W8INI1;Q9PHL0	E1PMB9;W8J6X9;W8J1I7;W8IX03;W8IST8;W8INI1;Q9PHL0	>tr|E1PMB9|E1PMB9_CAMJM ATP-dependent protease ATPase subunit HslU OS=Campylobacter jejuni subsp. jejuni serotype HS21 (strain M1 / 99/308) GN=hslU PE=3 SV=1;>tr|W8J6X9|W8J6X9_CAMJE ATP-dependent protease ATPase subunit HslU OS=Campylobacter jejuni subsp.
NaN	NaN	NaN	7	2	0	2	0	2	0				3	3	3	20	20	20	19.534	E1PMC0;W8JK62;W8JFK1;W8J642;W8IS77;W8IMT7;Q9PHK9	E1PMC0;W8JK62;W8JFK1;W8J642;W8IS77;W8IMT7;Q9PHK9	>tr|E1PMC0|E1PMC0_CAMJM ATP-dependent protease subunit HslV OS=Campylobacter jejuni subsp. jejuni serotype HS21 (strain M1 / 99/308) GN=hslV PE=3 SV=1;>tr|W8JK62|W8JK62_CAMJE ATP-dependent protease subunit HslV OS=Campylobacter jejuni subsp. jejuni NCTC 11
NaN	NaN	NaN	7	6	6	6	6	6	6				10	10	10	62.6	62.6	62.6	16.259	E1PMC1;W8JQ52;W8JBT0;W8JAA1;W8J7A6;W8J5G4;Q9PHK8	E1PMC1;W8JQ52;W8JBT0;W8JAA1;W8J7A6;W8J5G4;Q9PHK8	>tr|E1PMC1|E1PMC1_CAMJM 50S ribosomal protein L9 OS=Campylobacter jejuni subsp. jejuni serotype HS21 (strain M1 / 99/308) GN=rplI PE=3 SV=1;>tr|W8JQ52|W8JQ52_CAMJE 50S ribosomal protein L9 OS=Campylobacter jejuni subsp. jejuni NCTC 11168-GSv GN=rplI PE=3 S
NaN	NaN	NaN	7	10	14	10	14	10	14				21	21	21	65.3	65.3	65.3	45.619	E1PMC2;W8JGF5;W8J7T2;W8J361;W8J2G1;W8IXQ3;Q9PHK7	E1PMC2;W8JGF5;W8J7T2;W8J361;W8J2G1;W8IXQ3;Q9PHK7	>tr|E1PMC2|E1PMC2_CAMJM Argininosuccinate synthase OS=Campylobacter jejuni subsp. jejuni serotype HS21 (strain M1 / 99/308) GN=argG PE=3 SV=1;>tr|W8JGF5|W8JGF5_CAMJE Argininosuccinate synthase OS=Campylobacter jejuni subsp. jejuni NCTC 11168-GSv GN=argG PE
NaN	NaN	NaN	7	0	0	0	0	0	0				2	2	2	25.9	25.9	25.9	9.1247	Q0PAK7;E1PMC3;W8JMX2;W8JJ26;W8JI35;W8IUS0;W8IQB2	Q0PAK7;E1PMC3;W8JMX2;W8JJ26;W8JI35;W8IUS0;W8IQB2	>tr|Q0PAK7|Q0PAK7_CAMJE Putative S4 domain protein OS=Campylobacter jejuni subsp. jejuni serotype O:2 (strain NCTC 11168) GN=Cj0667 PE=4 SV=1;>tr|E1PMC3|E1PMC3_CAMJM S4 domain protein OS=Campylobacter jejuni subsp. jejuni serotype HS21 (strain M1 / 99/308)
NaN	NaN	NaN	7	0	0	0	0	0	0				2	2	2	14.8	14.8	14.8	15.597	W8JCB6;W8J2D9;W8IYB4;W8IXM6;W8ITS0;Q0PAK6;E1PMC4	W8JCB6;W8J2D9;W8IYB4;W8IXM6;W8ITS0;Q0PAK6;E1PMC4	>tr|W8JCB6|W8JCB6_CAMJE ATP-binding protein OS=Campylobacter jejuni subsp. jejuni NCTC 11168-GSv GN=N920_03340 PE=4 SV=1;>tr|W8J2D9|W8J2D9_CAMJE ATP-binding protein OS=Campylobacter jejuni subsp. jejuni NCTC 11168-mfK12E5 GN=N918_03330 PE=4 SV=1;>tr|W8IYB4
NaN	NaN	NaN	7	1	3	1	3	1	3				4	4	4	18.6	18.6	18.6	26.651	Q0PAK5;W8IX06;W8ISU2;W8INI6;E1PMC5;W8J6Y4;W8J1J0	Q0PAK5;W8IX06;W8ISU2;W8INI6;E1PMC5;W8J6Y4;W8J1J0	>tr|Q0PAK5|Q0PAK5_CAMJE ABC-transporter ATP-binding protein OS=Campylobacter jejuni subsp. jejuni serotype O:2 (strain NCTC 11168) GN=Cj0669 PE=4 SV=1;>tr|W8IX06|W8IX06_CAMJE Lipopolysaccharide ABC transporter ATP-binding protein OS=Campylobacter jejuni su
NaN	NaN	NaN	6	0	1	0	1	0	1				1	1	1	7.4	7.4	7.4	15.347	W8JEF5;W8JDD4;W8J9W9;W8J9L7;W8J8B5;E1PMD1	W8JEF5;W8JDD4;W8J9W9;W8J9L7;W8J8B5;E1PMD1	>tr|W8JEF5|W8JEF5_CAMJE ATPase OS=Campylobacter jejuni subsp. jejuni NCTC 11168-mfK12E5 GN=N918_03375 PE=4 SV=1;>tr|W8JDD4|W8JDD4_CAMJE ATPase OS=Campylobacter jejuni subsp. jejuni NCTC 11168-Kf1 GN=N919_03375 PE=4 SV=1;>tr|W8J9W9|W8J9W9_CAMJE ATPase OS=Ca
NaN	NaN	NaN	7	7	5	7	5	7	5				14	14	14	25	25	25	75.935	W8JGG0;W8J7T6;W8J370;W8J2G6;W8IXQ8;Q9PPM7;E1PMD4	W8JGG0;W8J7T6;W8J370;W8J2G6;W8IXQ8;Q9PPM7;E1PMD4	>tr|W8JGG0|W8JGG0_CAMJE UvrABC system protein B OS=Campylobacter jejuni subsp. jejuni NCTC 11168-GSv GN=uvrB PE=3 SV=1;>tr|W8J7T6|W8J7T6_CAMJE UvrABC system protein B OS=Campylobacter jejuni subsp. jejuni NCTC 11168-mfK12E5 GN=uvrB PE=3 SV=1;>tr|W8J370|W8J
NaN	NaN	NaN	7	5	5	5	5	5	5				7	7	7	67.1	67.1	67.1	8.89	W8JCC0;W8J2E2;W8IYB8;W8IXN2;W8ITS5;Q0PAJ8;E1PMD5	W8JCC0;W8J2E2;W8IYB8;W8IXN2;W8ITS5;Q0PAJ8;E1PMD5	>tr|W8JCC0|W8JCC0_CAMJE ABC transporter OS=Campylobacter jejuni subsp. jejuni NCTC 11168-GSv GN=N920_03415 PE=4 SV=1;>tr|W8J2E2|W8J2E2_CAMJE ABC transporter OS=Campylobacter jejuni subsp. jejuni NCTC 11168-mfK12E5 GN=N918_03390 PE=4 SV=1;>tr|W8IYB8|W8IYB8_
NaN	NaN	NaN	7	0	0	0	0	0	0				3	3	3	33.8	33.8	33.8	9.2217	W8J6Z0;W8J1J3;W8IX10;W8ISU6;W8INJ2;Q0PAJ7;E1PMD6	W8J6Z0;W8J1J3;W8IX10;W8ISU6;W8INJ2;Q0PAJ7;E1PMD6	>tr|W8J6Z0|W8J6Z0_CAMJE Uncharacterized protein OS=Campylobacter jejuni subsp. jejuni NCTC 11168-GSv GN=N920_03420 PE=4 SV=1;>tr|W8J1J3|W8J1J3_CAMJE Uncharacterized protein OS=Campylobacter jejuni subsp. jejuni NCTC 11168-mfK12E5 GN=N918_03395 PE=4 SV=1;>t
NaN	NaN	NaN	7	2	2	2	2	2	2				3	3	3	13.1	13.1	13.1	29.484	E1PMD9;W8JRV1;W8JLV9;W8JH54;W8ITU2;W8IPD9;Q0P8J8	E1PMD9;W8JRV1;W8JLV9;W8JH54;W8ITU2;W8IPD9;Q0P8J8	>tr|E1PMD9|E1PMD9_CAMJM Putative sugar-1-phosphate nucleotidyltransferase OS=Campylobacter jejuni subsp. jejuni serotype HS21 (strain M1 / 99/308) GN=CJM1_0655 PE=4 SV=1;>tr|W8JRV1|W8JRV1_CAMJE Sugar nucleotidyltransferase OS=Campylobacter jejuni subsp. je
NaN	NaN	NaN	7	0	0	0	0	0	0				1	1	1	12.6	12.6	12.6	10.376	W8JS02;W8JLZ9;W8JH93;W8ITZ3;W8IPH8;Q0P8C9;E1PME2	W8JS02;W8JLZ9;W8JH93;W8ITZ3;W8IPH8;Q0P8C9;E1PME2	>tr|W8JS02|W8JS02_CAMJE Cytochrome B561 OS=Campylobacter jejuni subsp. jejuni NCTC 11168-GSv GN=N920_07425 PE=4 SV=1;>tr|W8JLZ9|W8JLZ9_CAMJE Cytochrome B561 OS=Campylobacter jejuni subsp. jejuni NCTC 11168-mfK12E5 GN=N918_07400 PE=4 SV=1;>tr|W8JH93|W8JH93_
NaN	NaN	NaN	7	4	5	4	5	4	5				9	9	9	55.7	55.7	55.7	24.979	E1PME3;W8JI87;W8JDI9;W8JCK9;W8J931;W8J7B2;Q0P8C8	E1PME3;W8JI87;W8JDI9;W8JCK9;W8J931;W8J7B2;Q0P8C8	>tr|E1PME3|E1PME3_CAMJM Cytochrome c oxidase, Cbb3-type, subunit II OS=Campylobacter jejuni subsp. jejuni serotype HS21 (strain M1 / 99/308) GN=ccoO PE=4 SV=1;>tr|W8JI87|W8JI87_CAMJE Peptidase S13 OS=Campylobacter jejuni subsp. jejuni NCTC 11168-GSv GN=N92
NaN	NaN	NaN	7	9	12	9	12	9	12				17	17	17	76.5	76.5	76.5	25.837	E1PME5;W8J8N6;W8J420;W8J031;W8IZG0;W8IVH7;Q0P8C6	E1PME5;W8J8N6;W8J420;W8J031;W8IZG0;W8IVH7;Q0P8C6	>tr|E1PME5|E1PME5_CAMJM DNA-binding response regulator OS=Campylobacter jejuni subsp. jejuni serotype HS21 (strain M1 / 99/308) GN=CJM1_1435 PE=4 SV=1;>tr|W8J8N6|W8J8N6_CAMJE Chemotaxis protein CheY OS=Campylobacter jejuni subsp. jejuni NCTC 11168-GSv GN=N
NaN	NaN	NaN	7	0	0	0	0	0	0				2	2	2	4.7	4.7	4.7	46.885	E1PME6;W8J7Y9;W8J386;W8IYQ4;W8IUK9;W8IQ44;Q0P8C5	E1PME6;W8J7Y9;W8J386;W8IYQ4;W8IUK9;W8IQ44;Q0P8C5	>tr|E1PME6|E1PME6_CAMJM Histidine kinase OS=Campylobacter jejuni subsp. jejuni serotype HS21 (strain M1 / 99/308) GN=CJM1_1436 PE=4 SV=1;>tr|W8J7Y9|W8J7Y9_CAMJE Histidine kinase OS=Campylobacter jejuni subsp. jejuni NCTC 11168-GSv GN=N920_07445 PE=4 SV=1;>
NaN	NaN	NaN	7	3	1	3	1	3	1				7	7	7	19.4	19.4	19.4	42.094	W8JI92;W8JDJ3;W8JCL7;W8J936;W8J7B7;Q9PMG8;E1PME8	W8JI92;W8JDJ3;W8JCL7;W8J936;W8J7B7;Q9PMG8;E1PME8	>tr|W8JI92|W8JI92_CAMJE Carbamoyl-phosphate synthase small chain OS=Campylobacter jejuni subsp. jejuni NCTC 11168-GSv GN=carA PE=3 SV=1;>tr|W8JDJ3|W8JDJ3_CAMJE Carbamoyl-phosphate synthase small chain OS=Campylobacter jejuni subsp. jejuni NCTC 11168-mfK12E
NaN	NaN	NaN	7	8	8	8	8	8	8				11	11	11	63.4	63.4	63.4	22.056	W8JE36;W8J9K1;W8J4X6;W8J4C0;W8IZK2;Q0P8C2;E1PME9	W8JE36;W8J9K1;W8J4X6;W8J4C0;W8IZK2;Q0P8C2;E1PME9	>tr|W8JE36|W8JE36_CAMJE Competence/damage-inducible domain protein OS=Campylobacter jejuni subsp. jejuni NCTC 11168-GSv GN=N920_07460 PE=4 SV=1;>tr|W8J9K1|W8J9K1_CAMJE Competence/damage-inducible domain protein OS=Campylobacter jejuni subsp. jejuni NCTC 11
NaN	NaN	NaN	7	3	1	3	1	3	1				6	6	6	30.8	30.8	30.8	19.576	W8J8P0;W8J425;W8J035;W8IZG5;W8IVI2;Q0P8C1;E1PMF0	W8J8P0;W8J425;W8J035;W8IZG5;W8IVI2;Q0P8C1;E1PMF0	>tr|W8J8P0|W8J8P0_CAMJE Uncharacterized protein OS=Campylobacter jejuni subsp. jejuni NCTC 11168-GSv GN=N920_07465 PE=4 SV=1;>tr|W8J425|W8J425_CAMJE Uncharacterized protein OS=Campylobacter jejuni subsp. jejuni NCTC 11168-mfK12E5 GN=N918_07440 PE=4 SV=1;>t
NaN	NaN	NaN	7	6	10	6	10	6	10				19	19	19	53.4	53.4	53.4	46.111	E1PMF2;W8JS13;W8JM07;W8JHA0;W8IU25;W8IPI8;Q9PMG4	E1PMF2;W8JS13;W8JM07;W8JHA0;W8IU25;W8IPI8;Q9PMG4	>tr|E1PMF2|E1PMF2_CAMJM Adenylosuccinate synthetase OS=Campylobacter jejuni subsp. jejuni serotype HS21 (strain M1 / 99/308) GN=purA PE=3 SV=1;>tr|W8JS13|W8JS13_CAMJE Adenylosuccinate synthetase OS=Campylobacter jejuni subsp. jejuni NCTC 11168-GSv GN=purA
NaN	NaN	NaN	7	1	1	1	1	1	1				3	3	3	82.7	82.7	82.7	8.2726	E1PMF4;W8JE41;W8J9K7;W8J4Y0;W8J4E1;W8IZK7;Q0P8B7	E1PMF4;W8JE41;W8J9K7;W8J4Y0;W8J4E1;W8IZK7;Q0P8B7	>tr|E1PMF4|E1PMF4_CAMJM UPF0033 protein yedF OS=Campylobacter jejuni subsp. jejuni serotype HS21 (strain M1 / 99/308) GN=yedF PE=4 SV=1;>tr|W8JE41|W8JE41_CAMJE Uncharacterized protein OS=Campylobacter jejuni subsp. jejuni NCTC 11168-GSv GN=N920_07490 PE=4
56	56	10	1	39	27	39	27	8	9				56	56	10	53.5	53.5	11.5	132.42	E1PMF6	E1PMF6	>tr|E1PMF6|E1PMF6_CAMJM Proline dehydrogenase/delta-1-pyrroline-5-carboxylate dehydrogenase OS=Campylobacter jejuni subsp. jejuni serotype HS21 (strain M1 / 99/308) GN=putA PE=3 SV=1
NaN	NaN	NaN	7	0	0	0	0	0	0				3	3	3	14.6	14.6	14.6	33.569	E1PMF7;W8JS37;W8JM13;W8JHA7;W8IU42;W8IPJ3;Q9PMF9	E1PMF7;W8JS37;W8JM13;W8JHA7;W8IU42;W8IPJ3;Q9PMF9	>tr|E1PMF7|E1PMF7_CAMJM Selenide, water dikinase OS=Campylobacter jejuni subsp. jejuni serotype HS21 (strain M1 / 99/308) GN=selD PE=3 SV=1;>tr|W8JS37|W8JS37_CAMJE Selenide, water dikinase OS=Campylobacter jejuni subsp. jejuni NCTC 11168-GSv GN=selD PE=3 S
NaN	NaN	NaN	7	3	5	3	5	3	5				5	5	5	45.3	45.3	45.3	21.293	E1PMF8;W8JIC5;W8JDK4;W8JCP0;W8J945;W8J7C5;Q0P8B3	E1PMF8;W8JIC5;W8JDK4;W8JCP0;W8J945;W8J7C5;Q0P8B3	>tr|E1PMF8|E1PMF8_CAMJM Uncharacterized protein OS=Campylobacter jejuni subsp. jejuni serotype HS21 (strain M1 / 99/308) GN=CJM1_1449 PE=4 SV=1;>tr|W8JIC5|W8JIC5_CAMJE Regulator OS=Campylobacter jejuni subsp. jejuni NCTC 11168-GSv GN=N920_07515 PE=4 SV=1;>
NaN	NaN	NaN	14	1	2	0	1	0	1				5	4	4	7.7	6.3	6.3	77.296	E1PMF9;W8JE69;W8J9L2;W8J4Y3;W8J4F7;W8IZL2;Q0P8B2;E1PPQ5;W8JES5;W8JAB0;W8J5J2;W8J4Z4;W8J081;Q0PBQ9	E1PMF9;W8JE69;W8J9L2;W8J4Y3;W8J4F7;W8IZL2;Q0P8B2	>tr|E1PMF9|E1PMF9_CAMJM Methyl-accepting chemotaxis protein OS=Campylobacter jejuni subsp. jejuni serotype HS21 (strain M1 / 99/308) GN=CJM1_1450 PE=4 SV=1;>tr|W8JE69|W8JE69_CAMJE MCP-type signal transduction protein OS=Campylobacter jejuni subsp. jejuni N
NaN	NaN	NaN	7	0	0	0	0	0	0				3	3	3	12.9	12.9	12.9	30.476	E1PMG0;W8J8V8;W8J435;W8J079;W8IZH4;W8IVJ1;Q0P8B1	E1PMG0;W8J8V8;W8J435;W8J079;W8IZH4;W8IVJ1;Q0P8B1	>tr|E1PMG0|E1PMG0_CAMJM ModE repressor domain protein OS=Campylobacter jejuni subsp. jejuni serotype HS21 (strain M1 / 99/308) GN=CJM1_1451 PE=4 SV=1;>tr|W8J8V8|W8J8V8_CAMJE Regulatory protein OS=Campylobacter jejuni subsp. jejuni NCTC 11168-GSv GN=N920_07
NaN	NaN	NaN	7	10	12	10	12	10	12				16	16	16	70.4	70.4	70.4	28.71	E1PMG1;W8J836;W8J395;W8IYR3;W8IUR3;W8IQ57;Q0P8B0	E1PMG1;W8J836;W8J395;W8IYR3;W8IUR3;W8IQ57;Q0P8B0	>tr|E1PMG1|E1PMG1_CAMJM Formate dehydrogenase accessory protein FdhD OS=Campylobacter jejuni subsp. jejuni serotype HS21 (strain M1 / 99/308) GN=fdhD PE=4 SV=1;>tr|W8J836|W8J836_CAMJE Formate dehydrogenase accessory protein FdhD OS=Campylobacter jejuni sub
14	1	1	1	1	0	0	0	0	0				14	1	1	20.5	1.9	1.9	82.248	E1PMG4	E1PMG4	>tr|E1PMG4|E1PMG4_CAMJM Formate dehydrogenase, alpha subunit OS=Campylobacter jejuni subsp. jejuni serotype HS21 (strain M1 / 99/308) GN=fdhA PE=4 SV=1
NaN	NaN	NaN	6	0	0	0	0	0	0				4	1	1	30.6	5.6	5.6	20.016	E1PMG5;W8J8W1;W8J440;W8J089;W8IZH8;W8IVJ6	E1PMG5;W8J8W1;W8J440;W8J089;W8IZH8;W8IVJ6	>tr|E1PMG5|E1PMG5_CAMJM Formate dehydrogenase OS=Campylobacter jejuni subsp. jejuni serotype HS21 (strain M1 / 99/308) GN=fdhA PE=4 SV=1;>tr|W8J8W1|W8J8W1_CAMJE Formate dehydrogenase OS=Campylobacter jejuni subsp. jejuni NCTC 11168-GSv GN=N920_07550 PE=4 S
NaN	NaN	NaN	7	5	3	5	3	5	3				7	7	7	38.4	38.4	38.4	28.061	E1PMG7;W8JS45;W8JM23;W8JHB7;W8IU53;W8IPK1;Q0P8A5	E1PMG7;W8JS45;W8JM23;W8JHB7;W8IU53;W8IPK1;Q0P8A5	>tr|E1PMG7|E1PMG7_CAMJM Uncharacterized protein OS=Campylobacter jejuni subsp. jejuni serotype HS21 (strain M1 / 99/308) GN=CJM1_1458 PE=4 SV=1;>tr|W8JS45|W8JS45_CAMJE Uncharacterized protein OS=Campylobacter jejuni subsp. jejuni NCTC 11168-GSv GN=N920_075
NaN	NaN	NaN	7	0	0	0	0	0	0				7	7	7	16.8	16.8	16.8	43.264	E1PMG8;W8JIE2;W8JDL4;W8JCP6;W8J955;W8J7D2;Q0P8A4	E1PMG8;W8JIE2;W8JDL4;W8JCP6;W8J955;W8J7D2;Q0P8A4	>tr|E1PMG8|E1PMG8_CAMJM Carboxynorspermidine/carboxyspermidine decarboxylase OS=Campylobacter jejuni subsp. jejuni serotype HS21 (strain M1 / 99/308) GN=nspC PE=3 SV=1;>tr|W8JIE2|W8JIE2_CAMJE Carboxynorspermidine/carboxyspermidine decarboxylase OS=Campylob
NaN	NaN	NaN	7	7	9	7	9	7	9				21	21	21	50.9	50.9	50.9	58.982	E1PMG9;W8JE86;W8J9M4;W8J4Z0;W8J4G7;W8IZM2;Q0P8A3	E1PMG9;W8JE86;W8J9M4;W8J4Z0;W8J4G7;W8IZM2;Q0P8A3	>tr|E1PMG9|E1PMG9_CAMJM Probable periplasmic oxidoreductase OS=Campylobacter jejuni subsp. jejuni serotype HS21 (strain M1 / 99/308) GN=CJM1_1460 PE=4 SV=1;>tr|W8JE86|W8JE86_CAMJE Bilirubin oxidase OS=Campylobacter jejuni subsp. jejuni NCTC 11168-GSv GN=N9
NaN	NaN	NaN	7	1	2	1	2	1	2				3	3	3	37	37	37	8.2806	W8J8W6;W8J445;W8J093;W8IZI3;W8IVK0;Q0P8A2;E1PMH0	W8J8W6;W8J445;W8J093;W8IZI3;W8IVK0;Q0P8A2;E1PMH0	>tr|W8J8W6|W8J8W6_CAMJE Molybdenum cofactor biosynthesis protein MoaD OS=Campylobacter jejuni subsp. jejuni NCTC 11168-GSv GN=N920_07575 PE=4 SV=1;>tr|W8J445|W8J445_CAMJE Molybdenum cofactor biosynthesis protein MoaD OS=Campylobacter jejuni subsp. jejuni N
7	7	2	1	2	4	2	4	1	2				7	7	2	49.3	49.3	18.9	17.053	E1PMH1	E1PMH1	>tr|E1PMH1|E1PMH1_CAMJM Molybdopterin converting factor, subunit 2 OS=Campylobacter jejuni subsp. jejuni serotype HS21 (strain M1 / 99/308) GN=moaE PE=4 SV=1
NaN	NaN	NaN	7	3	1	3	1	3	1				10	10	10	32.3	32.3	32.3	44.044	E1PMH2;W8JS48;W8JM27;W8JHC2;W8IU57;W8IPK6;Q0P8A0	E1PMH2;W8JS48;W8JM27;W8JHC2;W8IU57;W8IPK6;Q0P8A0	>tr|E1PMH2|E1PMH2_CAMJM Molybdopterin biosynthesis MoeA protein, putative OS=Campylobacter jejuni subsp. jejuni serotype HS21 (strain M1 / 99/308) GN=moeA2 PE=4 SV=1;>tr|W8JS48|W8JS48_CAMJE Molybdenum cofactor biosynthesis protein MoaA OS=Campylobacter jej
2	2	2	1	0	0	0	0	0	0				2	2	2	6.2	6.2	6.2	38.002	E1PMH8	E1PMH8	>tr|E1PMH8|E1PMH8_CAMJM Uncharacterized protein OS=Campylobacter jejuni subsp. jejuni serotype HS21 (strain M1 / 99/308) GN=CJM1_1469 PE=4 SV=1
NaN	NaN	NaN	7	7	7	7	7	7	7				10	10	10	51.1	51.1	51.1	35.568	E1PMH9;W8J8X1;W8J450;W8J097;W8IZI6;W8IVK4;Q0P896	E1PMH9;W8J8X1;W8J450;W8J097;W8IZI6;W8IVK4;Q0P896	>tr|E1PMH9|E1PMH9_CAMJM Phosphoribosylformylglycinamidine cyclo-ligase OS=Campylobacter jejuni subsp. jejuni serotype HS21 (strain M1 / 99/308) GN=purM PE=3 SV=1;>tr|W8J8X1|W8J8X1_CAMJE Phosphoribosylformylglycinamidine cyclo-ligase OS=Campylobacter jejuni
NaN	NaN	NaN	7	2	0	2	0	2	0				3	3	3	13.9	13.9	13.9	23.048	W8J850;W8J3B0;W8IYS3;W8IUT1;W8IQ72;Q9PMD9;E1PMI0	W8J850;W8J3B0;W8IYS3;W8IUT1;W8IQ72;Q9PMD9;E1PMI0	>tr|W8J850|W8J850_CAMJE Dephospho-CoA kinase OS=Campylobacter jejuni subsp. jejuni NCTC 11168-GSv GN=coaE PE=3 SV=1;>tr|W8J3B0|W8J3B0_CAMJE Dephospho-CoA kinase OS=Campylobacter jejuni subsp. jejuni NCTC 11168-mfK12E5 GN=coaE PE=3 SV=1;>tr|W8IYS3|W8IYS3_CA
NaN	NaN	NaN	7	1	2	1	2	1	2				7	7	7	33.3	33.3	33.3	28.364	E1PMI1;W8JS52;W8JM31;W8JHC7;W8IU60;W8IPL0;Q9PMD8	E1PMI1;W8JS52;W8JM31;W8JHC7;W8IU60;W8IPL0;Q9PMD8	>tr|E1PMI1|E1PMI1_CAMJM Diaminopimelate epimerase OS=Campylobacter jejuni subsp. jejuni serotype HS21 (strain M1 / 99/308) GN=dapF PE=3 SV=1;>tr|W8JS52|W8JS52_CAMJE Diaminopimelate epimerase OS=Campylobacter jejuni subsp. jejuni NCTC 11168-GSv GN=dapF PE=3
NaN	NaN	NaN	7	0	0	0	0	0	0				4	4	4	18.9	18.9	18.9	28.786	W8JIF7;W8JDM3;W8JCQ4;W8J963;W8J7E2;Q0P893;E1PMI2	W8JIF7;W8JDM3;W8JCQ4;W8J963;W8J7E2;Q0P893;E1PMI2	>tr|W8JIF7|W8JIF7_CAMJE Mannosyl-glycoprotein endo-beta-N-acetylglucosamidase OS=Campylobacter jejuni subsp. jejuni NCTC 11168-GSv GN=N920_07640 PE=4 SV=1;>tr|W8JDM3|W8JDM3_CAMJE Mannosyl-glycoprotein endo-beta-N-acetylglucosamidase OS=Campylobacter jejuni
NaN	NaN	NaN	7	4	6	4	6	4	6				10	10	10	68.5	68.5	68.5	17.263	E1PMI4;W8J8X5;W8J456;W8J0A0;W8IZJ1;W8IVK9;Q0P891	E1PMI4;W8J8X5;W8J456;W8J0A0;W8IZJ1;W8IVK9;Q0P891	>tr|E1PMI4|E1PMI4_CAMJM DNA protection during starvation protein OS=Campylobacter jejuni subsp. jejuni serotype HS21 (strain M1 / 99/308) GN=dps PE=3 SV=1;>tr|W8J8X5|W8J8X5_CAMJE DNA polymerase sliding clamp subunit OS=Campylobacter jejuni subsp. jejuni NC
NaN	NaN	NaN	7	9	8	9	8	9	8				17	17	17	43.3	43.3	43.3	46.013	W8J855;W8J3B4;W8IYS8;W8IUT6;W8IQ78;Q9PMD4;E1PMI5	W8J855;W8J3B4;W8IYS8;W8IUT6;W8IQ78;Q9PMD4;E1PMI5	>tr|W8J855|W8J855_CAMJE Glucose-6-phosphate isomerase OS=Campylobacter jejuni subsp. jejuni NCTC 11168-GSv GN=pgi PE=3 SV=1;>tr|W8J3B4|W8J3B4_CAMJE Glucose-6-phosphate isomerase OS=Campylobacter jejuni subsp. jejuni NCTC 11168-mfK12E5 GN=pgi PE=3 SV=1;>tr|
NaN	NaN	NaN	7	5	6	5	6	5	6				7	7	7	36.5	36.5	36.5	30.522	W8JS54;W8JM36;W8JHD2;W8IU65;W8IPL5;Q0P889;E1PMI6	W8JS54;W8JM36;W8JHD2;W8IU65;W8IPL5;Q0P889;E1PMI6	>tr|W8JS54|W8JS54_CAMJE UTP--glucose-1-phosphate uridylyltransferase OS=Campylobacter jejuni subsp. jejuni NCTC 11168-GSv GN=N920_07660 PE=3 SV=1;>tr|W8JM36|W8JM36_CAMJE UTP--glucose-1-phosphate uridylyltransferase OS=Campylobacter jejuni subsp. jejuni NCT
NaN	NaN	NaN	7	1	1	1	1	1	1				11	11	11	21	21	21	73.823	E1PMI7;W8JIG1;W8JDM8;W8JCQ7;W8J969;W8J7E8;Q9PMD2	E1PMI7;W8JIG1;W8JDM8;W8JCQ7;W8J969;W8J7E8;Q9PMD2	>tr|E1PMI7|E1PMI7_CAMJM Acetyl-coenzyme A synthetase OS=Campylobacter jejuni subsp. jejuni serotype HS21 (strain M1 / 99/308) GN=acsA PE=3 SV=1;>tr|W8JIG1|W8JIG1_CAMJE Acetyl-coenzyme A synthetase OS=Campylobacter jejuni subsp. jejuni NCTC 11168-GSv GN=acs
NaN	NaN	NaN	7	7	9	7	9	7	9				13	13	13	53.9	53.9	53.9	29.787	E1PMJ0;W8J858;W8J3C0;W8IYT2;W8IUU0;W8IQ83;Q0P885	E1PMJ0;W8J858;W8J3C0;W8IYT2;W8IUU0;W8IQ83;Q0P885	>tr|E1PMJ0|E1PMJ0_CAMJM Tungstate ABC transporter, periplasmic tungstate-binding protein, putative OS=Campylobacter jejuni subsp. jejuni serotype HS21 (strain M1 / 99/308) GN=CJM1_1481 PE=4 SV=1;>tr|W8J858|W8J858_CAMJE Tungsten ABC transporter substrate-bi
NaN	NaN	NaN	7	7	7	7	7	7	7				11	11	11	52.5	52.5	52.5	28.126	E1PMJ1;W8JS58;W8JM41;W8JHD8;W8IU70;W8IPM0;Q9PMC8	E1PMJ1;W8JS58;W8JM41;W8JHD8;W8IU70;W8IPM0;Q9PMC8	>tr|E1PMJ1|E1PMJ1_CAMJM UPF0271 protein CJM1_1482 OS=Campylobacter jejuni subsp. jejuni serotype HS21 (strain M1 / 99/308) GN=lamB PE=3 SV=1;>tr|W8JS58|W8JS58_CAMJE UPF0271 protein N920_07685 OS=Campylobacter jejuni subsp. jejuni NCTC 11168-GSv GN=N920_076
10	10	2	1	2	1	2	1	0	0				10	10	2	57	57	14	23.548	E1PMJ2	E1PMJ2	>tr|E1PMJ2|E1PMJ2_CAMJM Class I glutamine amidotransferase, putative OS=Campylobacter jejuni subsp. jejuni serotype HS21 (strain M1 / 99/308) GN=CJM1_0656 PE=4 SV=1
NaN	NaN	NaN	7	11	12	11	12	11	12				13	13	13	63.2	63.2	63.2	29.604	E1PMJ4;W8J8J7;W8J3X5;W8IZY2;W8IZB5;W8IVE1;Q0P8J5	E1PMJ4;W8J8J7;W8J3X5;W8IZY2;W8IZB5;W8IVE1;Q0P8J5	>tr|E1PMJ4|E1PMJ4_CAMJM Putative methyltransferase OS=Campylobacter jejuni subsp. jejuni serotype HS21 (strain M1 / 99/308) GN=CJM1_0658 PE=4 SV=1;>tr|W8J8J7|W8J8J7_CAMJE Methyltransferase OS=Campylobacter jejuni subsp. jejuni NCTC 11168-GSv GN=N920_07090
NaN	NaN	NaN	7	4	7	4	7	4	7				12	12	12	54.9	54.9	54.9	29.573	E1PMJ5;W8JJF2;W8JAT0;W8J0Q8;W8IWP4;W8IVT9;Q0P8J4	E1PMJ5;W8JJF2;W8JAT0;W8J0Q8;W8IWP4;W8IVT9;Q0P8J4	>tr|E1PMJ5|E1PMJ5_CAMJM Uncharacterized protein OS=Campylobacter jejuni subsp. jejuni serotype HS21 (strain M1 / 99/308) GN=CJM1_0659 PE=4 SV=1;>tr|W8JJF2|W8JJF2_CAMJE Methyltransferase OS=Campylobacter jejuni subsp. jejuni NCTC 11168-GSv GN=N920_07095 PE=
9	9	9	1	2	4	2	4	2	4				9	9	9	47	47	47	21.08	E1PMJ9	E1PMJ9	>tr|E1PMJ9|E1PMJ9_CAMJM Uncharacterized protein OS=Campylobacter jejuni subsp. jejuni serotype HS21 (strain M1 / 99/308) GN=CJM1_0663 PE=4 SV=1
6	6	6	1	2	1	2	1	2	1				6	6	6	41.4	41.4	41.4	20.426	E1PMK4	E1PMK4	>tr|E1PMK4|E1PMK4_CAMJM Putative adenylylsulfate kinase OS=Campylobacter jejuni subsp. jejuni serotype HS21 (strain M1 / 99/308) GN=cysC PE=4 SV=1
NaN	NaN	NaN	7	5	4	5	4	5	4				16	16	16	52.1	52.1	52.1	39.31	E1PMK5;W8JGG4;W8J7U2;W8J375;W8J2H1;W8IXR3;Q9PPM1	E1PMK5;W8JGG4;W8J7U2;W8J375;W8J2H1;W8IXR3;Q9PPM1	>tr|E1PMK5|E1PMK5_CAMJM 4-hydroxy-3-methylbut-2-en-1-yl diphosphate synthase OS=Campylobacter jejuni subsp. jejuni serotype HS21 (strain M1 / 99/308) GN=ispG PE=3 SV=1;>tr|W8JGG4|W8JGG4_CAMJE 4-hydroxy-3-methylbut-2-en-1-yl diphosphate synthase OS=Campylob
NaN	NaN	NaN	7	21	20	21	20	21	20				27	27	27	63	63	63	56.046	E1PMK7;W8J6Z5;W8J1J7;W8IX13;W8ISU9;W8INJ7;Q0PAJ1	E1PMK7;W8J6Z5;W8J1J7;W8IX13;W8ISU9;W8INJ7;Q0PAJ1	>tr|E1PMK7|E1PMK7_CAMJM Phosphate acetyltransferase OS=Campylobacter jejuni subsp. jejuni serotype HS21 (strain M1 / 99/308) GN=pta PE=4 SV=1;>tr|W8J6Z5|W8J6Z5_CAMJE Phosphate acetyltransferase OS=Campylobacter jejuni subsp. jejuni NCTC 11168-GSv GN=N920_0
NaN	NaN	NaN	7	14	14	14	14	14	14				20	20	20	74.9	74.9	74.9	43.912	E1PMK8;W8JK73;W8JFL0;W8J658;W8IS91;W8IMU7;Q9PPL8	E1PMK8;W8JK73;W8JFL0;W8J658;W8IS91;W8IMU7;Q9PPL8	>tr|E1PMK8|E1PMK8_CAMJM Acetate kinase OS=Campylobacter jejuni subsp. jejuni serotype HS21 (strain M1 / 99/308) GN=ackA PE=3 SV=1;>tr|W8JK73|W8JK73_CAMJE Acetate kinase OS=Campylobacter jejuni subsp. jejuni NCTC 11168-mfK12E5 GN=ackA PE=3 SV=1;>tr|W8JFL0|W
NaN	NaN	NaN	7	1	1	1	1	1	1				8	8	8	34.8	34.8	34.8	35.794	E1PML1;W8JCC8;W8J2E9;W8IYC7;W8IXP0;W8ITT3;Q9PPL4	E1PML1;W8JCC8;W8J2E9;W8IYC7;W8IXP0;W8ITT3;Q9PPL4	>tr|E1PML1|E1PML1_CAMJM Ribosomal RNA small subunit methyltransferase H OS=Campylobacter jejuni subsp. jejuni serotype HS21 (strain M1 / 99/308) GN=mraW PE=3 SV=1;>tr|W8JCC8|W8JCC8_CAMJE Ribosomal RNA small subunit methyltransferase H OS=Campylobacter jeju
6	6	2	1	0	0	0	0	0	0				6	6	2	13.5	13.5	4.4	57.566	E1PML2	E1PML2	>tr|E1PML2|E1PML2_CAMJM Peptidyl-prolyl cis-trans isomerase D,-like protein OS=Campylobacter jejuni subsp. jejuni serotype HS21 (strain M1 / 99/308) GN=CJM1_0676 PE=4 SV=1
NaN	NaN	NaN	8	1	1	1	1	1	1				8	8	8	24.8	24.8	24.8	50.535	E1PML3;W8JK77;W8JFL4;W8J664;W8IS98;W8IMV1;Q0PAI4;Q46116	E1PML3;W8JK77;W8JFL4;W8J664;W8IS98;W8IMV1;Q0PAI4	>tr|E1PML3|E1PML3_CAMJM Cell division protein ftsA OS=Campylobacter jejuni subsp. jejuni serotype HS21 (strain M1 / 99/308) GN=ftsA PE=3 SV=1;>tr|W8JK77|W8JK77_CAMJE Cell division protein ftsA OS=Campylobacter jejuni subsp. jejuni NCTC 11168-mfK12E5 GN=N91
NaN	NaN	NaN	7	0	2	0	2	0	2				5	5	5	20	20	20	39.277	W8JQ76;W8JBU8;W8JAC3;W8J7C2;W8J5I1;Q0PAI3;E1PML4	W8JQ76;W8JBU8;W8JAC3;W8J7C2;W8J5I1;Q0PAI3;E1PML4	>tr|W8JQ76|W8JQ76_CAMJE Cell division protein FtsZ OS=Campylobacter jejuni subsp. jejuni NCTC 11168-GSv GN=ftsZ PE=3 SV=1;>tr|W8JBU8|W8JBU8_CAMJE Cell division protein FtsZ OS=Campylobacter jejuni subsp. jejuni NCTC 11168-mfK12E5 GN=ftsZ PE=3 SV=1;>tr|W8JA
NaN	NaN	NaN	7	1	13	1	13	1	13				15	15	15	79.6	79.6	79.6	30.219	E1PML5;W8JGH4;W8J7V2;W8J382;W8J2I2;W8IXS3;Q0PAI2	E1PML5;W8JGH4;W8J7V2;W8J382;W8J2I2;W8IXS3;Q0PAI2	>tr|E1PML5|E1PML5_CAMJM Flagellar basal-body rod protein OS=Campylobacter jejuni subsp. jejuni serotype HS21 (strain M1 / 99/308) GN=flgF PE=4 SV=1;>tr|W8JGH4|W8JGH4_CAMJE Flagellar basal body rod protein FlgG OS=Campylobacter jejuni subsp. jejuni NCTC 111
NaN	NaN	NaN	7	0	2	0	2	0	2				4	4	4	26.6	26.6	26.6	27.731	W8JCD2;W8J2F4;W8IYD3;W8IXP5;W8ITT8;Q0PAI1;E1PML6	W8JCD2;W8J2F4;W8IYD3;W8IXP5;W8ITT8;Q0PAI1;E1PML6	>tr|W8JCD2|W8JCD2_CAMJE Flagellar basal body rod protein FlgG OS=Campylobacter jejuni subsp. jejuni NCTC 11168-GSv GN=flgG PE=4 SV=1;>tr|W8J2F4|W8J2F4_CAMJE Flagellar basal body rod protein FlgG OS=Campylobacter jejuni subsp. jejuni NCTC 11168-mfK12E5 GN=f
NaN	NaN	NaN	7	2	6	2	6	2	6				7	7	7	22.1	22.1	22.1	53.899	W8J706;W8J1K3;W8IX26;W8ISV8;W8INK5;Q0PAI0;E1PML7	W8J706;W8J1K3;W8IX26;W8ISV8;W8INK5;Q0PAI0;E1PML7	>tr|W8J706|W8J706_CAMJE Glutamine synthetase OS=Campylobacter jejuni subsp. jejuni NCTC 11168-GSv GN=glnA PE=3 SV=1;>tr|W8J1K3|W8J1K3_CAMJE Glutamine synthetase OS=Campylobacter jejuni subsp. jejuni NCTC 11168-mfK12E5 GN=glnA PE=3 SV=1;>tr|W8IX26|W8IX26_CA
NaN	NaN	NaN	7	6	2	6	2	6	2				9	9	9	75.8	75.8	75.8	26.022	E1PML8;W8JK81;W8JFL9;W8J671;W8ISA3;W8IMV5;Q0PAH9	E1PML8;W8JK81;W8JFL9;W8J671;W8ISA3;W8IMV5;Q0PAH9	>tr|E1PML8|E1PML8_CAMJM Uncharacterized protein OS=Campylobacter jejuni subsp. jejuni serotype HS21 (strain M1 / 99/308) GN=CJM1_0682 PE=4 SV=1;>tr|W8JK81|W8JK81_CAMJE Chemotaxis protein OS=Campylobacter jejuni subsp. jejuni NCTC 11168-mfK12E5 GN=N918_0348
NaN	NaN	NaN	7	5	6	5	6	5	6				16	16	16	51.6	51.6	51.6	47.253	E1PML9;W8JQ82;W8JBV2;W8JAC8;W8J7C4;W8J5I6;Q0PAH8	E1PML9;W8JQ82;W8JBV2;W8JAC8;W8J7C4;W8J5I6;Q0PAH8	>tr|E1PML9|E1PML9_CAMJM Peptidase, U32 family OS=Campylobacter jejuni subsp. jejuni serotype HS21 (strain M1 / 99/308) GN=CJM1_0683 PE=4 SV=1;>tr|W8JQ82|W8JQ82_CAMJE Protease OS=Campylobacter jejuni subsp. jejuni NCTC 11168-GSv GN=N920_03515 PE=4 SV=1;>tr|
NaN	NaN	NaN	7	0	0	0	0	0	0				2	2	2	16.3	16.3	16.3	20.53	W8JCD7;W8J2F8;W8IYD8;W8IXP9;W8ITU3;Q0PAH6;E1PMM1	W8JCD7;W8J2F8;W8IYD8;W8IXP9;W8ITU3;Q0PAH6;E1PMM1	>tr|W8JCD7|W8JCD7_CAMJE Uncharacterized protein OS=Campylobacter jejuni subsp. jejuni NCTC 11168-GSv GN=N920_03525 PE=4 SV=1;>tr|W8J2F8|W8J2F8_CAMJE Uncharacterized protein OS=Campylobacter jejuni subsp. jejuni NCTC 11168-mfK12E5 GN=N918_03500 PE=4 SV=1;>t
NaN	NaN	NaN	7	2	3	2	3	2	3				5	5	5	17.1	17.1	17.1	33.058	W8J712;W8J1K7;W8IX31;W8ISW2;W8INK9;Q9PPK3;E1PMM2	W8J712;W8J1K7;W8IX31;W8ISW2;W8INK9;Q9PPK3;E1PMM2	>tr|W8J712|W8J712_CAMJE Glycine--tRNA ligase alpha subunit OS=Campylobacter jejuni subsp. jejuni NCTC 11168-GSv GN=glyQ PE=3 SV=1;>tr|W8J1K7|W8J1K7_CAMJE Glycine--tRNA ligase alpha subunit OS=Campylobacter jejuni subsp. jejuni NCTC 11168-mfK12E5 GN=glyQ PE
NaN	NaN	NaN	7	0	0	0	0	0	0				2	2	2	7.9	7.9	7.9	27.699	E1PMM3;W8JK85;W8JFM2;W8J676;W8ISA8;W8IMV9;Q9PPK2	E1PMM3;W8JK85;W8JFM2;W8J676;W8ISA8;W8IMV9;Q9PPK2	>tr|E1PMM3|E1PMM3_CAMJM Putative GTP cyclohydrolase 1 type 2 OS=Campylobacter jejuni subsp. jejuni serotype HS21 (strain M1 / 99/308) GN=CJM1_0687 PE=3 SV=1;>tr|W8JK85|W8JK85_CAMJE Putative GTP cyclohydrolase 1 type 2 OS=Campylobacter jejuni subsp. jejuni
NaN	NaN	NaN	7	11	7	11	7	11	7				14	14	14	53.4	53.4	53.4	27.74	E1PMM4;W8JQ87;W8JBV6;W8JAD6;W8J7C8;W8J5I9;Q0PAH3	E1PMM4;W8JQ87;W8JBV6;W8JAD6;W8J7C8;W8J5I9;Q0PAH3	>tr|E1PMM4|E1PMM4_CAMJM Uncharacterized protein OS=Campylobacter jejuni subsp. jejuni serotype HS21 (strain M1 / 99/308) GN=CJM1_0688 PE=4 SV=1;>tr|W8JQ87|W8JQ87_CAMJE Zinc ribbon domain-containing protein OS=Campylobacter jejuni subsp. jejuni NCTC 11168-G
NaN	NaN	NaN	7	0	0	0	0	0	0				1	1	1	6.3	6.3	6.3	23.709	E1PMM6;W8JGI4;W8J7W0;W8J388;W8J2J1;W8IXT3;Q0PAH2	E1PMM6;W8JGI4;W8J7W0;W8J388;W8J2J1;W8IXT3;Q0PAH2	>tr|E1PMM6|E1PMM6_CAMJM 3-deoxy-D-manno-octulosonic-acid transferase OS=Campylobacter jejuni subsp. jejuni serotype HS21 (strain M1 / 99/308) GN=waaA PE=4 SV=1;>tr|W8JGI4|W8JGI4_CAMJE 3-deoxy-D-manno-octulosonic acid transferase OS=Campylobacter jejuni sub
NaN	NaN	NaN	7	0	0	0	0	0	0				1	1	1	6.8	6.8	6.8	28.576	W8JCE1;W8J2G2;W8IYE2;W8IXQ4;W8ITU7;Q0PAH1;E1PMM7	W8JCE1;W8J2G2;W8IYE2;W8IXQ4;W8ITU7;Q0PAH1;E1PMM7	>tr|W8JCE1|W8JCE1_CAMJE Ribosomal large subunit pseudouridine synthase C OS=Campylobacter jejuni subsp. jejuni NCTC 11168-GSv GN=N920_03550 PE=4 SV=1;>tr|W8J2G2|W8J2G2_CAMJE Ribosomal large subunit pseudouridine synthase C OS=Campylobacter jejuni subsp. je
NaN	NaN	NaN	7	8	7	8	7	8	7				15	15	15	41.6	41.6	41.6	48.909	E1PMM8;W8J715;W8J1L0;W8IX35;W8ISW7;W8INL2;Q0PAH0	E1PMM8;W8J715;W8J1L0;W8IX35;W8ISW7;W8INL2;Q0PAH0	>tr|E1PMM8|E1PMM8_CAMJM Signal recognition particle protein OS=Campylobacter jejuni subsp. jejuni serotype HS21 (strain M1 / 99/308) GN=ffh PE=4 SV=1;>tr|W8J715|W8J715_CAMJE Signal recognition particle OS=Campylobacter jejuni subsp. jejuni NCTC 11168-GSv G
NaN	NaN	NaN	7	1	1	1	1	1	1				1	1	1	28	28	28	8.678	W8JK89;W8JFM6;W8J683;W8ISB2;W8IMW2;Q9PPJ7;E1PMM9	W8JK89;W8JFM6;W8J683;W8ISB2;W8IMW2;Q9PPJ7;E1PMM9	>tr|W8JK89|W8JK89_CAMJE 30S ribosomal protein S16 OS=Campylobacter jejuni subsp. jejuni NCTC 11168-mfK12E5 GN=rpsP PE=3 SV=1;>tr|W8JFM6|W8JFM6_CAMJE 30S ribosomal protein S16 OS=Campylobacter jejuni subsp. jejuni NCTC 11168-mcK12E5 GN=rpsP PE=3 SV=1;>tr|W8
NaN	NaN	NaN	7	1	1	1	1	1	1				2	2	2	25	25	25	9.1145	W8JQ92;W8JBW0;W8JAE1;W8J7D0;W8J5J4;Q0PAG8;E1PMN0	W8JQ92;W8JBW0;W8JAE1;W8J7D0;W8J5J4;Q0PAG8;E1PMN0	>tr|W8JQ92|W8JQ92_CAMJE RNA-binding protein OS=Campylobacter jejuni subsp. jejuni NCTC 11168-GSv GN=N920_03565 PE=4 SV=1;>tr|W8JBW0|W8JBW0_CAMJE RNA-binding protein OS=Campylobacter jejuni subsp. jejuni NCTC 11168-mfK12E5 GN=N918_03540 PE=4 SV=1;>tr|W8JAE1
NaN	NaN	NaN	7	0	0	0	0	0	0				2	2	2	11.7	11.7	11.7	21.209	W8JGI7;W8J7W5;W8J391;W8J2J8;W8IXT8;Q9PPJ5;E1PMN1	W8JGI7;W8J7W5;W8J391;W8J2J8;W8IXT8;Q9PPJ5;E1PMN1	>tr|W8JGI7|W8JGI7_CAMJE Ribosome maturation factor RimM OS=Campylobacter jejuni subsp. jejuni NCTC 11168-GSv GN=rimM PE=3 SV=1;>tr|W8J7W5|W8J7W5_CAMJE Ribosome maturation factor RimM OS=Campylobacter jejuni subsp. jejuni NCTC 11168-mfK12E5 GN=rimM PE=3 SV=
4	4	1	1	4	4	4	4	1	1				4	4	1	38.1	38.1	8.5	13.7	E1PMN3	E1PMN3	>tr|E1PMN3|E1PMN3_CAMJM 50S ribosomal protein L19 OS=Campylobacter jejuni subsp. jejuni serotype HS21 (strain M1 / 99/308) GN=rplS PE=3 SV=1
NaN	NaN	NaN	7	4	5	4	5	4	5				6	6	6	45.3	45.3	45.3	15.92	W8JK93;W8JFM9;W8J689;W8ISB7;W8IMW6;Q0PAG4;E1PMN4	W8JK93;W8JFM9;W8J689;W8ISB7;W8IMW6;Q0PAG4;E1PMN4	>tr|W8JK93|W8JK93_CAMJE 5-hydroxyisourate hydrolase OS=Campylobacter jejuni subsp. jejuni NCTC 11168-mfK12E5 GN=N918_03560 PE=3 SV=1;>tr|W8JFM9|W8JFM9_CAMJE 5-hydroxyisourate hydrolase OS=Campylobacter jejuni subsp. jejuni NCTC 11168-mcK12E5 GN=N917_03560
16	16	2	1	9	8	9	8	0	0				16	16	2	53.1	53.1	6.1	49.798	E1PMN5	E1PMN5	>tr|E1PMN5|E1PMN5_CAMJM Phospho-2-dehydro-3-deoxyheptonate aldolase OS=Campylobacter jejuni subsp. jejuni serotype HS21 (strain M1 / 99/308) GN=aroH PE=4 SV=1
NaN	NaN	NaN	7	3	4	3	4	3	4				7	7	7	73.4	73.4	73.4	12.762	W8JGJ2;W8J7W8;W8J394;W8J2K5;W8IXU5;Q0PAG2;E1PMN6	W8JGJ2;W8J7W8;W8J394;W8J2K5;W8IXU5;Q0PAG2;E1PMN6	>tr|W8JGJ2|W8JGJ2_CAMJE ArsC family transcriptional regulator OS=Campylobacter jejuni subsp. jejuni NCTC 11168-GSv GN=N920_03595 PE=4 SV=1;>tr|W8J7W8|W8J7W8_CAMJE ArsC family transcriptional regulator OS=Campylobacter jejuni subsp. jejuni NCTC 11168-mfK12E
NaN	NaN	NaN	7	0	0	0	0	0	0				17	17	17	15.5	15.5	15.5	137.29	E1PMN7;W8JCF4;W8J2H0;W8IYF0;W8IXR4;W8ITV8;Q9PPI9	E1PMN7;W8JCF4;W8J2H0;W8IYF0;W8IXR4;W8ITV8;Q9PPI9	>tr|E1PMN7|E1PMN7_CAMJM DNA-directed DNA polymerase OS=Campylobacter jejuni subsp. jejuni serotype HS21 (strain M1 / 99/308) GN=dnaE PE=4 SV=1;>tr|W8JCF4|W8JCF4_CAMJE DNA-directed DNA polymerase OS=Campylobacter jejuni subsp. jejuni NCTC 11168-GSv GN=N920_
NaN	NaN	NaN	7	4	4	4	4	4	4				7	7	7	37.1	37.1	37.1	23.737	E1PMN8;W8J726;W8J1L8;W8IX44;W8ISX7;W8INM0;Q0PAG0	E1PMN8;W8J726;W8J1L8;W8IX44;W8ISX7;W8INM0;Q0PAG0	>tr|E1PMN8|E1PMN8_CAMJM Uncharacterized protein OS=Campylobacter jejuni subsp. jejuni serotype HS21 (strain M1 / 99/308) GN=CJM1_0702 PE=3 SV=1;>tr|W8J726|W8J726_CAMJE YggS family pyridoxal phosphate enzyme OS=Campylobacter jejuni subsp. jejuni NCTC 11168-
NaN	NaN	NaN	7	11	10	11	10	11	10				12	12	12	73.9	73.9	73.9	26.606	W8JK97;W8JFN3;W8J694;W8ISC2;W8IMW9;P96747;E1PMN9	W8JK97;W8JFN3;W8J694;W8ISC2;W8IMW9;P96747;E1PMN9	>tr|W8JK97|W8JK97_CAMJE Flagellin OS=Campylobacter jejuni subsp. jejuni NCTC 11168-mfK12E5 GN=N918_03585 PE=4 SV=1;>tr|W8JFN3|W8JFN3_CAMJE Flagellin OS=Campylobacter jejuni subsp. jejuni NCTC 11168-mcK12E5 GN=N917_03585 PE=4 SV=1;>tr|W8J694|W8J694_CAMJE Fl
NaN	NaN	NaN	7	0	0	0	0	0	0				5	5	5	18.8	18.8	18.8	31.904	W8JGJ5;W8J7X2;W8J396;W8J2L0;W8IXV0;Q0PAF7;E1PMP1	W8JGJ5;W8J7X2;W8J396;W8J2L0;W8IXV0;Q0PAF7;E1PMP1	>tr|W8JGJ5|W8JGJ5_CAMJE N5-glutamine S-adenosyl-L-methionine-dependent methyltransferase OS=Campylobacter jejuni subsp. jejuni NCTC 11168-GSv GN=N920_03620 PE=4 SV=1;>tr|W8J7X2|W8J7X2_CAMJE N5-glutamine S-adenosyl-L-methionine-dependent methyltransferase O
NaN	NaN	NaN	7	5	5	5	5	5	5				10	10	10	55.6	55.6	55.6	20.054	E1PMP4;W8JKA2;W8JFN9;W8J6A0;W8ISC6;W8IMX4;Q0PAF4	E1PMP4;W8JKA2;W8JFN9;W8J6A0;W8ISC6;W8IMX4;Q0PAF4	>tr|E1PMP4|E1PMP4_CAMJM Molybdopterin biosynthesis mog protein OS=Campylobacter jejuni subsp. jejuni serotype HS21 (strain M1 / 99/308) GN=mog PE=4 SV=1;>tr|W8JKA2|W8JKA2_CAMJE Molybdopterin adenylyltransferase OS=Campylobacter jejuni subsp. jejuni NCTC 11
NaN	NaN	NaN	7	1	1	1	1	1	1				5	5	5	25.6	25.6	25.6	28.109	W8JIG5;W8JDN2;W8JCR0;W8J973;W8J7F4;Q0P883;E1PMP7	W8JIG5;W8JDN2;W8JCR0;W8J973;W8J7F4;Q0P883;E1PMP7	>tr|W8JIG5|W8JIG5_CAMJE Allophanate hydrolase OS=Campylobacter jejuni subsp. jejuni NCTC 11168-GSv GN=N920_07690 PE=4 SV=1;>tr|W8JDN2|W8JDN2_CAMJE Allophanate hydrolase OS=Campylobacter jejuni subsp. jejuni NCTC 11168-mfK12E5 GN=N918_07665 PE=4 SV=1;>tr|W8
NaN	NaN	NaN	7	2	3	2	3	2	3				5	5	5	17.8	17.8	17.8	35.532	E1PMP8;W8JEA9;W8J9P4;W8J507;W8J4I3;W8IZP1;Q0P882	E1PMP8;W8JEA9;W8J9P4;W8J507;W8J4I3;W8IZP1;Q0P882	>tr|E1PMP8|E1PMP8_CAMJM Uncharacterized protein OS=Campylobacter jejuni subsp. jejuni serotype HS21 (strain M1 / 99/308) GN=CJM1_1484 PE=4 SV=1;>tr|W8JEA9|W8JEA9_CAMJE Allophanate hydrolase OS=Campylobacter jejuni subsp. jejuni NCTC 11168-GSv GN=N920_07695
NaN	NaN	NaN	7	6	6	6	6	6	6				11	11	11	73.4	73.4	73.4	22.322	E1PMQ0;W8J863;W8J3C4;W8IYT6;W8IUU5;W8IQ86;Q0P880	E1PMQ0;W8J863;W8J3C4;W8IYT6;W8IUU5;W8IQ86;Q0P880	>tr|E1PMQ0|E1PMQ0_CAMJM Uncharacterized protein C5H10.05c OS=Campylobacter jejuni subsp. jejuni serotype HS21 (strain M1 / 99/308) GN=mdaB PE=4 SV=1;>tr|W8J863|W8J863_CAMJE NADPH quinone reductase MdaB OS=Campylobacter jejuni subsp. jejuni NCTC 11168-GSv G
NaN	NaN	NaN	7	15	12	15	12	15	12				20	20	20	78.5	78.5	78.5	39.124	E1PMQ3;W8JIH0;W8JDN9;W8JCR2;W8J978;W8J7G0;Q0P877	E1PMQ3;W8JIH0;W8JDN9;W8JCR2;W8J978;W8J7G0;Q0P877	>tr|E1PMQ3|E1PMQ3_CAMJM Putative NADP-dependent alcohol dehydrogenase OS=Campylobacter jejuni subsp. jejuni serotype HS21 (strain M1 / 99/308) GN=cad PE=3 SV=1;>tr|W8JIH0|W8JIH0_CAMJE NADP-dependent alcohol dehydrogenase OS=Campylobacter jejuni subsp. jeju
23	23	23	1	9	11	9	11	9	11				23	23	23	34.6	34.6	34.6	89.475	E1PMQ4	E1PMQ4	>tr|E1PMQ4|E1PMQ4_CAMJM HsdR OS=Campylobacter jejuni subsp. jejuni serotype HS21 (strain M1 / 99/308) GN=hsdR PE=4 SV=1
21	21	21	1	10	8	10	8	10	8				21	21	21	55.9	55.9	55.9	51.195	E1PMQ5	E1PMQ5	>tr|E1PMQ5|E1PMQ5_CAMJM RloA OS=Campylobacter jejuni subsp. jejuni serotype HS21 (strain M1 / 99/308) GN=rloA PE=4 SV=1
5	5	5	1	1	2	1	2	1	2				5	5	5	20.4	20.4	20.4	26.647	E1PMQ6	E1PMQ6	>tr|E1PMQ6|E1PMQ6_CAMJM RloB OS=Campylobacter jejuni subsp. jejuni serotype HS21 (strain M1 / 99/308) GN=rloB PE=4 SV=1
2	2	2	1	0	0	0	0	0	0				2	2	2	4.2	4.2	4.2	57.081	E1PMQ8	E1PMQ8	>tr|E1PMQ8|E1PMQ8_CAMJM HsdM OS=Campylobacter jejuni subsp. jejuni serotype HS21 (strain M1 / 99/308) GN=hsdM PE=4 SV=1
6	6	6	1	3	3	3	3	3	3				6	6	6	23.5	23.5	23.5	28.203	E1PMQ9	E1PMQ9	>tr|E1PMQ9|E1PMQ9_CAMJM Uncharacterized protein OS=Campylobacter jejuni subsp. jejuni serotype HS21 (strain M1 / 99/308) GN=CJM1_1495 PE=4 SV=1
1	1	1	1	0	0	0	0	0	0				1	1	1	12.1	12.1	12.1	16.52	E1PMR0	E1PMR0	>tr|E1PMR0|E1PMR0_CAMJM Uncharacterized protein OS=Campylobacter jejuni subsp. jejuni serotype HS21 (strain M1 / 99/308) GN=CJM1_1496 PE=4 SV=1
NaN	NaN	NaN	2	4	4	3	3	0	0				14	13	2	35.3	33.8	5.7	71.698	E1PMR4;E1PP71	E1PMR4;E1PP71	>tr|E1PMR4|E1PMR4_CAMJM Methyl-accepting chemotaxis protein OS=Campylobacter jejuni subsp. jejuni serotype HS21 (strain M1 / 99/308) GN=CJM1_1500 PE=4 SV=1;>tr|E1PP71|E1PP71_CAMJM Uncharacterized protein OS=Campylobacter jejuni subsp. jejuni serotype HS21
25	25	3	1	7	6	7	6	0	0				25	25	3	39	39	4.4	91.014	E1PMR5	E1PMR5	>tr|E1PMR5|E1PMR5_CAMJM Tetratricopeptide repeat domain protein OS=Campylobacter jejuni subsp. jejuni serotype HS21 (strain M1 / 99/308) GN=pflA PE=4 SV=1
NaN	NaN	NaN	7	0	0	0	0	0	0				5	5	5	5.7	5.7	5.7	93.312	E1PMS3;W8JIH8;W8JDP8;W8JCS0;W8J988;W8J7H4;Q0P855	E1PMS3;W8JIH8;W8JDP8;W8JCS0;W8J988;W8J7H4;Q0P855	>tr|E1PMS3|E1PMS3_CAMJM NADH-quinone oxidoreductase, G subunit OS=Campylobacter jejuni subsp. jejuni serotype HS21 (strain M1 / 99/308) GN=nuoG PE=4 SV=1;>tr|W8JIH8|W8JIH8_CAMJE NADH dehydrogenase subunit G OS=Campylobacter jejuni subsp. jejuni NCTC 11168-
NaN	NaN	NaN	7	4	6	4	6	4	6				9	9	9	36.1	36.1	36.1	26.408	E1PMS4;W8JEC2;W8J9R0;W8J519;W8J4J3;W8IZQ1;Q0P854	E1PMS4;W8JEC2;W8J9R0;W8J519;W8J4J3;W8IZQ1;Q0P854	>tr|E1PMS4|E1PMS4_CAMJM Uncharacterized protein OS=Campylobacter jejuni subsp. jejuni serotype HS21 (strain M1 / 99/308) GN=CJM1_1510 PE=4 SV=1;>tr|W8JEC2|W8JEC2_CAMJE NADH dehydrogenase OS=Campylobacter jejuni subsp. jejuni NCTC 11168-GSv GN=N920_07835 PE
NaN	NaN	NaN	7	0	1	0	1	0	1				3	3	3	7.1	7.1	7.1	46.937	W8J874;W8J3E0;W8IYV0;W8IUW0;W8IQA1;Q9PM99;E1PMS6	W8J874;W8J3E0;W8IYV0;W8IUW0;W8IQA1;Q9PM99;E1PMS6	>tr|W8J874|W8J874_CAMJE NADH-quinone oxidoreductase subunit D OS=Campylobacter jejuni subsp. jejuni NCTC 11168-GSv GN=nuoD PE=3 SV=1;>tr|W8J3E0|W8J3E0_CAMJE NADH-quinone oxidoreductase subunit D OS=Campylobacter jejuni subsp. jejuni NCTC 11168-mfK12E5 GN=n
NaN	NaN	NaN	7	0	0	0	0	0	0				4	4	4	30	30	30	16.082	W8J905;W8J492;W8J0C7;W8IZM1;W8IVP2;Q0P842;E1PMT9	W8J905;W8J492;W8J0C7;W8IZM1;W8IVP2;Q0P842;E1PMT9	>tr|W8J905|W8J905_CAMJE Globin OS=Campylobacter jejuni subsp. jejuni NCTC 11168-GSv GN=N920_07895 PE=3 SV=1;>tr|W8J492|W8J492_CAMJE Globin OS=Campylobacter jejuni subsp. jejuni NCTC 11168-mfK12E5 GN=N918_07870 PE=3 SV=1;>tr|W8J0C7|W8J0C7_CAMJE Globin OS=Ca
NaN	NaN	NaN	7	3	2	3	2	3	2				8	8	8	38.1	38.1	38.1	30.975	E1PMU2;W8JTE8;W8JEV6;W8J684;W8J1G8;W8J0U8;Q0P839	E1PMU2;W8JTE8;W8JEV6;W8J684;W8J1G8;W8J0U8;Q0P839	>tr|E1PMU2|E1PMU2_CAMJM Metallo-beta-lactamase domain protein OS=Campylobacter jejuni subsp. jejuni serotype HS21 (strain M1 / 99/308) GN=glx2-1 PE=4 SV=1;>tr|W8JTE8|W8JTE8_CAMJE Metallo-beta-lactamase OS=Campylobacter jejuni subsp. jejuni NCTC 11168-GSv G
NaN	NaN	NaN	7	2	1	2	1	2	1				4	4	4	58.3	58.3	58.3	8.3007	W8JII9;W8JDR0;W8JCT0;W8J9A2;W8J7J0;Q9PM85;E1PMU3	W8JII9;W8JDR0;W8JCT0;W8J9A2;W8J7J0;Q9PM85;E1PMU3	>tr|W8JII9|W8JII9_CAMJE Translation initiation factor IF-1 OS=Campylobacter jejuni subsp. jejuni NCTC 11168-GSv GN=infA PE=3 SV=1;>tr|W8JDR0|W8JDR0_CAMJE Translation initiation factor IF-1 OS=Campylobacter jejuni subsp. jejuni NCTC 11168-mfK12E5 GN=infA PE
NaN	NaN	NaN	7	4	4	4	4	4	4				6	6	6	47.1	47.1	47.1	13.735	W8J909;W8J498;W8J0D1;W8IZM6;W8IVP7;Q9PM83;E1PMU4	W8J909;W8J498;W8J0D1;W8IZM6;W8IVP7;Q9PM83;E1PMU4	>tr|W8J909|W8J909_CAMJE 30S ribosomal protein S13 OS=Campylobacter jejuni subsp. jejuni NCTC 11168-GSv GN=rpsM PE=3 SV=1;>tr|W8J498|W8J498_CAMJE 30S ribosomal protein S13 OS=Campylobacter jejuni subsp. jejuni NCTC 11168-mfK12E5 GN=rpsM PE=3 SV=1;>tr|W8J0D1
NaN	NaN	NaN	7	2	2	2	2	2	2				4	4	4	30.8	30.8	30.8	13.893	W8J886;W8J3F6;W8IYW3;W8IUX5;W8IQB7;Q9PM82;E1PMU5	W8J886;W8J3F6;W8IYW3;W8IUX5;W8IQB7;Q9PM82;E1PMU5	>tr|W8J886|W8J886_CAMJE 30S ribosomal protein S11 OS=Campylobacter jejuni subsp. jejuni NCTC 11168-GSv GN=rpsK PE=3 SV=1;>tr|W8J3F6|W8J3F6_CAMJE 30S ribosomal protein S11 OS=Campylobacter jejuni subsp. jejuni NCTC 11168-mfK12E5 GN=rpsK PE=3 SV=1;>tr|W8IYW3
NaN	NaN	NaN	7	4	5	4	5	4	5				9	9	9	40.4	40.4	40.4	23.895	E1PMU6;W8JS87;W8JM81;W8JHH1;W8IU96;W8IPQ1;Q9PM81	E1PMU6;W8JS87;W8JM81;W8JHH1;W8IU96;W8IPQ1;Q9PM81	>tr|E1PMU6|E1PMU6_CAMJM 30S ribosomal protein S4 OS=Campylobacter jejuni subsp. jejuni serotype HS21 (strain M1 / 99/308) GN=rpsD PE=3 SV=1;>tr|W8JS87|W8JS87_CAMJE 30S ribosomal protein S4 OS=Campylobacter jejuni subsp. jejuni NCTC 11168-GSv GN=rpsD PE=3 S
NaN	NaN	NaN	7	14	14	14	14	14	14				18	18	18	76.9	76.9	76.9	37.686	W8JIJ2;W8JDR5;W8JCT4;W8J9A7;W8J7J6;Q9PM80;E1PMU7	W8JIJ2;W8JDR5;W8JCT4;W8J9A7;W8J7J6;Q9PM80;E1PMU7	>tr|W8JIJ2|W8JIJ2_CAMJE DNA-directed RNA polymerase subunit alpha OS=Campylobacter jejuni subsp. jejuni NCTC 11168-GSv GN=rpoA PE=3 SV=1;>tr|W8JDR5|W8JDR5_CAMJE DNA-directed RNA polymerase subunit alpha OS=Campylobacter jejuni subsp. jejuni NCTC 11168-mfK1
NaN	NaN	NaN	7	0	1	0	1	0	1				4	4	4	10.2	10.2	10.2	51.14	E1PMU8;W8JMY0;W8JI47;W8J8R8;W8J103;W8J0D5;Q0PAF1	E1PMU8;W8JMY0;W8JI47;W8J8R8;W8J103;W8J0D5;Q0PAF1	>tr|E1PMU8|E1PMU8_CAMJM Glycerophosphoryl diester phosphodiesterase OS=Campylobacter jejuni subsp. jejuni serotype HS21 (strain M1 / 99/308) GN=glpQ-2 PE=4 SV=1;>tr|W8JMY0|W8JMY0_CAMJE Glycerophosphoryl diester phosphodiesterase OS=Campylobacter jejuni sub
3	3	3	1	0	1	0	1	0	1				3	3	3	9.2	9.2	9.2	44.992	E1PMW1	E1PMW1	>tr|E1PMW1|E1PMW1_CAMJM Cj81-040 OS=Campylobacter jejuni subsp. jejuni serotype HS21 (strain M1 / 99/308) GN=CJM1_0730 PE=4 SV=1
NaN	NaN	NaN	7	6	6	6	6	6	6				11	11	11	76.1	76.1	76.1	20.405	E1PMW3;W8JKB2;W8JFP8;W8J6B1;W8ISD5;W8IMY2;O69297	E1PMW3;W8JKB2;W8JFP8;W8J6B1;W8ISD5;W8IMY2;O69297	>tr|E1PMW3|E1PMW3_CAMJM Protein GrpE OS=Campylobacter jejuni subsp. jejuni serotype HS21 (strain M1 / 99/308) GN=grpE PE=3 SV=1;>tr|W8JKB2|W8JKB2_CAMJE Protein GrpE OS=Campylobacter jejuni subsp. jejuni NCTC 11168-mfK12E5 GN=grpE PE=3 SV=1;>tr|W8JFP8|W8JFP
NaN	NaN	NaN	7	33	36	33	36	33	36				43	43	43	68.5	68.5	68.5	67.418	W8JQC2;W8JBY5;W8JAH0;W8J7E7;W8J5L8;O69298;E1PMW4	W8JQC2;W8JBY5;W8JAH0;W8J7E7;W8J5L8;O69298;E1PMW4	>tr|W8JQC2|W8JQC2_CAMJE Chaperone protein DnaK OS=Campylobacter jejuni subsp. jejuni NCTC 11168-GSv GN=dnaK PE=2 SV=1;>tr|W8JBY5|W8JBY5_CAMJE Chaperone protein DnaK OS=Campylobacter jejuni subsp. jejuni NCTC 11168-mfK12E5 GN=dnaK PE=2 SV=1;>tr|W8JAH0|W8JAH
NaN	NaN	NaN	7	1	1	1	1	1	1				5	5	5	38.9	38.9	38.9	12.847	E1PMW6;W8JCH2;W8J2I9;W8IYH0;W8IXT1;W8ITX5;Q0PAC9	E1PMW6;W8JCH2;W8J2I9;W8IYH0;W8IXT1;W8ITX5;Q0PAC9	>tr|E1PMW6|E1PMW6_CAMJM Uncharacterized protein OS=Campylobacter jejuni subsp. jejuni serotype HS21 (strain M1 / 99/308) GN=CJM1_0735 PE=4 SV=1;>tr|W8JCH2|W8JCH2_CAMJE Cupin OS=Campylobacter jejuni subsp. jejuni NCTC 11168-GSv GN=N920_03810 PE=4 SV=1;>tr|W
NaN	NaN	NaN	7	17	19	17	19	17	19				25	25	25	76.9	76.9	76.9	43.154	E1PMW7;W8J748;W8J1N3;W8IX58;W8ISZ5;W8INN3;Q0PAC8	E1PMW7;W8J748;W8J1N3;W8IX58;W8ISZ5;W8INN3;Q0PAC8	>tr|E1PMW7|E1PMW7_CAMJM Aspartate aminotransferase OS=Campylobacter jejuni subsp. jejuni serotype HS21 (strain M1 / 99/308) GN=aspC PE=4 SV=1;>tr|W8J748|W8J748_CAMJE Aspartate aminotransferase OS=Campylobacter jejuni subsp. jejuni NCTC 11168-GSv GN=N920_03
NaN	NaN	NaN	7	3	1	3	1	3	1				15	15	15	26.7	26.7	26.7	69.244	W8JQC6;W8JBZ1;W8JAH5;W8J7F2;W8J5M3;E1PMW9;Q0PAC6	W8JQC6;W8JBZ1;W8JAH5;W8J7F2;W8J5M3;E1PMW9;Q0PAC6	>tr|W8JQC6|W8JQC6_CAMJE Arginine decarboxylase OS=Campylobacter jejuni subsp. jejuni NCTC 11168-GSv GN=N920_03825 PE=3 SV=1;>tr|W8JBZ1|W8JBZ1_CAMJE Arginine decarboxylase OS=Campylobacter jejuni subsp. jejuni NCTC 11168-mfK12E5 GN=N918_03800 PE=3 SV=1;>tr|
17	17	9	1	5	6	5	6	2	3				17	17	9	39.7	39.7	22.5	47.073	E1PMX0	E1PMX0	>tr|E1PMX0|E1PMX0_CAMJM Histidine--tRNA ligase OS=Campylobacter jejuni subsp. jejuni serotype HS21 (strain M1 / 99/308) GN=hisS PE=3 SV=1
NaN	NaN	NaN	7	0	0	0	0	0	0				6	6	6	33.3	33.3	33.3	22.275	W8JCH6;W8J2J4;W8IYH4;W8IXT6;W8ITY0;Q9PPF3;E1PMX1	W8JCH6;W8J2J4;W8IYH4;W8IXT6;W8ITY0;Q9PPF3;E1PMX1	>tr|W8JCH6|W8JCH6_CAMJE Thymidylate kinase OS=Campylobacter jejuni subsp. jejuni NCTC 11168-GSv GN=tmk PE=3 SV=1;>tr|W8J2J4|W8J2J4_CAMJE Thymidylate kinase OS=Campylobacter jejuni subsp. jejuni NCTC 11168-mfK12E5 GN=tmk PE=3 SV=1;>tr|W8IYH4|W8IYH4_CAMJE Th
NaN	NaN	NaN	7	1	3	1	3	1	3				6	6	6	46.8	46.8	46.8	17.816	W8J752;W8J1N7;W8IX60;W8IT00;W8INN8;Q9PPF2;E1PMX2	W8J752;W8J1N7;W8IX60;W8IT00;W8INN8;Q9PPF2;E1PMX2	>tr|W8J752|W8J752_CAMJE Phosphopantetheine adenylyltransferase OS=Campylobacter jejuni subsp. jejuni NCTC 11168-GSv GN=coaD PE=3 SV=1;>tr|W8J1N7|W8J1N7_CAMJE Phosphopantetheine adenylyltransferase OS=Campylobacter jejuni subsp. jejuni NCTC 11168-mfK12E5 GN
NaN	NaN	NaN	7	0	0	0	0	0	0				3	3	3	25.7	25.7	25.7	20.86	E1PMX3;W8JKC1;W8JFQ8;W8J6B9;W8ISE6;W8IMZ0;Q9PPF1	E1PMX3	>tr|E1PMX3|E1PMX3_CAMJM Probable aromatic acid decarboxylase OS=Campylobacter jejuni subsp. jejuni serotype HS21 (strain M1 / 99/308) GN=CJM1_0742 PE=4 SV=1
NaN	NaN	NaN	7	5	7	5	7	5	7				8	8	8	40.6	40.6	40.6	28.843	W8JCI1;W8J2J9;W8IYH9;W8IXT9;W8ITY6;Q0PAB9;E1PMX8	W8JCI1;W8J2J9;W8IYH9;W8IXT9;W8ITY6;Q0PAB9;E1PMX8	>tr|W8JCI1|W8JCI1_CAMJE ABC transporter substrate-binding protein OS=Campylobacter jejuni subsp. jejuni NCTC 11168-GSv GN=N920_03860 PE=4 SV=1;>tr|W8J2J9|W8J2J9_CAMJE ABC transporter substrate-binding protein OS=Campylobacter jejuni subsp. jejuni NCTC 1116
NaN	NaN	NaN	7	5	8	5	8	5	8				8	8	8	36.6	36.6	36.6	28.667	E1PMX9;W8J756;W8J1P1;W8IX64;W8IT05;W8INP0;Q0PAB8	E1PMX9;W8J756;W8J1P1;W8IX64;W8IT05;W8INP0;Q0PAB8	>tr|E1PMX9|E1PMX9_CAMJM Lipoprotein, NLPA family OS=Campylobacter jejuni subsp. jejuni serotype HS21 (strain M1 / 99/308) GN=CJM1_0748 PE=4 SV=1;>tr|W8J756|W8J756_CAMJE ABC transporter substrate-binding protein OS=Campylobacter jejuni subsp. jejuni NCTC 11
NaN	NaN	NaN	7	11	5	11	5	11	5				34	34	34	44.5	44.5	44.5	101.64	E1PMY2;W8JGM2;W8J7Z4;W8J3C1;W8J2P0;W8IXY1;Q9PPE4	E1PMY2;W8JGM2;W8J7Z4;W8J3C1;W8J2P0;W8IXY1;Q9PPE4	>tr|E1PMY2|E1PMY2_CAMJM Valine--tRNA ligase OS=Campylobacter jejuni subsp. jejuni serotype HS21 (strain M1 / 99/308) GN=valS PE=3 SV=1;>tr|W8JGM2|W8JGM2_CAMJE Valine--tRNA ligase OS=Campylobacter jejuni subsp. jejuni NCTC 11168-GSv GN=valS PE=3 SV=1;>tr|W8
NaN	NaN	NaN	7	1	2	1	2	1	2				4	4	4	13	13	13	39.42	E1PMY3;W8JCI5;W8J2K3;W8IYI4;W8IXU3;W8ITZ0;Q0PAB4	E1PMY3;W8JCI5;W8J2K3;W8IYI4;W8IXU3;W8ITZ0;Q0PAB4	>tr|E1PMY3|E1PMY3_CAMJM Putative periplasmic protein OS=Campylobacter jejuni subsp. jejuni serotype HS21 (strain M1 / 99/308) GN=CJM1_0752 PE=4 SV=1;>tr|W8JCI5|W8JCI5_CAMJE Uncharacterized protein OS=Campylobacter jejuni subsp. jejuni NCTC 11168-GSv GN=N92
NaN	NaN	NaN	7	11	13	11	13	11	13				14	14	14	92	92	92	18.428	E1PMY6;W8JQE2;W8JC06;W8JAJ1;W8J7G3;W8J5N9;Q9PPE0	E1PMY6;W8JQE2;W8JC06;W8JAJ1;W8J7G3;W8J5N9;Q9PPE0	>tr|E1PMY6|E1PMY6_CAMJM Probable thiol peroxidase OS=Campylobacter jejuni subsp. jejuni serotype HS21 (strain M1 / 99/308) GN=tpx PE=3 SV=1;>tr|W8JQE2|W8JQE2_CAMJE Probable thiol peroxidase OS=Campylobacter jejuni subsp. jejuni NCTC 11168-GSv GN=tpx PE=3 S
29	29	4	1	10	10	10	10	2	1				29	29	4	36.7	36.7	4.7	104.91	E1PMY7	E1PMY7	>tr|E1PMY7|E1PMY7_CAMJM Periplasmic nitrate reductase OS=Campylobacter jejuni subsp. jejuni serotype HS21 (strain M1 / 99/308) GN=napA PE=3 SV=1
1	1	1	1	1	1	1	1	1	1				1	1	1	15.9	15.9	15.9	9.695	E1PMZ4	E1PMZ4	>tr|E1PMZ4|E1PMZ4_CAMJM Uncharacterized protein OS=Campylobacter jejuni subsp. jejuni serotype HS21 (strain M1 / 99/308) GN=CJM1_0763 PE=4 SV=1
NaN	NaN	NaN	7	3	4	3	4	3	4				4	4	4	28.2	28.2	28.2	19.381	W8JKE4;W8JFS5;W8J6D4;W8ISG6;W8IN05;Q0PAA2;E1PMZ5	W8JKE4;W8JFS5;W8J6D4;W8ISG6;W8IN05;Q0PAA2;E1PMZ5	>tr|W8JKE4|W8JKE4_CAMJE 2-oxoglutarate:acceptor oxidoreductase OS=Campylobacter jejuni subsp. jejuni NCTC 11168-mfK12E5 GN=N918_03920 PE=4 SV=1;>tr|W8JFS5|W8JFS5_CAMJE 2-oxoglutarate:acceptor oxidoreductase OS=Campylobacter jejuni subsp. jejuni NCTC 11168-
NaN	NaN	NaN	7	0	0	0	0	0	0				4	4	4	11.1	11.1	11.1	40.285	W8JQF0;W8JC16;W8JAK4;W8J7H0;W8J5P7;Q0PAA1;E1PMZ6	W8JQF0;W8JC16;W8JAK4;W8J7H0;W8J5P7;Q0PAA1;E1PMZ6	>tr|W8JQF0|W8JQF0_CAMJE Multifunctional Cca protein OS=Campylobacter jejuni subsp. jejuni NCTC 11168-GSv GN=N920_03950 PE=3 SV=1;>tr|W8JC16|W8JC16_CAMJE Multifunctional Cca protein OS=Campylobacter jejuni subsp. jejuni NCTC 11168-mfK12E5 GN=N918_03925 PE=3
NaN	NaN	NaN	7	1	3	1	3	1	3				7	7	7	28.5	28.5	28.5	31.685	W8JGN7;W8J806;W8J3D4;W8J2Q6;W8IXZ8;Q0PAA0;E1PMZ7	W8JGN7;W8J806;W8J3D4;W8J2Q6;W8IXZ8;Q0PAA0;E1PMZ7	>tr|W8JGN7|W8JGN7_CAMJE Formyltetrahydrofolate deformylase OS=Campylobacter jejuni subsp. jejuni NCTC 11168-GSv GN=N920_03955 PE=4 SV=1;>tr|W8J806|W8J806_CAMJE Formyltetrahydrofolate deformylase OS=Campylobacter jejuni subsp. jejuni NCTC 11168-mfK12E5 GN=N
NaN	NaN	NaN	7	3	0	3	0	3	0				13	13	13	41.6	41.6	41.6	38.395	E1PN00;W8JKE8;W8JFT0;W8J6D8;W8ISH2;W8IN09;Q0PA97	E1PN00;W8JKE8;W8JFT0;W8J6D8;W8ISH2;W8IN09;Q0PA97	>tr|E1PN00|E1PN00_CAMJM Histidine kinase OS=Campylobacter jejuni subsp. jejuni serotype HS21 (strain M1 / 99/308) GN=flgS PE=4 SV=1;>tr|W8JKE8|W8JKE8_CAMJE Histidine kinase OS=Campylobacter jejuni subsp. jejuni NCTC 11168-mfK12E5 GN=N918_03945 PE=4 SV=1;>t
NaN	NaN	NaN	7	0	1	0	1	0	1				3	3	3	23.1	23.1	23.1	13.248	W8JED8;W8J9T0;W8J535;W8J4K6;W8IZR9;Q0P832;E1PN01	W8JED8;W8J9T0;W8J535;W8J4K6;W8IZR9;Q0P832;E1PN01	>tr|W8JED8|W8JED8_CAMJE 50S ribosomal protein L17 OS=Campylobacter jejuni subsp. jejuni NCTC 11168-GSv GN=rplQ PE=3 SV=1;>tr|W8J9T0|W8J9T0_CAMJE 50S ribosomal protein L17 OS=Campylobacter jejuni subsp. jejuni NCTC 11168-mfK12E5 GN=rplQ PE=3 SV=1;>tr|W8J535
NaN	NaN	NaN	7	2	1	2	1	2	1				7	7	7	34.1	34.1	34.1	33.669	E1PN02;W8J914;W8J4A2;W8J0D4;W8IZN1;W8IVQ3;Q9PM78	E1PN02;W8J914;W8J4A2;W8J0D4;W8IZN1;W8IVQ3;Q9PM78	>tr|E1PN02|E1PN02_CAMJM ATP phosphoribosyltransferase OS=Campylobacter jejuni subsp. jejuni serotype HS21 (strain M1 / 99/308) GN=hisG PE=3 SV=1;>tr|W8J914|W8J914_CAMJE ATP phosphoribosyltransferase OS=Campylobacter jejuni subsp. jejuni NCTC 11168-GSv GN=h
NaN	NaN	NaN	7	13	13	13	13	13	13				21	21	21	65.7	65.7	65.7	46.42	E1PN03;W8J890;W8J3G3;W8IYW6;W8IUY0;W8IQC1;Q9PM77	E1PN03;W8J890;W8J3G3;W8IYW6;W8IUY0;W8IQC1;Q9PM77	>tr|E1PN03|E1PN03_CAMJM Histidinol dehydrogenase OS=Campylobacter jejuni subsp. jejuni serotype HS21 (strain M1 / 99/308) GN=hisD PE=3 SV=1;>tr|W8J890|W8J890_CAMJE Histidinol dehydrogenase OS=Campylobacter jejuni subsp. jejuni NCTC 11168-GSv GN=hisD PE=3 S
NaN	NaN	NaN	7	0	0	0	0	0	0				4	4	4	14.2	14.2	14.2	39.607	E1PN04;W8JS90;W8JM88;W8JHH5;W8IU99;W8IPQ6;Q9PM76	E1PN04;W8JS90;W8JM88;W8JHH5;W8IU99;W8IPQ6;Q9PM76	>tr|E1PN04|E1PN04_CAMJM Histidine biosynthesis bifunctional protein HisB OS=Campylobacter jejuni subsp. jejuni serotype HS21 (strain M1 / 99/308) GN=hisB PE=3 SV=1;>tr|W8JS90|W8JS90_CAMJE Histidine biosynthesis bifunctional protein HisB OS=Campylobacter je
NaN	NaN	NaN	7	3	1	3	1	3	1				6	6	6	36.4	36.4	36.4	21.95	E1PN05;W8JIJ7;W8JDS0;W8JCT8;W8J9B1;W8J7K1;Q9PM75	E1PN05;W8JIJ7;W8JDS0;W8JCT8;W8J9B1;W8J7K1;Q9PM75	>tr|E1PN05|E1PN05_CAMJM Imidazole glycerol phosphate synthase subunit HisH OS=Campylobacter jejuni subsp. jejuni serotype HS21 (strain M1 / 99/308) GN=hisH PE=3 SV=1;>tr|W8JIJ7|W8JIJ7_CAMJE Imidazole glycerol phosphate synthase subunit HisH OS=Campylobacte
NaN	NaN	NaN	7	3	4	3	4	3	4				9	9	9	44	44	44	26.684	W8JEE2;W8J9T5;W8J539;W8J4L3;W8IZS1;Q9PM74;E1PN06	W8JEE2;W8J9T5;W8J539;W8J4L3;W8IZS1;Q9PM74;E1PN06	>tr|W8JEE2|W8JEE2_CAMJE 1-(5-phosphoribosyl)-5-[(5-phosphoribosylamino)methylideneamino] imidazole-4-carboxamide isomerase OS=Campylobacter jejuni subsp. jejuni NCTC 11168-GSv GN=hisA PE=3 SV=1;>tr|W8J9T5|W8J9T5_CAMJE 1-(5-phosphoribosyl)-5-[(5-phosphoribo
NaN	NaN	NaN	7	5	5	5	5	5	5				11	11	11	58	58	58	28.069	E1PN07;W8J894;W8J3G7;W8IYX1;W8IUY6;W8IQC6;Q9PM72	E1PN07;W8J894;W8J3G7;W8IYX1;W8IUY6;W8IQC6;Q9PM72	>tr|E1PN07|E1PN07_CAMJM Imidazole glycerol phosphate synthase subunit HisF OS=Campylobacter jejuni subsp. jejuni serotype HS21 (strain M1 / 99/308) GN=hisF PE=3 SV=1;>tr|W8J894|W8J894_CAMJE Imidazole glycerol phosphate synthase subunit HisF OS=Campylobacte
NaN	NaN	NaN	7	1	2	1	2	1	2				4	4	4	26.1	26.1	26.1	23.174	E1PN08;W8JS95;W8JM93;W8JHH9;W8IUA2;W8IPR3;Q9PM71	E1PN08;W8JS95;W8JM93;W8JHH9;W8IUA2;W8IPR3;Q9PM71	>tr|E1PN08|E1PN08_CAMJM Histidine biosynthesis bifunctional protein HisIE OS=Campylobacter jejuni subsp. jejuni serotype HS21 (strain M1 / 99/308) GN=hisI PE=3 SV=1;>tr|W8JS95|W8JS95_CAMJE Histidine biosynthesis bifunctional protein HisIE OS=Campylobacter
NaN	NaN	NaN	7	4	2	4	2	4	2				6	6	6	20.5	20.5	20.5	42.36	W8JIK1;W8JDS4;W8JCU1;W8J9B6;W8J7K8;Q0P823;E1PN09	W8JIK1;W8JDS4;W8JCU1;W8J9B6;W8J7K8;Q0P823;E1PN09	>tr|W8JIK1|W8JIK1_CAMJE 2,3,4,5-tetrahydropyridine-2,6-dicarboxylate N-succinyltransferase OS=Campylobacter jejuni subsp. jejuni NCTC 11168-GSv GN=dapD PE=3 SV=1;>tr|W8JDS4|W8JDS4_CAMJE 2,3,4,5-tetrahydropyridine-2,6-dicarboxylate N-succinyltransferase OS=
NaN	NaN	NaN	7	8	7	8	7	8	7				17	17	17	49.7	49.7	49.7	40.047	E1PN10;W8JEE8;W8J9U0;W8J542;W8J4L6;W8IZS7;Q0P822	E1PN10;W8JEE8;W8J9U0;W8J542;W8J4L6;W8IZS7;Q0P822	>tr|E1PN10|E1PN10_CAMJM ATP/GTP-binding protein OS=Campylobacter jejuni subsp. jejuni serotype HS21 (strain M1 / 99/308) GN=mrp PE=4 SV=1;>tr|W8JEE8|W8JEE8_CAMJE Sodium:proton antiporter OS=Campylobacter jejuni subsp. jejuni NCTC 11168-GSv GN=N920_07995 PE
NaN	NaN	NaN	7	5	4	5	4	5	4				10	10	10	33.7	33.7	33.7	41.69	W8J925;W8J4B2;W8J0E0;W8IZP0;W8IVR1;Q9PM68;E1PN11	W8J925;W8J4B2;W8J0E0;W8IZP0;W8IVR1;Q9PM68;E1PN11	>tr|W8J925|W8J925_CAMJE Bifunctional enzyme IspD/IspF OS=Campylobacter jejuni subsp. jejuni NCTC 11168-GSv GN=ispDF PE=3 SV=1;>tr|W8J4B2|W8J4B2_CAMJE Bifunctional enzyme IspD/IspF OS=Campylobacter jejuni subsp. jejuni NCTC 11168-mfK12E5 GN=ispDF PE=3 SV=1;
NaN	NaN	NaN	7	2	2	2	2	2	2				5	5	5	27.1	27.1	27.1	34.252	W8J899;W8J3H4;W8IYX6;W8IUZ0;W8IQD0;Q0P820;E1PN12	W8J899;W8J3H4;W8IYX6;W8IUZ0;W8IQD0;Q0P820;E1PN12	>tr|W8J899|W8J899_CAMJE Chemotaxis protein CheY OS=Campylobacter jejuni subsp. jejuni NCTC 11168-GSv GN=N920_08005 PE=4 SV=1;>tr|W8J3H4|W8J3H4_CAMJE Chemotaxis protein CheY OS=Campylobacter jejuni subsp. jejuni NCTC 11168-mfK12E5 GN=N918_07980 PE=4 SV=1;>t
NaN	NaN	NaN	7	3	6	3	6	3	6				7	7	7	25.4	25.4	25.4	39.943	W8J930;W8J4B8;W8J0E3;W8IZP5;W8IVR5;Q9PM63;E1PN16	W8J930;W8J4B8;W8J0E3;W8IZP5;W8IVR5;Q9PM63;E1PN16	>tr|W8J930|W8J930_CAMJE Peptide chain release factor 1 OS=Campylobacter jejuni subsp. jejuni NCTC 11168-GSv GN=prfA PE=3 SV=1;>tr|W8J4B8|W8J4B8_CAMJE Peptide chain release factor 1 OS=Campylobacter jejuni subsp. jejuni NCTC 11168-mfK12E5 GN=prfA PE=3 SV=1;
NaN	NaN	NaN	7	14	14	14	14	14	14				17	17	17	62.9	62.9	62.9	28.704	E1PN17;W8J8A4;W8J3I0;W8IYY0;W8IUZ5;W8IQD4;Q0P815	E1PN17;W8J8A4;W8J3I0;W8IYY0;W8IUZ5;W8IQD4;Q0P815	>tr|E1PN17|E1PN17_CAMJM Uncharacterized protein OS=Campylobacter jejuni subsp. jejuni serotype HS21 (strain M1 / 99/308) GN=CJM1_1550 PE=4 SV=1;>tr|W8J8A4|W8J8A4_CAMJE Uncharacterized protein OS=Campylobacter jejuni subsp. jejuni NCTC 11168-GSv GN=N920_080
4	4	1	1	0	0	0	0	0	0				4	4	1	7.7	7.7	2.4	80.339	E1PN18	E1PN18	>tr|E1PN18|E1PN18_CAMJM TonB-dependent heme receptor OS=Campylobacter jejuni subsp. jejuni serotype HS21 (strain M1 / 99/308) GN=chuA PE=3 SV=1
NaN	NaN	NaN	7	3	4	3	4	3	4				7	7	7	22.9	22.9	22.9	29.48	E1PN20;W8JEF6;W8J9V2;W8J553;W8J4M3;W8IZT7;Q0P812	E1PN20;W8JEF6;W8J9V2;W8J553;W8J4M3;W8IZT7;Q0P812	>tr|E1PN20|E1PN20_CAMJM Putative hemin uptake system ATP-binding protein OS=Campylobacter jejuni subsp. jejuni serotype HS21 (strain M1 / 99/308) GN=chuC PE=3 SV=1;>tr|W8JEF6|W8JEF6_CAMJE Heme ABC transporter ATP-binding protein OS=Campylobacter jejuni sub
NaN	NaN	NaN	7	5	9	5	9	5	9				11	11	11	45.9	45.9	45.9	30.142	E1PN21;W8J935;W8J4C3;W8J0E6;W8IZP8;W8IVS0;Q0P811	E1PN21;W8J935;W8J4C3;W8J0E6;W8IZP8;W8IVS0;Q0P811	>tr|E1PN21|E1PN21_CAMJM Putative hemin uptake system periplasmic hemin-binding protein OS=Campylobacter jejuni subsp. jejuni serotype HS21 (strain M1 / 99/308) GN=chuD PE=4 SV=1;>tr|W8J935|W8J935_CAMJE Hemin transporter OS=Campylobacter jejuni subsp. jejun
NaN	NaN	NaN	7	1	1	1	1	1	1				5	5	5	19.6	19.6	19.6	37.016	W8JEG1;W8J9V6;W8J558;W8J4M7;W8IZU3;Q0P806;E1PN26	W8JEG1;W8J9V6;W8J558;W8J4M7;W8IZU3;Q0P806;E1PN26	>tr|W8JEG1|W8JEG1_CAMJE Riboflavin deaminase OS=Campylobacter jejuni subsp. jejuni NCTC 11168-GSv GN=N920_08095 PE=4 SV=1;>tr|W8J9V6|W8J9V6_CAMJE Riboflavin deaminase OS=Campylobacter jejuni subsp. jejuni NCTC 11168-mfK12E5 GN=N918_08070 PE=4 SV=1;>tr|W8J5
NaN	NaN	NaN	7	6	5	6	5	6	5				14	14	14	45.4	45.4	45.4	49.507	W8J939;W8J4C7;W8J0F0;W8IZQ2;W8IVS5;Q0P804;E1PN28	W8J939;W8J4C7;W8J0F0;W8IZQ2;W8IVS5;Q0P804;E1PN28	>tr|W8J939|W8J939_CAMJE Serine dehydratase OS=Campylobacter jejuni subsp. jejuni NCTC 11168-GSv GN=N920_08105 PE=4 SV=1;>tr|W8J4C7|W8J4C7_CAMJE Serine dehydratase OS=Campylobacter jejuni subsp. jejuni NCTC 11168-mfK12E5 GN=N918_08080 PE=4 SV=1;>tr|W8J0F0|W
NaN	NaN	NaN	7	3	3	3	3	3	3				4	4	4	34.8	34.8	34.8	15.377	E1PN30;W8JSB1;W8JMB5;W8JHJ8;W8IUB6;W8IPT4;Q0P802	E1PN30	>tr|E1PN30|E1PN30_CAMJM Putative periplasmic protein OS=Campylobacter jejuni subsp. jejuni serotype HS21 (strain M1 / 99/308) GN=CJM1_1567 PE=4 SV=1
NaN	NaN	NaN	7	4	4	4	4	4	4				6	6	6	29.6	29.6	29.6	28.817	W8JIL7;W8JDU4;W8JCV9;W8J9D0;W8J7N1;Q0P801;E1PN31	W8JIL7;W8JDU4;W8JCV9;W8J9D0;W8J7N1;Q0P801;E1PN31	>tr|W8JIL7|W8JIL7_CAMJE Uncharacterized protein OS=Campylobacter jejuni subsp. jejuni NCTC 11168-GSv GN=N920_08120 PE=4 SV=1;>tr|W8JDU4|W8JDU4_CAMJE Uncharacterized protein OS=Campylobacter jejuni subsp. jejuni NCTC 11168-mfK12E5 GN=N918_08095 PE=4 SV=1;>t
NaN	NaN	NaN	7	0	0	0	0	0	0				2	2	2	9.7	9.7	9.7	26.274	E1PN34;W8JIK7;W8JDW1;W8JA36;W8J4H6;W8IQR1;Q0P7Z8	E1PN34;W8JIK7;W8JDW1;W8JA36;W8J4H6;W8IQR1;Q0P7Z8	>tr|E1PN34|E1PN34_CAMJM TonB-dependent receptor, putative OS=Campylobacter jejuni subsp. jejuni serotype HS21 (strain M1 / 99/308) GN=tonB2 PE=4 SV=1;>tr|W8JIK7|W8JIK7_CAMJE Cell envelope biogenesis protein TonB OS=Campylobacter jejuni subsp. jejuni NCTC 1
NaN	NaN	NaN	7	0	9	0	9	0	9				17	17	17	68.2	68.2	68.2	32.494	E1PN35;W8J8B6;W8J3J6;W8IYZ5;W8IV11;W8IQE5;Q0P7Z7	E1PN35;W8J8B6;W8J3J6;W8IYZ5;W8IV11;W8IQE5;Q0P7Z7	>tr|E1PN35|E1PN35_CAMJM Uncharacterized protein OS=Campylobacter jejuni subsp. jejuni serotype HS21 (strain M1 / 99/308) GN=CJM1_1572 PE=4 SV=1;>tr|W8J8B6|W8J8B6_CAMJE Uncharacterized protein OS=Campylobacter jejuni subsp. jejuni NCTC 11168-GSv GN=N920_081
NaN	NaN	NaN	7	2	0	2	0	2	0				3	3	3	8.6	8.6	8.6	36.755	W8JIM1;W8JDV0;W8JCW4;W8J9D3;W8J7N6;Q0P7Z5;E1PN37	W8JIM1;W8JDV0;W8JCW4;W8J9D3;W8J7N6;Q0P7Z5;E1PN37	>tr|W8JIM1|W8JIM1_CAMJE ATP-binding protein OS=Campylobacter jejuni subsp. jejuni NCTC 11168-GSv GN=N920_08150 PE=4 SV=1;>tr|W8JDV0|W8JDV0_CAMJE ATP-binding protein OS=Campylobacter jejuni subsp. jejuni NCTC 11168-mfK12E5 GN=N918_08125 PE=4 SV=1;>tr|W8JCW4
NaN	NaN	NaN	7	1	1	1	1	1	1				9	9	9	27.6	27.6	27.6	39.261	E1PN38;W8JEG9;W8J9W7;W8J569;W8J4N5;W8IZV3;Q9PM41	E1PN38;W8JEG9;W8J9W7;W8J569;W8J4N5;W8IZV3;Q9PM41	>tr|E1PN38|E1PN38_CAMJM Chorismate synthase OS=Campylobacter jejuni subsp. jejuni serotype HS21 (strain M1 / 99/308) GN=aroC PE=3 SV=1;>tr|W8JEG9|W8JEG9_CAMJE Chorismate synthase OS=Campylobacter jejuni subsp. jejuni NCTC 11168-GSv GN=aroC PE=3 SV=1;>tr|W8
NaN	NaN	NaN	7	1	1	1	1	1	1				4	4	4	17.4	17.4	17.4	24.964	W8J948;W8J4D4;W8J0F8;W8IZR1;W8IVT6;Q9PM40;E1PN39	W8J948;W8J4D4;W8J0F8;W8IZR1;W8IVT6;Q9PM40;E1PN39	>tr|W8J948|W8J948_CAMJE Ribonuclease 3 OS=Campylobacter jejuni subsp. jejuni NCTC 11168-GSv GN=rnc PE=3 SV=1;>tr|W8J4D4|W8J4D4_CAMJE Ribonuclease 3 OS=Campylobacter jejuni subsp. jejuni NCTC 11168-mfK12E5 GN=rnc PE=3 SV=1;>tr|W8J0F8|W8J0F8_CAMJE Ribonuclea
4	1	1	1	0	0	0	0	0	0				4	1	1	37	12	12	11.641	E1PN43	E1PN43	>tr|E1PN43|E1PN43_CAMJM Uncharacterized protein OS=Campylobacter jejuni subsp. jejuni serotype HS21 (strain M1 / 99/308) GN=CJM1_1580 PE=4 SV=1
NaN	NaN	NaN	8	2	3	2	3	2	3				5	5	5	73.3	73.3	73.3	9.7172	E1PN44;W8JEH5;W8J9X2;W8J574;W8J4P0;W8IZV8;Q0P7Y9;O69292	E1PN44;W8JEH5;W8J9X2;W8J574;W8J4P0;W8IZV8;Q0P7Y9;O69292	>tr|E1PN44|E1PN44_CAMJM NifU family protein OS=Campylobacter jejuni subsp. jejuni serotype HS21 (strain M1 / 99/308) GN=CJM1_1581 PE=4 SV=1;>tr|W8JEH5|W8JEH5_CAMJE Nitrogen-fixing protein NifU OS=Campylobacter jejuni subsp. jejuni NCTC 11168-GSv GN=N920_08
NaN	NaN	NaN	7	8	9	8	9	8	9				20	20	20	54.1	54.1	54.1	47.648	E1PN46;W8J8C6;W8J3K7;W8IZ04;W8IV18;W8IQF2;O69290	E1PN46;W8J8C6;W8J3K7;W8IZ04;W8IV18;W8IQF2;O69290	>tr|E1PN46|E1PN46_CAMJM UDP-N-acetylmuramoyl-L-alanyl-D-glutamate--2,6-diaminopimelate ligase OS=Campylobacter jejuni subsp. jejuni serotype HS21 (strain M1 / 99/308) GN=murE PE=3 SV=1;>tr|W8J8C6|W8J8C6_CAMJE UDP-N-acetylmuramoyl-L-alanyl-D-glutamate--2,6-
NaN	NaN	NaN	7	0	0	0	0	0	0				2	2	2	19.4	19.4	19.4	11.106	W8JSC3;W8JMD0;W8JHL2;W8IUC5;W8IPV0;E1PN47;Q9PM34	W8JSC3;W8JMD0;W8JHL2;W8IUC5;W8IPV0;E1PN47;Q9PM34	>tr|W8JSC3|W8JSC3_CAMJE Nucleoid-associated protein N920_08195 OS=Campylobacter jejuni subsp. jejuni NCTC 11168-GSv GN=N920_08195 PE=3 SV=1;>tr|W8JMD0|W8JMD0_CAMJE Nucleoid-associated protein N918_08170 OS=Campylobacter jejuni subsp. jejuni NCTC 11168-mfK1
17	17	2	1	5	14	5	14	1	1				17	17	2	56.6	56.6	8	41.492	E1PN48	E1PN48	>tr|E1PN48|E1PN48_CAMJM PDZ domain protein OS=Campylobacter jejuni subsp. jejuni serotype HS21 (strain M1 / 99/308) GN=CJM1_1585 PE=4 SV=1
NaN	NaN	NaN	7	1	1	1	1	1	1				3	3	3	11.3	11.3	11.3	27.485	W8JGP4;W8J809;W8J3D9;W8J2R1;W8IY05;Q0PA94;E1PN51	W8JGP4;W8J809;W8J3D9;W8J2R1;W8IY05;Q0PA94;E1PN51	>tr|W8JGP4|W8JGP4_CAMJE 2-hydroxy-6-oxohepta-2,4-dienoate hydrolase OS=Campylobacter jejuni subsp. jejuni NCTC 11168-GSv GN=N920_03980 PE=4 SV=1;>tr|W8J809|W8J809_CAMJE 2-hydroxy-6-oxohepta-2,4-dienoate hydrolase OS=Campylobacter jejuni subsp. jejuni NCTC
NaN	NaN	NaN	7	0	1	0	1	0	1				3	3	3	46.5	46.5	46.5	8.3588	W8JCK6;W8J2M2;W8IYK4;W8IXW1;W8IU07;Q0PA93;E1PN52	W8JCK6;W8J2M2;W8IYK4;W8IXW1;W8IU07;Q0PA93;E1PN52	>tr|W8JCK6|W8JCK6_CAMJE Prevent-host-death protein OS=Campylobacter jejuni subsp. jejuni NCTC 11168-GSv GN=N920_03985 PE=4 SV=1;>tr|W8J2M2|W8J2M2_CAMJE Prevent-host-death protein OS=Campylobacter jejuni subsp. jejuni NCTC 11168-mfK12E5 GN=N918_03960 PE=4 S
NaN	NaN	NaN	7	3	3	3	3	3	3				8	8	8	25.7	25.7	25.7	39.953	E1PN53;W8J778;W8J1R1;W8IX78;W8IT29;W8INR3;Q9PPC2	E1PN53;W8J778;W8J1R1;W8IX78;W8IT29;W8INR3;Q9PPC2	>tr|E1PN53|E1PN53_CAMJM D-alanine--D-alanine ligase OS=Campylobacter jejuni subsp. jejuni serotype HS21 (strain M1 / 99/308) GN=ddl PE=3 SV=1;>tr|W8J778|W8J778_CAMJE D-alanine--D-alanine ligase OS=Campylobacter jejuni subsp. jejuni NCTC 11168-GSv GN=ddl PE
NaN	NaN	NaN	7	0	1	0	1	0	1				5	5	5	26.2	26.2	26.2	19.933	W8JKF4;W8JFT5;W8J6E2;W8ISH8;W8IN14;Q9PPC1;E1PN54	W8JKF4;W8JFT5;W8J6E2;W8ISH8;W8IN14;Q9PPC1;E1PN54	>tr|W8JKF4|W8JKF4_CAMJE Holliday junction ATP-dependent DNA helicase RuvA OS=Campylobacter jejuni subsp. jejuni NCTC 11168-mfK12E5 GN=ruvA PE=3 SV=1;>tr|W8JFT5|W8JFT5_CAMJE Holliday junction ATP-dependent DNA helicase RuvA OS=Campylobacter jejuni subsp. je
NaN	NaN	NaN	7	6	3	6	3	6	3				21	21	21	33.4	33.4	33.4	70.834	W8JQG1;W8JC26;W8JAL3;W8J7I3;W8J5Q6;Q0PA90;E1PN55	W8JQG1;W8JC26;W8JAL3;W8J7I3;W8J5Q6;Q0PA90;E1PN55	>tr|W8JQG1|W8JQG1_CAMJE ATPase OS=Campylobacter jejuni subsp. jejuni NCTC 11168-GSv GN=N920_04000 PE=4 SV=1;>tr|W8JC26|W8JC26_CAMJE ATPase OS=Campylobacter jejuni subsp. jejuni NCTC 11168-mfK12E5 GN=N918_03975 PE=4 SV=1;>tr|W8JAL3|W8JAL3_CAMJE ATPase OS=Ca
NaN	NaN	NaN	7	15	13	15	13	15	13				23	23	23	51.3	51.3	51.3	53.586	E1PN58;W8JGQ1;W8J814;W8J3E4;W8J2R6;W8IY10;Q9PPB8	E1PN58;W8JGQ1;W8J814;W8J3E4;W8J2R6;W8IY10;Q9PPB8	>tr|E1PN58|E1PN58_CAMJM Cysteine--tRNA ligase OS=Campylobacter jejuni subsp. jejuni serotype HS21 (strain M1 / 99/308) GN=cysS PE=3 SV=1;>tr|W8JGQ1|W8JGQ1_CAMJE Cysteine--tRNA ligase OS=Campylobacter jejuni subsp. jejuni NCTC 11168-GSv GN=cysS PE=3 SV=1;>t
NaN	NaN	NaN	7	0	0	0	0	0	0				1	1	1	3.4	3.4	3.4	65.326	W8JCL1;W8J2M7;W8IYK8;W8IXW4;W8IU11;Q0PA87;E1PN59	W8JCL1;W8J2M7;W8IYK8;W8IXW4;W8IU11;Q0PA87;E1PN59	>tr|W8JCL1|W8JCL1_CAMJE ABC transporter permease OS=Campylobacter jejuni subsp. jejuni NCTC 11168-GSv GN=N920_04015 PE=3 SV=1;>tr|W8J2M7|W8J2M7_CAMJE ABC transporter permease OS=Campylobacter jejuni subsp. jejuni NCTC 11168-mfK12E5 GN=N918_03990 PE=3 SV=1;
NaN	NaN	NaN	7	7	4	7	4	7	4				12	12	12	47.7	47.7	47.7	38.978	E1PN60;W8J783;W8J1R6;W8IX82;W8IT36;W8INR7;Q0PA86	E1PN60;W8J783;W8J1R6;W8IX82;W8IT36;W8INR7;Q0PA86	>tr|E1PN60|E1PN60_CAMJM Dihydroorotate dehydrogenase (quinone) OS=Campylobacter jejuni subsp. jejuni serotype HS21 (strain M1 / 99/308) GN=pyrD PE=4 SV=1;>tr|W8J783|W8J783_CAMJE Dihydroorotate dehydrogenase (quinone) OS=Campylobacter jejuni subsp. jejuni N
NaN	NaN	NaN	7	0	0	0	0	0	0				2	2	2	6.7	6.7	6.7	48.043	W8JKG0;W8JFU2;W8J6E6;W8ISI2;W8IN18;Q0PA85;E1PN61	W8JKG0;W8JFU2;W8J6E6;W8ISI2;W8IN18;Q0PA85;E1PN61	>tr|W8JKG0|W8JKG0_CAMJE Protease OS=Campylobacter jejuni subsp. jejuni NCTC 11168-mfK12E5 GN=N918_04000 PE=3 SV=1;>tr|W8JFU2|W8JFU2_CAMJE Protease OS=Campylobacter jejuni subsp. jejuni NCTC 11168-mcK12E5 GN=N917_04005 PE=3 SV=1;>tr|W8J6E6|W8J6E6_CAMJE Prot
14	1	1	1	12	10	1	1	1	1				14	1	1	66.4	2.7	2.7	32.68	E1PN62	E1PN62	>tr|E1PN62|E1PN62_CAMJM 4-hydroxy-tetrahydrodipicolinate synthase OS=Campylobacter jejuni subsp. jejuni serotype HS21 (strain M1 / 99/308) GN=dapA PE=3 SV=1
NaN	NaN	NaN	6	11	10	11	10	3	2				14	14	4	71	71	25.1	28.127	E1PN63;W8JGQ7;W8J820;W8J3E9;W8J2S1;W8IY17	E1PN63;W8JGQ7;W8J820;W8J3E9;W8J2S1;W8IY17	>tr|E1PN63|E1PN63_CAMJM Oxidoreductase, short chain dehydrogenase/reductase family OS=Campylobacter jejuni subsp. jejuni serotype HS21 (strain M1 / 99/308) GN=CJM1_0784 PE=4 SV=1;>tr|W8JGQ7|W8JGQ7_CAMJE 7-alpha-hydroxysteroid dehydrogenase OS=Campylobacter
NaN	NaN	NaN	7	3	6	3	6	3	6				8	8	8	58.1	58.1	58.1	23.031	E1PN65;W8J787;W8J1R9;W8IX86;W8IT41;W8INS1;Q0PA81	E1PN65;W8J787;W8J1R9;W8IX86;W8IT41;W8INS1;Q0PA81	>tr|E1PN65|E1PN65_CAMJM Metallo-beta-lactamase family protein OS=Campylobacter jejuni subsp. jejuni serotype HS21 (strain M1 / 99/308) GN=glx2 PE=4 SV=1;>tr|W8J787|W8J787_CAMJE Beta-lactamase OS=Campylobacter jejuni subsp. jejuni NCTC 11168-GSv GN=N920_040
NaN	NaN	NaN	7	2	3	2	3	2	3				8	8	8	37	37	37	27.462	W8JKG5;W8JFU4;W8J6F0;W8ISI7;W8IN23;Q9PPB0;E1PN66	W8JKG5;W8JFU4;W8J6F0;W8ISI7;W8IN23;Q9PPB0;E1PN66	>tr|W8JKG5|W8JKG5_CAMJE NH(3)-dependent NAD(+) synthetase OS=Campylobacter jejuni subsp. jejuni NCTC 11168-mfK12E5 GN=nadE PE=3 SV=1;>tr|W8JFU4|W8JFU4_CAMJE NH(3)-dependent NAD(+) synthetase OS=Campylobacter jejuni subsp. jejuni NCTC 11168-mcK12E5 GN=nadE
NaN	NaN	NaN	7	13	17	13	17	13	17				22	22	22	60.2	60.2	60.2	53.884	E1PN68;W8JGR4;W8J826;W8J3F4;W8J2S7;W8IY22;Q0PA78	E1PN68;W8JGR4;W8J826;W8J3F4;W8J2S7;W8IY22;Q0PA78	>tr|E1PN68|E1PN68_CAMJM Threonine synthase OS=Campylobacter jejuni subsp. jejuni serotype HS21 (strain M1 / 99/308) GN=thrC PE=4 SV=1;>tr|W8JGR4|W8JGR4_CAMJE Threonine synthase OS=Campylobacter jejuni subsp. jejuni NCTC 11168-GSv GN=N920_04060 PE=4 SV=1;>t
NaN	NaN	NaN	7	5	3	5	3	5	3				12	12	12	62.1	62.1	62.1	27.585	E1PN69;Q0PA77;W8JCM0;W8J2N7;W8IYL9;W8IXX3;W8IU18	E1PN69;Q0PA77;W8JCM0;W8J2N7;W8IYL9;W8IXX3;W8IU18	>tr|E1PN69|E1PN69_CAMJM 3-deoxy-manno-octulosonate cytidylyltransferase OS=Campylobacter jejuni subsp. jejuni serotype HS21 (strain M1 / 99/308) GN=kdsB PE=4 SV=1;>tr|Q0PA77|Q0PA77_CAMJE 3-deoxy-manno-octulosonate cytidylyltransferase OS=Campylobacter jeju
NaN	NaN	NaN	2	0	8	0	8	0	1				12	12	1	33.7	33.7	3.9	48.932	E1PN70;Q0PA74	E1PN70	>tr|E1PN70|E1PN70_CAMJM Uncharacterized protein OS=Campylobacter jejuni subsp. jejuni serotype HS21 (strain M1 / 99/308) GN=CJM1_0791 PE=4 SV=1
6	6	2	1	2	5	2	5	1	2				6	6	2	30.9	30.9	10.2	28.89	E1PN71	E1PN71	>tr|E1PN71|E1PN71_CAMJM Putative glutamine binding periplasmic protein OS=Campylobacter jejuni subsp. jejuni serotype HS21 (strain M1 / 99/308) GN=glnH PE=4 SV=1
NaN	NaN	NaN	7	6	4	6	4	6	4				17	17	17	52.9	52.9	52.9	48.144	E1PN73;W8JQH6;W8JC42;W8JAM9;W8J7J8;W8J5S1;Q9PPA2	E1PN73;W8JQH6;W8JC42;W8JAM9;W8J7J8;W8J5S1;Q9PPA2	>tr|E1PN73|E1PN73_CAMJM Bifunctional protein GlmU OS=Campylobacter jejuni subsp. jejuni serotype HS21 (strain M1 / 99/308) GN=glmU PE=3 SV=1;>tr|W8JQH6|W8JQH6_CAMJE Bifunctional protein GlmU OS=Campylobacter jejuni subsp. jejuni NCTC 11168-GSv GN=glmU PE=3
NaN	NaN	NaN	7	0	0	0	0	0	0				1	1	1	3.9	3.9	3.9	43.288	W8JGR8;W8J830;W8J3F9;W8J2T3;W8IY27;Q0PA68;E1PN74	W8JGR8;W8J830;W8J3F9;W8J2T3;W8IY27;Q0PA68;E1PN74	>tr|W8JGR8|W8JGR8_CAMJE Phosphopantothenate synthase OS=Campylobacter jejuni subsp. jejuni NCTC 11168-GSv GN=N920_04100 PE=4 SV=1;>tr|W8J830|W8J830_CAMJE Phosphopantothenate synthase OS=Campylobacter jejuni subsp. jejuni NCTC 11168-mfK12E5 GN=N918_04075 PE
NaN	NaN	NaN	7	1	2	1	2	1	2				5	5	5	28.3	28.3	28.3	24.105	W8JCM4;W8J2P4;W8IYM4;W8IXX9;W8IU23;Q0PA67;E1PN75	W8JCM4;W8J2P4;W8IYM4;W8IXX9;W8IU23;Q0PA67;E1PN75	>tr|W8JCM4|W8JCM4_CAMJE Uncharacterized protein OS=Campylobacter jejuni subsp. jejuni NCTC 11168-GSv GN=N920_04105 PE=4 SV=1;>tr|W8J2P4|W8J2P4_CAMJE Uncharacterized protein OS=Campylobacter jejuni subsp. jejuni NCTC 11168-mfK12E5 GN=N918_04080 PE=4 SV=1;>t
NaN	NaN	NaN	7	1	1	1	1	1	1				2	2	2	8.1	8.1	8.1	26.087	W8J793;W8J1S7;W8IX91;W8IT53;W8INT2;Q9PP99;E1PN76	W8J793;W8J1S7;W8IX91;W8IT53;W8INT2;Q9PP99;E1PN76	>tr|W8J793|W8J793_CAMJE Isoprenyl transferase OS=Campylobacter jejuni subsp. jejuni NCTC 11168-GSv GN=N920_04110 PE=3 SV=1;>tr|W8J1S7|W8J1S7_CAMJE Isoprenyl transferase OS=Campylobacter jejuni subsp. jejuni NCTC 11168-mfK12E5 GN=N918_04085 PE=3 SV=1;>tr|W8
NaN	NaN	NaN	7	2	0	2	0	2	0				6	6	6	16.4	16.4	16.4	44.035	E1PN80;W8JCM9;W8J2P8;W8IYM8;W8IXY3;W8IU27;Q0PA62	E1PN80;W8JCM9;W8J2P8;W8IYM8;W8IXY3;W8IU27;Q0PA62	>tr|E1PN80|E1PN80_CAMJM Threonine dehydratase OS=Campylobacter jejuni subsp. jejuni serotype HS21 (strain M1 / 99/308) GN=ilvA PE=4 SV=1;>tr|W8JCM9|W8JCM9_CAMJE Threonine dehydratase OS=Campylobacter jejuni subsp. jejuni NCTC 11168-GSv GN=N920_04130 PE=4 S
NaN	NaN	NaN	7	2	0	2	0	2	0				2	2	2	5.6	5.6	5.6	42.275	W8JQI7;W8JC51;W8JAP3;W8J7K7;W8J5S7;Q9PP92;E1PN82	W8JQI7;W8JC51;W8JAP3;W8J7K7;W8J5S7;Q9PP92;E1PN82	>tr|W8JQI7|W8JQI7_CAMJE tRNA/tmRNA (uracil-C(5))-methyltransferase OS=Campylobacter jejuni subsp. jejuni NCTC 11168-GSv GN=trmA PE=3 SV=1;>tr|W8JC51|W8JC51_CAMJE tRNA/tmRNA (uracil-C(5))-methyltransferase OS=Campylobacter jejuni subsp. jejuni NCTC 11168-mf
NaN	NaN	NaN	7	7	10	7	10	7	10				13	13	13	55.8	55.8	55.8	28.006	E1PN84;W8JCN2;W8J2Q3;W8IYN3;W8IXY8;W8IU31;Q0PA57	E1PN84;W8JCN2;W8J2Q3;W8IYN3;W8IXY8;W8IU31;Q0PA57	>tr|E1PN84|E1PN84_CAMJM Oxidoreductase, short chain dehydrogenase/reductase family OS=Campylobacter jejuni subsp. jejuni serotype HS21 (strain M1 / 99/308) GN=CJM1_0805 PE=3 SV=1;>tr|W8JCN2|W8JCN2_CAMJE Oxidoreductase OS=Campylobacter jejuni subsp. jejuni
NaN	NaN	NaN	7	5	8	5	8	5	8				10	10	10	35.4	35.4	35.4	46.713	E1PN85;Q0PA56;W8J7A5;W8J1T6;W8IX96;W8IT66;W8INU2	E1PN85;Q0PA56;W8J7A5;W8J1T6;W8IX96;W8IT66;W8INU2	>tr|E1PN85|E1PN85_CAMJM Ankyrin repeat protein OS=Campylobacter jejuni subsp. jejuni serotype HS21 (strain M1 / 99/308) GN=CJM1_0806 PE=4 SV=1;>tr|Q0PA56|Q0PA56_CAMJE Ankyrin repeat-containing putative periplasmic protein OS=Campylobacter jejuni subsp. jej
45	45	6	1	32	34	32	34	3	4				45	45	6	69.1	69.1	13.6	92.736	E1PN86	E1PN86	>tr|E1PN86|E1PN86_CAMJM Aconitate hydratase 2 OS=Campylobacter jejuni subsp. jejuni serotype HS21 (strain M1 / 99/308) GN=acnB PE=3 SV=1
NaN	NaN	NaN	7	0	0	0	0	0	0				1	1	1	7.3	7.3	7.3	17.203	W8JQJ2;W8JC55;W8JAQ0;W8J7L2;W8J5T1;Q0PA54;E1PN87	W8JQJ2;W8JC55;W8JAQ0;W8J7L2;W8J5T1;Q0PA54;E1PN87	>tr|W8JQJ2|W8JQJ2_CAMJE Methylated-DNA--protein-cysteine methyltransferase OS=Campylobacter jejuni subsp. jejuni NCTC 11168-GSv GN=N920_04170 PE=3 SV=1;>tr|W8JC55|W8JC55_CAMJE Methylated-DNA--protein-cysteine methyltransferase OS=Campylobacter jejuni subsp
NaN	NaN	NaN	7	0	0	0	0	0	0				4	4	4	12.8	12.8	12.8	36.922	E1PN88;W8JGT5;W8J844;W8J3H5;W8J2V0;W8IY44;Q0PA53	E1PN88;W8JGT5;W8J844;W8J3H5;W8J2V0;W8IY44;Q0PA53	>tr|E1PN88|E1PN88_CAMJM Uncharacterized protein OS=Campylobacter jejuni subsp. jejuni serotype HS21 (strain M1 / 99/308) GN=CJM1_0809 PE=4 SV=1;>tr|W8JGT5|W8JGT5_CAMJE Uncharacterized protein OS=Campylobacter jejuni subsp. jejuni NCTC 11168-GSv GN=N920_041
20	20	6	1	6	9	6	9	2	3				20	20	6	34.6	34.6	9.1	72.234	E1PN89	E1PN89	>tr|E1PN89|E1PN89_CAMJM Methionine--tRNA ligase OS=Campylobacter jejuni subsp. jejuni serotype HS21 (strain M1 / 99/308) GN=metG PE=3 SV=1
NaN	NaN	NaN	7	0	0	0	0	0	0				2	2	2	41.5	41.5	41.5	7.6174	W8J7A9;W8J1U0;W8IXA1;W8IT72;W8INU6;Q0PA51;E1PN90	W8J7A9;W8J1U0;W8IXA1;W8IT72;W8INU6;Q0PA51;E1PN90	>tr|W8J7A9|W8J7A9_CAMJE Uncharacterized protein OS=Campylobacter jejuni subsp. jejuni NCTC 11168-GSv GN=N920_04185 PE=4 SV=1;>tr|W8J1U0|W8J1U0_CAMJE Uncharacterized protein OS=Campylobacter jejuni subsp. jejuni NCTC 11168-mfK12E5 GN=N918_04160 PE=4 SV=1;>t
NaN	NaN	NaN	7	7	8	7	8	7	8				14	14	14	58.6	58.6	58.6	31.467	E1PN91;W8JKI8;W8JFW8;W8J6H8;W8ISL2;W8IN48;Q0PA50	E1PN91;W8JKI8;W8JFW8;W8J6H8;W8ISL2;W8IN48;Q0PA50	>tr|E1PN91|E1PN91_CAMJM Fructose-1,6-bisphosphatase class 1 OS=Campylobacter jejuni subsp. jejuni serotype HS21 (strain M1 / 99/308) GN=fbp PE=3 SV=1;>tr|W8JKI8|W8JKI8_CAMJE Fructose-1,6-bisphosphatase class 1 OS=Campylobacter jejuni subsp. jejuni NCTC 111
NaN	NaN	NaN	7	2	3	2	3	2	3				5	5	5	41.1	41.1	41.1	18.531	E1PN92;W8JQJ9;W8JC59;W8JAQ5;W8J7L7;W8J5T5;Q0PA49	E1PN92;W8JQJ9;W8JC59;W8JAQ5;W8J7L7;W8J5T5;Q0PA49	>tr|E1PN92|E1PN92_CAMJM Molybdopterin-guanine dinucleotide biosynthesis protein MobB OS=Campylobacter jejuni subsp. jejuni serotype HS21 (strain M1 / 99/308) GN=mobB PE=4 SV=1;>tr|W8JQJ9|W8JQJ9_CAMJE Molybdopterin-guanine dinucleotide biosynthesis protein
NaN	NaN	NaN	7	12	13	12	13	12	13				18	18	18	53.6	53.6	53.6	50.087	E1PN96;W8J7B3;W8J1U3;W8IXA6;W8IT77;W8INV0;Q9PP78	E1PN96;W8J7B3;W8J1U3;W8IXA6;W8IT77;W8INV0;Q9PP78	>tr|E1PN96|E1PN96_CAMJM Glutamate--tRNA ligase OS=Campylobacter jejuni subsp. jejuni serotype HS21 (strain M1 / 99/308) GN=gltX1 PE=3 SV=1;>tr|W8J7B3|W8J7B3_CAMJE Glutamate--tRNA ligase OS=Campylobacter jejuni subsp. jejuni NCTC 11168-GSv GN=gltX PE=3 SV=1
NaN	NaN	NaN	7	2	2	2	2	2	2				8	8	8	35.2	35.2	35.2	31.724	W8JEH8;W8J9X8;W8J579;W8J4P5;W8IZW4;Q0P7Y4;E1PN98	W8JEH8;W8J9X8;W8J579;W8J4P5;W8IZW4;Q0P7Y4;E1PN98	>tr|W8JEH8|W8JEH8_CAMJE Geranyltranstransferase OS=Campylobacter jejuni subsp. jejuni NCTC 11168-GSv GN=N920_08205 PE=3 SV=1;>tr|W8J9X8|W8J9X8_CAMJE Geranyltranstransferase OS=Campylobacter jejuni subsp. jejuni NCTC 11168-mfK12E5 GN=N918_08180 PE=3 SV=1;>t
23	23	6	1	10	4	10	4	4	3				23	23	6	44	44	10.8	69.605	E1PN99	E1PN99	>tr|E1PN99|E1PN99_CAMJM Transketolase OS=Campylobacter jejuni subsp. jejuni serotype HS21 (strain M1 / 99/308) GN=tkt PE=3 SV=1
NaN	NaN	NaN	7	5	7	5	7	5	7				9	9	9	50	50	50	27.425	E1PNA5;W8J8D4;W8J3L8;W8IZ13;W8IV27;W8IQG1;Q0P7X7	E1PNA5;W8J8D4;W8J3L8;W8IZ13;W8IV27;W8IQG1;Q0P7X7	>tr|E1PNA5|E1PNA5_CAMJM Methionine aminopeptidase OS=Campylobacter jejuni subsp. jejuni serotype HS21 (strain M1 / 99/308) GN=map PE=3 SV=1;>tr|W8J8D4|W8J8D4_CAMJE Methionine aminopeptidase OS=Campylobacter jejuni subsp. jejuni NCTC 11168-GSv GN=map PE=3 S
NaN	NaN	NaN	7	2	1	2	1	2	1				4	4	4	21.9	21.9	21.9	27.7	E1PNA6;W8JSD1;W8JME1;W8JHM0;W8IUD5;W8IPV9;Q9PM24	E1PNA6;W8JSD1;W8JME1;W8JHM0;W8IUD5;W8IPV9;Q9PM24	>tr|E1PNA6|E1PNA6_CAMJM Glutamate racemase OS=Campylobacter jejuni subsp. jejuni serotype HS21 (strain M1 / 99/308) GN=murI PE=3 SV=1;>tr|W8JSD1|W8JSD1_CAMJE Glutamate racemase OS=Campylobacter jejuni subsp. jejuni NCTC 11168-GSv GN=murI PE=3 SV=1;>tr|W8JM
3	3	3	1	0	3	0	3	0	3				3	3	3	100	100	100	6.226	E1PNB0	E1PNB0	>tr|E1PNB0|E1PNB0_CAMJM Uncharacterized protein OS=Campylobacter jejuni subsp. jejuni serotype HS21 (strain M1 / 99/308) GN=CJM1_1598 PE=4 SV=1
NaN	NaN	NaN	6	0	0	0	0	0	0				2	2	2	26.9	26.9	26.9	7.5884	E1PNB1;W8JJK9;W8JAW9;W8J0V1;W8IWT9;W8IVZ1	E1PNB1;W8JJK9;W8JAW9;W8J0V1;W8IWT9;W8IVZ1	>tr|E1PNB1|E1PNB1_CAMJM Uncharacterized protein OS=Campylobacter jejuni subsp. jejuni serotype HS21 (strain M1 / 99/308) GN=CJM1_1599 PE=4 SV=1;>tr|W8JJK9|W8JJK9_CAMJE Uncharacterized protein OS=Campylobacter jejuni subsp. jejuni NCTC 11168-GSv GN=N920_082
NaN	NaN	NaN	7	2	1	2	1	2	1				9	9	9	14.8	14.8	14.8	77.632	E1PNB2;W8J967;W8J4F1;W8J0H4;W8IZS6;W8IVV6;Q0P7X1	E1PNB2;W8J967;W8J4F1;W8J0H4;W8IZS6;W8IVV6;Q0P7X1	>tr|E1PNB2|E1PNB2_CAMJM Putative integral membrane protein OS=Campylobacter jejuni subsp. jejuni serotype HS21 (strain M1 / 99/308) GN=CJM1_1600 PE=4 SV=1;>tr|W8J967|W8J967_CAMJE Iron permease OS=Campylobacter jejuni subsp. jejuni NCTC 11168-GSv GN=N920_08
NaN	NaN	NaN	7	4	5	4	5	4	5				7	7	7	64.2	64.2	64.2	19.642	W8J8E0;W8J3M3;W8IZ19;W8IV30;W8IQG4;Q0P7X0;E1PNB3	W8J8E0;W8J3M3;W8IZ19;W8IV30;W8IQG4;Q0P7X0;E1PNB3	>tr|W8J8E0|W8J8E0_CAMJE Iron transporter OS=Campylobacter jejuni subsp. jejuni NCTC 11168-GSv GN=N920_08280 PE=4 SV=1;>tr|W8J3M3|W8J3M3_CAMJE Iron transporter OS=Campylobacter jejuni subsp. jejuni NCTC 11168-mfK12E5 GN=N918_08255 PE=4 SV=1;>tr|W8IZ19|W8IZ1
NaN	NaN	NaN	7	0	0	0	0	0	0				2	2	2	5.6	5.6	5.6	54.098	E1PNB4;W8JSD5;W8JME8;W8JHM4;W8IUD8;W8IPW4;Q0P7W9	E1PNB4;W8JSD5;W8JME8;W8JHM4;W8IUD8;W8IPW4;Q0P7W9	>tr|E1PNB4|E1PNB4_CAMJM Putative membrane protein OS=Campylobacter jejuni subsp. jejuni serotype HS21 (strain M1 / 99/308) GN=CJM1_1602 PE=4 SV=1;>tr|W8JSD5|W8JSD5_CAMJE Membrane protein OS=Campylobacter jejuni subsp. jejuni NCTC 11168-GSv GN=N920_08285 PE
NaN	NaN	NaN	7	0	0	0	0	0	0				2	2	2	5.8	5.8	5.8	47.395	W8JIN9;W8JDX9;W8JCY7;W8J9F1;W8J7R7;E1PNB5;Q0P7W8	W8JIN9;W8JDX9;W8JCY7;W8J9F1;W8J7R7;E1PNB5;Q0P7W8	>tr|W8JIN9|W8JIN9_CAMJE ABC transporter permease OS=Campylobacter jejuni subsp. jejuni NCTC 11168-GSv GN=N920_08290 PE=4 SV=1;>tr|W8JDX9|W8JDX9_CAMJE ABC transporter permease OS=Campylobacter jejuni subsp. jejuni NCTC 11168-mfK12E5 GN=N918_08265 PE=4 SV=1;
NaN	NaN	NaN	7	0	0	0	0	0	0				3	3	3	9.4	9.4	9.4	41.129	E1PNB6;W8JEJ4;W8J9Z4;W8J592;W8J4Q8;W8IZY1;Q0P7W7	E1PNB6	>tr|E1PNB6|E1PNB6_CAMJM ABC transporter, permease protein OS=Campylobacter jejuni subsp. jejuni serotype HS21 (strain M1 / 99/308) GN=CJM1_1604 PE=4 SV=1
NaN	NaN	NaN	7	4	3	4	3	4	3				6	6	6	59.3	59.3	59.3	24.328	W8J972;W8J4F5;W8J0H9;W8IZT1;W8IVW2;E1PNB7;Q0P7W6	W8J972;W8J4F5;W8J0H9;W8IZT1;W8IVW2;E1PNB7;Q0P7W6	>tr|W8J972|W8J972_CAMJE GTPase OS=Campylobacter jejuni subsp. jejuni NCTC 11168-GSv GN=N920_08300 PE=3 SV=1;>tr|W8J4F5|W8J4F5_CAMJE GTPase OS=Campylobacter jejuni subsp. jejuni NCTC 11168-mfK12E5 GN=N918_08275 PE=3 SV=1;>tr|W8J0H9|W8J0H9_CAMJE GTPase OS=Ca
NaN	NaN	NaN	7	0	0	0	0	0	0				3	3	3	22.8	22.8	22.8	18.086	W8J8E4;W8J3M8;W8IZ26;W8IV35;W8IQG8;Q0P7W5;E1PNB8	W8J8E4;W8J3M8;W8IZ26;W8IV35;W8IQG8;Q0P7W5;E1PNB8	>tr|W8J8E4|W8J8E4_CAMJE Thioredoxin OS=Campylobacter jejuni subsp. jejuni NCTC 11168-GSv GN=N920_08305 PE=4 SV=1;>tr|W8J3M8|W8J3M8_CAMJE Thioredoxin OS=Campylobacter jejuni subsp. jejuni NCTC 11168-mfK12E5 GN=N918_08280 PE=4 SV=1;>tr|W8IZ26|W8IZ26_CAMJE Th
NaN	NaN	NaN	7	0	0	0	0	0	0				1	1	1	6.6	6.6	6.6	18.863	W8JSD9;W8JMF2;W8JHM9;W8IUE4;W8IPW8;Q0P7W4;E1PNB9	W8JSD9;W8JMF2;W8JHM9;W8IUE4;W8IPW8;Q0P7W4;E1PNB9	>tr|W8JSD9|W8JSD9_CAMJE Thioredoxin OS=Campylobacter jejuni subsp. jejuni NCTC 11168-GSv GN=N920_08310 PE=4 SV=1;>tr|W8JMF2|W8JMF2_CAMJE Thioredoxin OS=Campylobacter jejuni subsp. jejuni NCTC 11168-mfK12E5 GN=N918_08285 PE=4 SV=1;>tr|W8JHM9|W8JHM9_CAMJE Th
4	4	4	1	2	2	2	2	2	2				4	4	4	27.9	27.9	27.9	16.601	E1PNC1	E1PNC1	>tr|E1PNC1|E1PNC1_CAMJM Uncharacterized protein OS=Campylobacter jejuni subsp. jejuni serotype HS21 (strain M1 / 99/308) GN=CJM1_1609 PE=4 SV=1
NaN	NaN	NaN	7	2	3	2	3	2	3				7	7	7	39.5	39.5	39.5	25.202	E1PNC3;W8J976;W8J4G0;W8J0I4;W8IZT6;W8IVW7;Q0P7V9	E1PNC3;W8J976;W8J4G0;W8J0I4;W8IZT6;W8IVW7;Q0P7V9	>tr|E1PNC3|E1PNC3_CAMJM Uncharacterized protein OS=Campylobacter jejuni subsp. jejuni serotype HS21 (strain M1 / 99/308) GN=cgpA PE=4 SV=1;>tr|W8J976|W8J976_CAMJE Uncharacterized protein OS=Campylobacter jejuni subsp. jejuni NCTC 11168-GSv GN=N920_08355 PE
NaN	NaN	NaN	7	4	1	4	1	4	1				8	8	8	26.3	26.3	26.3	44.948	E1PNC5;W8JSE3;W8JMF8;W8JHN6;W8IUE9;W8IPX3;P42448	E1PNC5;W8JSE3;W8JMF8;W8JHN6;W8IUE9;W8IPX3;P42448	>tr|E1PNC5|E1PNC5_CAMJM Enolase OS=Campylobacter jejuni subsp. jejuni serotype HS21 (strain M1 / 99/308) GN=eno PE=3 SV=1;>tr|W8JSE3|W8JSE3_CAMJE Enolase OS=Campylobacter jejuni subsp. jejuni NCTC 11168-GSv GN=eno PE=3 SV=1;>tr|W8JMF8|W8JMF8_CAMJE Enolase
NaN	NaN	NaN	7	12	10	12	10	12	10				16	16	16	62.1	62.1	62.1	37.049	W8JIP7;W8JDY9;W8JCZ6;W8J9G0;W8J7T1;Q0P7V6;E1PNC6	W8JIP7;W8JDY9;W8JCZ6;W8J9G0;W8J7T1;Q0P7V6;E1PNC6	>tr|W8JIP7|W8JIP7_CAMJE Protein RecA OS=Campylobacter jejuni subsp. jejuni NCTC 11168-GSv GN=recA PE=3 SV=1;>tr|W8JDY9|W8JDY9_CAMJE Protein RecA OS=Campylobacter jejuni subsp. jejuni NCTC 11168-mfK12E5 GN=recA PE=3 SV=1;>tr|W8JCZ6|W8JCZ6_CAMJE Protein RecA
NaN	NaN	NaN	7	3	1	3	1	3	1				6	6	6	26.9	26.9	26.9	32.663	E1PNC7;W8JEK0;W8JA04;W8J5A2;W8J4R8;W8IZZ2;Q0P7V5	E1PNC7;W8JEK0;W8JA04;W8J5A2;W8J4R8;W8IZZ2;Q0P7V5	>tr|E1PNC7|E1PNC7_CAMJM Uncharacterized protein OS=Campylobacter jejuni subsp. jejuni serotype HS21 (strain M1 / 99/308) GN=CJM1_1620 PE=4 SV=1;>tr|W8JEK0|W8JEK0_CAMJE Succinyl-CoA ligase OS=Campylobacter jejuni subsp. jejuni NCTC 11168-GSv GN=N920_08375 P
NaN	NaN	NaN	7	0	1	0	1	0	1				2	2	2	8.1	8.1	8.1	28.993	W8J8F1;W8J3N7;W8IZ35;W8IV44;W8IQH6;Q9PM01;E1PNC9	W8J8F1;W8J3N7;W8IZ35;W8IV44;W8IQH6;Q9PM01;E1PNC9	>tr|W8J8F1|W8J8F1_CAMJE UDP-N-acetylenolpyruvoylglucosamine reductase OS=Campylobacter jejuni subsp. jejuni NCTC 11168-GSv GN=murB PE=3 SV=1;>tr|W8J3N7|W8J3N7_CAMJE UDP-N-acetylenolpyruvoylglucosamine reductase OS=Campylobacter jejuni subsp. jejuni NCTC 11
8	8	2	1	3	3	3	3	1	0				8	8	2	40.6	40.6	9.4	28.837	E1PND0	E1PND0	>tr|E1PND0|E1PND0_CAMJM Putative periplasmic protein OS=Campylobacter jejuni subsp. jejuni serotype HS21 (strain M1 / 99/308) GN=CJM1_1623 PE=4 SV=1
NaN	NaN	NaN	7	4	3	4	3	4	3				12	12	12	41.2	41.2	41.2	31.55	E1PND1;W8JIQ1;W8JDZ5;W8JD01;W8J9G4;W8J7T7;Q0P7U9	E1PND1;W8JIQ1;W8JDZ5;W8JD01;W8J9G4;W8J7T7;Q0P7U9	>tr|E1PND1|E1PND1_CAMJM CysQ protein OS=Campylobacter jejuni subsp. jejuni serotype HS21 (strain M1 / 99/308) GN=cysQ PE=4 SV=1;>tr|W8JIQ1|W8JIQ1_CAMJE CysQ protein OS=Campylobacter jejuni subsp. jejuni NCTC 11168-GSv GN=N920_08410 PE=4 SV=1;>tr|W8JDZ5|W8J
9	2	2	1	1	4	0	1	0	1				9	2	2	50.8	8.3	8.3	28.621	E1PND5	E1PND5	>tr|E1PND5|E1PND5_CAMJM Biotin synthase OS=Campylobacter jejuni subsp. jejuni serotype HS21 (strain M1 / 99/308) GN=bioB PE=4 SV=1
NaN	NaN	NaN	7	3	3	3	3	3	3				14	14	14	21.9	21.9	21.9	79.147	W8JSF1;W8JMG9;W8JHP5;W8IUF8;W8IPY4;Q9PLZ2;E1PND6	W8JSF1;W8JMG9;W8JHP5;W8IUF8;W8IPY4;Q9PLZ2;E1PND6	>tr|W8JSF1|W8JSF1_CAMJE DNA topoisomerase 1 OS=Campylobacter jejuni subsp. jejuni NCTC 11168-GSv GN=topA PE=3 SV=1;>tr|W8JMG9|W8JMG9_CAMJE DNA topoisomerase 1 OS=Campylobacter jejuni subsp. jejuni NCTC 11168-mfK12E5 GN=topA PE=3 SV=1;>tr|W8JHP5|W8JHP5_CAMJ
NaN	NaN	NaN	7	4	2	4	2	4	2				5	5	5	35.4	35.4	35.4	14.013	E1PNE6;W8J989;W8J4H7;W8J0J8;W8IZU9;W8IVY2;Q0P7U2	E1PNE6;W8J989;W8J4H7;W8J0J8;W8IZU9;W8IVY2;Q0P7U2	>tr|E1PNE6|E1PNE6_CAMJM 50S ribosomal protein L15 OS=Campylobacter jejuni subsp. jejuni serotype HS21 (strain M1 / 99/308) GN=rplO PE=3 SV=1;>tr|W8J989|W8J989_CAMJE 50S ribosomal protein L15 OS=Campylobacter jejuni subsp. jejuni NCTC 11168-GSv GN=rplO PE=3
NaN	NaN	NaN	7	3	4	3	4	3	4				7	7	7	39.5	39.5	39.5	15.796	W8J8G2;W8J3P9;W8IZ46;W8IV50;W8IQI4;Q9PLY8;E1PNE7	W8J8G2;W8J3P9;W8IZ46;W8IV50;W8IQI4;Q9PLY8;E1PNE7	>tr|W8J8G2|W8J8G2_CAMJE 30S ribosomal protein S5 OS=Campylobacter jejuni subsp. jejuni NCTC 11168-GSv GN=rpsE PE=3 SV=1;>tr|W8J3P9|W8J3P9_CAMJE 30S ribosomal protein S5 OS=Campylobacter jejuni subsp. jejuni NCTC 11168-mfK12E5 GN=rpsE PE=3 SV=1;>tr|W8IZ46|W
NaN	NaN	NaN	7	3	1	3	1	3	1				9	9	9	29.3	29.3	29.3	49.726	E1PNE8;W8JEX7;W8J6A2;W8J1I8;W8J0X0;W8IW43;Q9PJB0	E1PNE8;W8JEX7;W8J6A2;W8J1I8;W8J0X0;W8IW43;Q9PJB0	>tr|E1PNE8|E1PNE8_CAMJM Chromosomal replication initiator protein DnaA OS=Campylobacter jejuni subsp. jejuni serotype HS21 (strain M1 / 99/308) GN=dnaA PE=3 SV=1;>tr|W8JEX7|W8JEX7_CAMJE Chromosomal replication initiator protein DnaA OS=Campylobacter jejuni
NaN	NaN	NaN	7	20	21	20	21	20	21				27	27	27	78	78	78	40.978	E1PNE9;W8JAX8;W8J0W5;W8IWV4;W8IW04;W8IS97;Q0PCC3	E1PNE9;W8JAX8;W8J0W5;W8IWV4;W8IW04;W8IS97;Q0PCC3	>tr|E1PNE9|E1PNE9_CAMJM DNA polymerase III subunit beta OS=Campylobacter jejuni subsp. jejuni serotype HS21 (strain M1 / 99/308) GN=dnaN PE=4 SV=1;>tr|W8JAX8|W8JAX8_CAMJE DNA polymerase III subunit beta OS=Campylobacter jejuni subsp. jejuni NCTC 11168-GSv
NaN	NaN	NaN	8	2	0	2	0	2	0				12	12	12	17	17	17	86.648	W8J5F8;W8J042;W8IVC8;W8IRC7;W8ILZ6;O87667;E1PNF0;Q8L0N0	W8J5F8;W8J042;W8IVC8;W8IRC7;W8ILZ6;O87667;E1PNF0;Q8L0N0	>tr|W8J5F8|W8J5F8_CAMJE DNA gyrase subunit B OS=Campylobacter jejuni subsp. jejuni NCTC 11168-GSv GN=gyrB PE=3 SV=1;>tr|W8J042|W8J042_CAMJE DNA gyrase subunit B OS=Campylobacter jejuni subsp. jejuni NCTC 11168-mfK12E5 GN=gyrB PE=3 SV=1;>tr|W8IVC8|W8IVC8_CA
NaN	NaN	NaN	7	0	0	0	0	0	0				2	2	2	4.6	4.6	4.6	46.256	W8JNF8;W8JAF0;W8J8S2;W8J5R3;W8J3T8;Q0PCC0;E1PNF2	W8JNF8;W8JAF0;W8J8S2;W8J5R3;W8J3T8;Q0PCC0;E1PNF2	>tr|W8JNF8|W8JNF8_CAMJE Molybdopterin containing oxidoreductase OS=Campylobacter jejuni subsp. jejuni NCTC 11168-GSv GN=N920_00025 PE=4 SV=1;>tr|W8JAF0|W8JAF0_CAMJE Molybdopterin containing oxidoreductase OS=Campylobacter jejuni subsp. jejuni NCTC 11168-mf
NaN	NaN	NaN	7	0	0	0	0	0	0				3	3	3	6.9	6.9	6.9	53.347	W8J5G3;W8J044;W8IVD2;W8IRD0;W8IM00;Q0PCB6;E1PNF5	W8J5G3;W8J044;W8IVD2;W8IRD0;W8IM00;Q0PCB6;E1PNF5	>tr|W8J5G3|W8J5G3_CAMJE Glutamate synthase subunit beta OS=Campylobacter jejuni subsp. jejuni NCTC 11168-GSv GN=N920_00045 PE=4 SV=1;>tr|W8J044|W8J044_CAMJE Glutamate synthase subunit beta OS=Campylobacter jejuni subsp. jejuni NCTC 11168-mfK12E5 GN=N918_00
NaN	NaN	NaN	7	8	9	8	9	8	9				10	10	10	58.1	58.1	58.1	24.54	E1PNF8;W8JEY6;W8J6B0;W8J1J6;W8J0X9;W8IW51;Q0PCB3	E1PNF8;W8JEY6;W8J6B0;W8J1J6;W8J0X9;W8IW51;Q0PCB3	>tr|E1PNF8|E1PNF8_CAMJM Rubrerythrin OS=Campylobacter jejuni subsp. jejuni serotype HS21 (strain M1 / 99/308) GN=rr2 PE=4 SV=1;>tr|W8JEY6|W8JEY6_CAMJE Non-heme iron protein OS=Campylobacter jejuni subsp. jejuni NCTC 11168-GSv GN=N920_00060 PE=4 SV=1;>tr|W8
NaN	NaN	NaN	7	4	5	4	5	4	5				9	9	9	20.4	20.4	20.4	60.104	W8JAY5;W8J0X2;W8IWW1;W8IW34;W8ISA5;Q9PJ98;E1PNF9	W8JAY5;W8J0X2;W8IWW1;W8IW34;W8ISA5;Q9PJ98;E1PNF9	>tr|W8JAY5|W8JAY5_CAMJE Dihydroxy-acid dehydratase OS=Campylobacter jejuni subsp. jejuni NCTC 11168-GSv GN=ilvD PE=3 SV=1;>tr|W8J0X2|W8J0X2_CAMJE Dihydroxy-acid dehydratase OS=Campylobacter jejuni subsp. jejuni NCTC 11168-mfK12E5 GN=ilvD PE=3 SV=1;>tr|W8IW
NaN	NaN	NaN	7	2	2	2	2	2	2				4	4	4	20.1	20.1	20.1	25.14	W8JIM9;W8JE27;W8J4J7;W8IQU1;W8ILA9;P0C634;E1PNG2	W8JIM9;W8JE27;W8J4J7;W8IQU1;W8ILA9;P0C634;E1PNG2	>tr|W8JIM9|W8JIM9_CAMJE 7-cyano-7-deazaguanine synthase OS=Campylobacter jejuni subsp. jejuni NCTC 11168-mfK12E5 GN=queC PE=3 SV=1;>tr|W8JE27|W8JE27_CAMJE 7-cyano-7-deazaguanine synthase OS=Campylobacter jejuni subsp. jejuni NCTC 11168-mcK12E5 GN=queC PE=3
NaN	NaN	NaN	7	0	0	0	0	0	0				5	5	5	12.2	12.2	12.2	56.769	W8JNH0;W8JAF9;W8J8T3;W8J5U1;W8J3U6;Q0PCA8;E1PNG3	W8JNH0;W8JAF9;W8J8T3;W8J5U1;W8J3U6;Q0PCA8;E1PNG3	>tr|W8JNH0|W8JNH0_CAMJE Dihydroneopterin aldolase OS=Campylobacter jejuni subsp. jejuni NCTC 11168-GSv GN=N920_00085 PE=4 SV=1;>tr|W8JAF9|W8JAF9_CAMJE Dihydroneopterin aldolase OS=Campylobacter jejuni subsp. jejuni NCTC 11168-mfK12E5 GN=N918_00085 PE=4 SV=
NaN	NaN	NaN	7	0	0	0	0	0	0				5	4	4	10.6	7.4	7.4	66.845	W8JAY6;W8J0X7;W8IWW5;W8IW52;W8ISB0;Q0PCA6;E1PNG4	W8JAY6;W8J0X7;W8IWW5;W8IW52;W8ISB0;Q0PCA6;E1PNG4	>tr|W8JAY6|W8JAY6_CAMJE Histidine kinase OS=Campylobacter jejuni subsp. jejuni NCTC 11168-GSv GN=N920_00095 PE=4 SV=1;>tr|W8J0X7|W8J0X7_CAMJE Histidine kinase OS=Campylobacter jejuni subsp. jejuni NCTC 11168-mfK12E5 GN=N918_00095 PE=4 SV=1;>tr|W8IWW5|W8IWW
5	5	1	1	4	3	4	3	0	0				5	5	1	21.7	21.7	4.6	34.296	E1PNG5	E1PNG5	>tr|E1PNG5|E1PNG5_CAMJM MCP domain signal transduction protein OS=Campylobacter jejuni subsp. jejuni serotype HS21 (strain M1 / 99/308) GN=ccpA-1 PE=4 SV=1
NaN	NaN	NaN	7	0	1	0	1	0	1				5	5	5	19.9	19.9	19.9	33.128	E1PNG6;W8JIN3;W8JE29;W8J4K0;W8IQU4;W8ILB3;Q0PCA4	E1PNG6	>tr|E1PNG6|E1PNG6_CAMJM Mitochondrion protein, putative OS=Campylobacter jejuni subsp. jejuni serotype HS21 (strain M1 / 99/308) GN=CJM1_0019 PE=4 SV=1
NaN	NaN	NaN	7	8	7	8	7	8	7				16	16	16	44.1	44.1	44.1	50.2	W8JEZ5;W8J6C1;W8J1P0;W8J0Y8;W8IW61;Q0PCA2;E1PNG8	W8JEZ5;W8J6C1;W8J1P0;W8J0Y8;W8IW61;Q0PCA2;E1PNG8	>tr|W8JEZ5|W8JEZ5_CAMJE Adenylosuccinate lyase OS=Campylobacter jejuni subsp. jejuni NCTC 11168-GSv GN=N920_00115 PE=3 SV=1;>tr|W8J6C1|W8J6C1_CAMJE Adenylosuccinate lyase OS=Campylobacter jejuni subsp. jejuni NCTC 11168-mfK12E5 GN=N918_00115 PE=3 SV=1;>tr|
NaN	NaN	NaN	7	15	12	15	12	15	12				29	29	29	45.5	45.5	45.5	90.063	E1PNG9;W8JAY9;W8J0Y2;W8IWW8;W8IW57;W8ISB5;Q0PCA1	E1PNG9;W8JAY9;W8J0Y2;W8IWW8;W8IW57;W8ISB5;Q0PCA1	>tr|E1PNG9|E1PNG9_CAMJM Ribonucleoside-diphosphate reductase OS=Campylobacter jejuni subsp. jejuni serotype HS21 (strain M1 / 99/308) GN=nrdA PE=3 SV=1;>tr|W8JAY9|W8JAY9_CAMJE Ribonucleoside-diphosphate reductase OS=Campylobacter jejuni subsp. jejuni NCTC
NaN	NaN	NaN	7	6	6	6	6	6	6				8	8	8	38.6	38.6	38.6	23.809	W8JIN7;W8JE33;W8J4K5;W8IQU9;W8ILB7;Q9PJ85;E1PNH1	W8JIN7;W8JE33;W8J4K5;W8IQU9;W8ILB7;Q9PJ85;E1PNH1	>tr|W8JIN7|W8JIN7_CAMJE Thymidylate synthase ThyX OS=Campylobacter jejuni subsp. jejuni NCTC 11168-mfK12E5 GN=thyX PE=3 SV=1;>tr|W8JE33|W8JE33_CAMJE Thymidylate synthase ThyX OS=Campylobacter jejuni subsp. jejuni NCTC 11168-mcK12E5 GN=thyX PE=3 SV=1;>tr|W8
NaN	NaN	NaN	7	13	15	13	15	13	15				23	23	23	54	54	54	60.37	E1PNH2;W8JNI4;W8JAG9;W8J8U3;W8J5V6;W8J3V6;Q9PJ84	E1PNH2;W8JNI4;W8JAG9;W8J8U3;W8J5V6;W8J3V6;Q9PJ84	>tr|E1PNH2|E1PNH2_CAMJM CTP synthase OS=Campylobacter jejuni subsp. jejuni serotype HS21 (strain M1 / 99/308) GN=pyrG PE=3 SV=1;>tr|W8JNI4|W8JNI4_CAMJE CTP synthase OS=Campylobacter jejuni subsp. jejuni NCTC 11168-GSv GN=pyrG PE=3 SV=1;>tr|W8JAG9|W8JAG9_CA
NaN	NaN	NaN	7	1	2	1	2	1	2				8	8	8	23.1	23.1	23.1	59.386	E1PNH3;W8JEZ9;W8J6C6;W8J1P8;W8J0Z3;W8IW66;Q0PC97	E1PNH3;W8JEZ9;W8J6C6;W8J1P8;W8J0Z3;W8IW66;Q0PC97	>tr|E1PNH3|E1PNH3_CAMJM Single-stranded-DNA-specific exonuclease RecJ OS=Campylobacter jejuni subsp. jejuni serotype HS21 (strain M1 / 99/308) GN=recJ PE=4 SV=1;>tr|W8JEZ9|W8JEZ9_CAMJE Recombination protein RecJ OS=Campylobacter jejuni subsp. jejuni NCTC 1
NaN	NaN	NaN	7	2	1	2	1	2	1				2	2	2	9.1	9.1	9.1	35.393	W8JAZ2;W8J0Y7;W8IWX2;W8IW67;W8ISB9;Q0PC96;E1PNH4	W8JAZ2;W8J0Y7;W8IWX2;W8IW67;W8ISB9;Q0PC96;E1PNH4	>tr|W8JAZ2|W8JAZ2_CAMJE L-asparaginase OS=Campylobacter jejuni subsp. jejuni NCTC 11168-GSv GN=ansB PE=3 SV=1;>tr|W8J0Y7|W8J0Y7_CAMJE L-asparaginase OS=Campylobacter jejuni subsp. jejuni NCTC 11168-mfK12E5 GN=ansB PE=3 SV=1;>tr|W8IWX2|W8IWX2_CAMJE L-aspara
24	24	24	1	16	16	16	16	16	16				24	24	24	45.7	45.7	45.7	60.257	E1PNH9	E1PNH9	>tr|E1PNH9|E1PNH9_CAMJM Gamma-glutamyltranspeptidase OS=Campylobacter jejuni subsp. jejuni serotype HS21 (strain M1 / 99/308) GN=ggt PE=4 SV=1
6	6	4	1	0	0	0	0	0	0				6	6	4	22.9	22.9	16.5	30.538	E1PNI3	E1PNI3	>tr|E1PNI3|E1PNI3_CAMJM Phosphatidylserine decarboxylase proenzyme OS=Campylobacter jejuni subsp. jejuni serotype HS21 (strain M1 / 99/308) GN=psd PE=4 SV=1
6	6	1	1	0	3	0	3	0	1				6	6	1	9.9	9.9	2	85.423	E1PNI5	E1PNI5	>tr|E1PNI5|E1PNI5_CAMJM Uncharacterized protein OS=Campylobacter jejuni subsp. jejuni serotype HS21 (strain M1 / 99/308) GN=CJM1_0821 PE=4 SV=1
NaN	NaN	NaN	7	5	3	5	3	5	3				11	11	11	33.5	33.5	33.5	46.092	W8JGV0;W8J860;W8J3I9;W8J2Y4;W8IY58;Q9PP70;E1PNI9	W8JGV0;W8J860;W8J3I9;W8J2Y4;W8IY58;Q9PP70;E1PNI9	>tr|W8JGV0|W8JGV0_CAMJE Glutamate-1-semialdehyde 2,1-aminomutase OS=Campylobacter jejuni subsp. jejuni NCTC 11168-GSv GN=hemL PE=3 SV=1;>tr|W8J860|W8J860_CAMJE Glutamate-1-semialdehyde 2,1-aminomutase OS=Campylobacter jejuni subsp. jejuni NCTC 11168-mfK12E
NaN	NaN	NaN	7	1	1	1	1	1	1				1	1	1	14.8	14.8	14.8	10.111	E1PNJ0;W8JCQ3;W8J2S2;W8IYS1;W8IY07;W8IU47;Q0PA36	E1PNJ0;W8JCQ3;W8J2S2;W8IYS1;W8IY07;W8IU47;Q0PA36	>tr|E1PNJ0|E1PNJ0_CAMJM Uncharacterized protein OS=Campylobacter jejuni subsp. jejuni serotype HS21 (strain M1 / 99/308) GN=CJM1_0826 PE=4 SV=1;>tr|W8JCQ3|W8JCQ3_CAMJE Uncharacterized protein OS=Campylobacter jejuni subsp. jejuni NCTC 11168-GSv GN=N920_042
NaN	NaN	NaN	7	4	2	4	2	4	2				7	7	7	20.9	20.9	20.9	30.349	W8J7E9;W8J1U9;W8IXB4;W8ITC7;W8INW0;Q0PA35;E1PNJ1	W8J7E9;W8J1U9;W8IXB4;W8ITC7;W8INW0;Q0PA35;E1PNJ1	>tr|W8J7E9|W8J7E9_CAMJE Bifunctional protein FolD OS=Campylobacter jejuni subsp. jejuni NCTC 11168-GSv GN=folD PE=3 SV=1;>tr|W8J1U9|W8J1U9_CAMJE Bifunctional protein FolD OS=Campylobacter jejuni subsp. jejuni NCTC 11168-mfK12E5 GN=folD PE=3 SV=1;>tr|W8IXB4
14	14	6	1	1	3	1	3	1	1				14	14	6	41.2	41.2	22	43.513	E1PNJ3	E1PNJ3	>tr|E1PNJ3|E1PNJ3_CAMJM Molybdopterin biosynthesis MoeA protein, putative OS=Campylobacter jejuni subsp. jejuni serotype HS21 (strain M1 / 99/308) GN=moeA PE=4 SV=1
NaN	NaN	NaN	7	12	14	12	14	12	14				17	17	17	52.4	52.4	52.4	45.112	E1PNJ4;W8JGX0;W8J865;W8J3J5;W8J304;W8IY65;Q9PP65	E1PNJ4;W8JGX0;W8J865;W8J3J5;W8J304;W8IY65;Q9PP65	>tr|E1PNJ4|E1PNJ4_CAMJM UDP-N-acetylglucosamine 1-carboxyvinyltransferase OS=Campylobacter jejuni subsp. jejuni serotype HS21 (strain M1 / 99/308) GN=murA PE=3 SV=1;>tr|W8JGX0|W8JGX0_CAMJE UDP-N-acetylglucosamine 1-carboxyvinyltransferase OS=Campylobacter
6	6	2	1	0	6	0	6	0	2				6	6	2	76.8	76.8	28.2	15.546	E1PNJ5	E1PNJ5	>tr|E1PNJ5|E1PNJ5_CAMJM FspA1 OS=Campylobacter jejuni subsp. jejuni serotype HS21 (strain M1 / 99/308) GN=fspA1 PE=4 SV=1
NaN	NaN	NaN	7	0	1	0	1	0	1				4	4	4	10.5	10.5	10.5	40.644	E1PNK0;W8JKK6;W8JFY7;W8J6N1;W8ISP9;W8IN68;Q0PA27	E1PNK0;W8JKK6;W8JFY7;W8J6N1;W8ISP9;W8IN68;Q0PA27	>tr|E1PNK0|E1PNK0_CAMJM Site-specific recombinase, phage integrase family OS=Campylobacter jejuni subsp. jejuni serotype HS21 (strain M1 / 99/308) GN=xerD PE=4 SV=1;>tr|W8JKK6|W8JKK6_CAMJE Integrase OS=Campylobacter jejuni subsp. jejuni NCTC 11168-mfK12E5
NaN	NaN	NaN	7	3	2	3	2	3	2				5	5	5	25	25	25	24.683	E1PNK1;W8JI74;W8J9P6;W8J8E3;W8J587;W8J468;Q0PA26	E1PNK1	>tr|E1PNK1|E1PNK1_CAMJM Thiol:disulfide interchange protein DsbA, putative OS=Campylobacter jejuni subsp. jejuni serotype HS21 (strain M1 / 99/308) GN=dsbA PE=4 SV=1
NaN	NaN	NaN	7	3	3	3	3	3	3				8	8	8	47.4	47.4	47.4	24.538	E1PNK5;W8JN01;W8JA05;W8J8U5;W8J128;W8J0F7;Q0PA24	E1PNK5;W8JN01;W8JA05;W8J8U5;W8J128;W8J0F7;Q0PA24	>tr|E1PNK5|E1PNK5_CAMJM Thiol:disulfide interchange protein OS=Campylobacter jejuni subsp. jejuni serotype HS21 (strain M1 / 99/308) GN=dsbA PE=3 SV=1;>tr|W8JN01|W8JN01_CAMJE Protein-disulfide isomerase OS=Campylobacter jejuni subsp. jejuni NCTC 11168-mfK1
NaN	NaN	NaN	13	1	2	1	2	1	2				4	4	4	15.2	15.2	15.2	36.237	E1PNK6;W8JF23;W8JDH4;W8J512;W8IZQ9;W8IQF3;Q0PA21;W8JJ67;W8JAK2;W8J0G0;W8IUW6;W8IR18;Q0PA22	E1PNK6	>tr|E1PNK6|E1PNK6_CAMJM Cytochrome C OS=Campylobacter jejuni subsp. jejuni serotype HS21 (strain M1 / 99/308) GN=CJM1_0842 PE=4 SV=1
NaN	NaN	NaN	7	0	0	0	0	0	0				3	3	3	11.6	11.6	11.6	24.742	E1PNK8;W8JCT6;W8J2T2;W8IYS7;W8IY15;W8IU58;Q0PA18	E1PNK8;W8JCT6;W8J2T2;W8IYS7;W8IY15;W8IU58;Q0PA18	>tr|E1PNK8|E1PNK8_CAMJM Probable periplasmic protein OS=Campylobacter jejuni subsp. jejuni serotype HS21 (strain M1 / 99/308) GN=CJM1_0844 PE=4 SV=1;>tr|W8JCT6|W8JCT6_CAMJE Uncharacterized protein OS=Campylobacter jejuni subsp. jejuni NCTC 11168-GSv GN=N92
NaN	NaN	NaN	7	2	1	2	1	2	1				3	3	3	68.5	68.5	68.5	6.3531	E1PNK9;W8J7G5;W8J1V7;W8IXC3;W8ITD6;W8INX1;Q0PA17	E1PNK9;W8J7G5;W8J1V7;W8IXC3;W8ITD6;W8INX1;Q0PA17	>tr|E1PNK9|E1PNK9_CAMJM Uncharacterized protein OS=Campylobacter jejuni subsp. jejuni serotype HS21 (strain M1 / 99/308) GN=CJM1_0845 PE=4 SV=1;>tr|W8J7G5|W8J7G5_CAMJE Cell division protein OS=Campylobacter jejuni subsp. jejuni NCTC 11168-GSv GN=N920_04375
NaN	NaN	NaN	7	0	0	0	0	0	0				5	5	5	19.3	19.3	19.3	39.979	W8JKL0;W8JFZ2;W8J6N4;W8ISQ6;W8IN73;Q0PA16;E1PNL0	W8JKL0;W8JFZ2;W8J6N4;W8ISQ6;W8IN73;Q0PA16;E1PNL0	>tr|W8JKL0|W8JKL0_CAMJE Uncharacterized protein OS=Campylobacter jejuni subsp. jejuni NCTC 11168-mfK12E5 GN=N918_04355 PE=4 SV=1;>tr|W8JFZ2|W8JFZ2_CAMJE Uncharacterized protein OS=Campylobacter jejuni subsp. jejuni NCTC 11168-mcK12E5 GN=N917_04360 PE=4 SV=
NaN	NaN	NaN	7	0	0	0	0	0	0				2	2	2	4.4	4.4	4.4	78.835	W8JQN6;W8JC82;W8JAW2;W8J7P0;W8J5V7;Q0PA15;E1PNL1	W8JQN6;W8JC82;W8JAW2;W8J7P0;W8J5V7;Q0PA15;E1PNL1	>tr|W8JQN6|W8JQN6_CAMJE Flagellar biosynthesis protein FlhA OS=Campylobacter jejuni subsp. jejuni NCTC 11168-GSv GN=flhA PE=4 SV=1;>tr|W8JC82|W8JC82_CAMJE Flagellar biosynthesis protein FlhA OS=Campylobacter jejuni subsp. jejuni NCTC 11168-mfK12E5 GN=flhA
NaN	NaN	NaN	7	4	5	4	5	4	5				7	7	7	58.8	58.8	58.8	15.109	W8JGZ0;W8J876;W8J3K5;W8J312;W8IY75;Q0PA14;E1PNL2	W8JGZ0;W8J876;W8J3K5;W8J312;W8IY75;Q0PA14;E1PNL2	>tr|W8JGZ0|W8JGZ0_CAMJE Rrf2 family transcriptional regulator OS=Campylobacter jejuni subsp. jejuni NCTC 11168-GSv GN=N920_04390 PE=4 SV=1;>tr|W8J876|W8J876_CAMJE Rrf2 family transcriptional regulator OS=Campylobacter jejuni subsp. jejuni NCTC 11168-mfK12E
NaN	NaN	NaN	7	1	1	1	1	1	1				3	3	3	38.9	38.9	38.9	10.226	W8JCU3;W8J2T7;W8IYT1;W8IY18;W8IU61;Q0PA13;E1PNL3	W8JCU3;W8J2T7;W8IYT1;W8IY18;W8IU61;Q0PA13;E1PNL3	>tr|W8JCU3|W8JCU3_CAMJE 30S ribosomal protein S15 OS=Campylobacter jejuni subsp. jejuni NCTC 11168-GSv GN=rpsO PE=3 SV=1;>tr|W8J2T7|W8J2T7_CAMJE 30S ribosomal protein S15 OS=Campylobacter jejuni subsp. jejuni NCTC 11168-mfK12E5 GN=rpsO PE=3 SV=1;>tr|W8IYT1
16	16	2	1	2	4	2	4	0	1				16	16	2	20.4	20.4	3.5	108.35	E1PNL4	E1PNL4	>tr|E1PNL4|E1PNL4_CAMJM DNA translocase ftsK OS=Campylobacter jejuni subsp. jejuni serotype HS21 (strain M1 / 99/308) GN=ftsK PE=4 SV=1
12	12	5	1	7	4	7	4	4	0				12	12	5	23.4	23.4	8.9	81.746	E1PNL5	E1PNL5	>tr|E1PNL5|E1PNL5_CAMJM Flagellin family protein OS=Campylobacter jejuni subsp. jejuni serotype HS21 (strain M1 / 99/308) GN=flaD PE=4 SV=1
NaN	NaN	NaN	7	0	2	0	2	0	2				2	2	2	4.4	4.4	4.4	73.914	W8JQN9;W8JC86;W8JBA4;W8J7P7;W8J5W2;Q0PA10;E1PNL6	W8JQN9;W8JC86;W8JBA4;W8J7P7;W8J5W2;Q0PA10;E1PNL6	>tr|W8JQN9|W8JQN9_CAMJE ABC transporter ATP-binding protein OS=Campylobacter jejuni subsp. jejuni NCTC 11168-GSv GN=N920_04420 PE=3 SV=1;>tr|W8JC86|W8JC86_CAMJE ABC transporter ATP-binding protein OS=Campylobacter jejuni subsp. jejuni NCTC 11168-mfK12E5 GN
NaN	NaN	NaN	7	11	13	11	13	11	13				24	24	24	54.3	54.3	54.3	57.868	E1PNL9;W8J7H7;W8J1W6;W8IXD1;W8ITE6;W8INY2;Q0PA07	E1PNL9;W8J7H7;W8J1W6;W8IXD1;W8ITE6;W8INY2;Q0PA07	>tr|E1PNL9|E1PNL9_CAMJM D-3-phosphoglycerate dehydrogenase OS=Campylobacter jejuni subsp. jejuni serotype HS21 (strain M1 / 99/308) GN=serA PE=3 SV=1;>tr|W8J7H7|W8J7H7_CAMJE 3-phosphoglycerate dehydrogenase OS=Campylobacter jejuni subsp. jejuni NCTC 11168-
NaN	NaN	NaN	7	14	15	14	15	14	15				27	27	27	50.9	50.9	50.9	62.799	E1PNM1;W8JQP3;W8JC90;W8JBA8;W8J7Q1;W8J5W7;Q0PA05	E1PNM1;W8JQP3;W8JC90;W8JBA8;W8J7Q1;W8J5W7;Q0PA05	>tr|E1PNM1|E1PNM1_CAMJM 30S ribosomal protein S1 OS=Campylobacter jejuni subsp. jejuni serotype HS21 (strain M1 / 99/308) GN=rpsA PE=3 SV=1;>tr|W8JQP3|W8JQP3_CAMJE 30S ribosomal protein S1 OS=Campylobacter jejuni subsp. jejuni NCTC 11168-GSv GN=N920_04445
NaN	NaN	NaN	7	0	0	0	0	0	0				5	5	5	19.1	19.1	19.1	31.55	W8JH00;W8J885;W8J3L4;W8J319;W8IY85;P0C632;E1PNM2	W8JH00;W8J885;W8J3L4;W8J319;W8IY85;P0C632;E1PNM2	>tr|W8JH00|W8JH00_CAMJE 4-hydroxy-3-methylbut-2-enyl diphosphate reductase OS=Campylobacter jejuni subsp. jejuni NCTC 11168-GSv GN=ispH PE=3 SV=1;>tr|W8J885|W8J885_CAMJE 4-hydroxy-3-methylbut-2-enyl diphosphate reductase OS=Campylobacter jejuni subsp. jeju
NaN	NaN	NaN	7	6	8	6	8	6	8				16	16	16	49.5	49.5	49.5	47.204	E1PNM3;W8JCV0;W8J2U8;W8IYT8;W8IY28;W8IU72;P0C630	E1PNM3;W8JCV0;W8J2U8;W8IYT8;W8IY28;W8IU72;P0C630	>tr|E1PNM3|E1PNM3_CAMJM 3-phosphoshikimate 1-carboxyvinyltransferase OS=Campylobacter jejuni subsp. jejuni serotype HS21 (strain M1 / 99/308) GN=aroA PE=3 SV=1;>tr|W8JCV0|W8JCV0_CAMJE 3-phosphoshikimate 1-carboxyvinyltransferase OS=Campylobacter jejuni sub
NaN	NaN	NaN	7	6	3	6	3	6	3				15	15	15	22.1	22.1	22.1	87.379	E1PNM4;W8J7I5;W8J1X0;W8IXD3;W8ITF1;W8INY7;Q9PP35	E1PNM4;W8J7I5;W8J1X0;W8IXD3;W8ITF1;W8INY7;Q9PP35	>tr|E1PNM4|E1PNM4_CAMJM Phenylalanine--tRNA ligase beta subunit OS=Campylobacter jejuni subsp. jejuni serotype HS21 (strain M1 / 99/308) GN=pheT PE=3 SV=1;>tr|W8J7I5|W8J7I5_CAMJE Phenylalanine--tRNA ligase beta subunit OS=Campylobacter jejuni subsp. jejuni
NaN	NaN	NaN	7	3	4	3	4	3	4				17	17	17	52.1	52.1	52.1	37.986	W8JKM5;W8JG06;W8J6Q2;W8ISR7;W8IN91;Q9PP34;E1PNM5	W8JKM5;W8JG06;W8J6Q2;W8ISR7;W8IN91;Q9PP34;E1PNM5	>tr|W8JKM5|W8JKM5_CAMJE Phenylalanine--tRNA ligase alpha subunit OS=Campylobacter jejuni subsp. jejuni NCTC 11168-mfK12E5 GN=pheS PE=3 SV=1;>tr|W8JG06|W8JG06_CAMJE Phenylalanine--tRNA ligase alpha subunit OS=Campylobacter jejuni subsp. jejuni NCTC 11168-mc
NaN	NaN	NaN	7	5	5	5	5	5	5				6	6	6	58.7	58.7	58.7	13.881	W8JQP7;W8JC94;W8JBB2;W8J7Q6;W8J5X1;Q0PA00;E1PNM6	W8JQP7;W8JC94;W8JBB2;W8J7Q6;W8J5X1;Q0PA00;E1PNM6	>tr|W8JQP7|W8JQP7_CAMJE Uncharacterized protein OS=Campylobacter jejuni subsp. jejuni NCTC 11168-GSv GN=N920_04470 PE=4 SV=1;>tr|W8JC94|W8JC94_CAMJE Uncharacterized protein OS=Campylobacter jejuni subsp. jejuni NCTC 11168-mfK12E5 GN=N918_04445 PE=4 SV=1;>t
NaN	NaN	NaN	7	6	9	6	9	6	9				9	9	9	72.5	72.5	72.5	20.21	E1PNM7;W8JH04;W8J892;W8J3L9;W8J321;W8IY90;Q0P9Z9	E1PNM7;W8JH04;W8J892;W8J3L9;W8J321;W8IY90;Q0P9Z9	>tr|E1PNM7|E1PNM7_CAMJM 4-methyl-5-(Beta-hydroxyethyl)thiazole monophosphate OS=Campylobacter jejuni subsp. jejuni serotype HS21 (strain M1 / 99/308) GN=thiJ PE=4 SV=1;>tr|W8JH04|W8JH04_CAMJE 4-methyl-5(B-hydroxyethyl)-thiazole monophosphate biosynthesis p
NaN	NaN	NaN	7	1	1	1	1	1	1				7	7	7	33.9	33.9	33.9	27.025	E1PNN0;W8J7I8;W8J1X4;W8IXD6;W8ITF5;W8INZ1;Q0P9Z6	E1PNN0;W8J7I8;W8J1X4;W8IXD6;W8ITF5;W8INZ1;Q0P9Z6	>tr|E1PNN0|E1PNN0_CAMJM Probable ABC transporter ATP-binding protein PEB1C OS=Campylobacter jejuni subsp. jejuni serotype HS21 (strain M1 / 99/308) GN=peb1C PE=3 SV=1;>tr|W8J7I8|W8J7I8_CAMJE Glutamine ABC transporter ATP-binding protein OS=Campylobacter je
NaN	NaN	NaN	7	0	0	0	0	0	0				3	3	3	17.4	17.4	17.4	18.113	W8JQQ1;W8JC98;W8JBB5;W8J7R1;W8J5X7;Q0P9Z4;E1PNN2	W8JQQ1;W8JC98;W8JBB5;W8J7R1;W8J5X7;Q0P9Z4;E1PNN2	>tr|W8JQQ1|W8JQQ1_CAMJE tRNA (cytidine(34)-2-O)-methyltransferase OS=Campylobacter jejuni subsp. jejuni NCTC 11168-GSv GN=trmL PE=3 SV=1;>tr|W8JC98|W8JC98_CAMJE tRNA (cytidine(34)-2-O)-methyltransferase OS=Campylobacter jejuni subsp. jejuni NCTC 11168-mf
NaN	NaN	NaN	7	3	4	3	4	3	4				7	7	7	29.3	29.3	29.3	37.255	W8JH09;W8J897;W8J3M5;W8J324;W8IY94;Q9PP26;E1PNN3	W8JH09;W8J897;W8J3M5;W8J324;W8IY94;Q9PP26;E1PNN3	>tr|W8JH09|W8JH09_CAMJE Alanine racemase OS=Campylobacter jejuni subsp. jejuni NCTC 11168-GSv GN=N920_04505 PE=3 SV=1;>tr|W8J897|W8J897_CAMJE Alanine racemase OS=Campylobacter jejuni subsp. jejuni NCTC 11168-mfK12E5 GN=N918_04480 PE=3 SV=1;>tr|W8J3M5|W8J3M
NaN	NaN	NaN	7	3	1	3	1	3	1				4	4	4	33.1	33.1	33.1	13.267	W8JSF5;W8JMH6;W8JHQ0;W8IUG1;W8IPY8;Q9PLY7;E1PNN4	W8JSF5;W8JMH6;W8JHQ0;W8IUG1;W8IPY8;Q9PLY7;E1PNN4	>tr|W8JSF5|W8JSF5_CAMJE 50S ribosomal protein L18 OS=Campylobacter jejuni subsp. jejuni NCTC 11168-GSv GN=rplR PE=3 SV=1;>tr|W8JMH6|W8JMH6_CAMJE 50S ribosomal protein L18 OS=Campylobacter jejuni subsp. jejuni NCTC 11168-mfK12E5 GN=rplR PE=3 SV=1;>tr|W8JHQ0
NaN	NaN	NaN	7	5	4	5	4	5	4				10	10	10	52.2	52.2	52.2	19.586	W8JIR0;W8JE05;W8JD12;W8J9H3;W8J7U9;Q0P7T9;E1PNN5	W8JIR0;W8JE05;W8JD12;W8J9H3;W8J7U9;Q0P7T9;E1PNN5	>tr|W8JIR0|W8JIR0_CAMJE 50S ribosomal protein L6 OS=Campylobacter jejuni subsp. jejuni NCTC 11168-GSv GN=rplF PE=3 SV=1;>tr|W8JE05|W8JE05_CAMJE 50S ribosomal protein L6 OS=Campylobacter jejuni subsp. jejuni NCTC 11168-mfK12E5 GN=rplF PE=3 SV=1;>tr|W8JD12|W
NaN	NaN	NaN	7	6	6	6	6	6	6				7	7	7	60.3	60.3	60.3	14.733	W8JEL6;W8JA18;W8J5B9;W8J4T4;W8J008;Q9PLY5;E1PNN6	W8JEL6;W8JA18;W8J5B9;W8J4T4;W8J008;Q9PLY5;E1PNN6	>tr|W8JEL6|W8JEL6_CAMJE 30S ribosomal protein S8 OS=Campylobacter jejuni subsp. jejuni NCTC 11168-GSv GN=rpsH PE=3 SV=1;>tr|W8JA18|W8JA18_CAMJE 30S ribosomal protein S8 OS=Campylobacter jejuni subsp. jejuni NCTC 11168-mfK12E5 GN=rpsH PE=3 SV=1;>tr|W8J5B9|W
NaN	NaN	NaN	7	0	0	0	0	0	0				2	2	2	19.7	19.7	19.7	6.9564	W8J994;W8J4I2;W8J0K4;W8IZV6;W8IVY8;Q9PLY4;E1PNN7	W8J994;W8J4I2;W8J0K4;W8IZV6;W8IVY8;Q9PLY4;E1PNN7	>tr|W8J994|W8J994_CAMJE 30S ribosomal protein S14 type Z OS=Campylobacter jejuni subsp. jejuni NCTC 11168-GSv GN=rpsZ PE=3 SV=1;>tr|W8J4I2|W8J4I2_CAMJE 30S ribosomal protein S14 type Z OS=Campylobacter jejuni subsp. jejuni NCTC 11168-mfK12E5 GN=rpsZ PE=3 S
NaN	NaN	NaN	7	8	8	8	8	8	8				11	11	11	69.6	69.6	69.6	20.214	W8J8G8;W8J3Q4;W8IZ53;W8IV55;W8IQI8;Q9PLY3;E1PNN8	W8J8G8;W8J3Q4;W8IZ53;W8IV55;W8IQI8;Q9PLY3;E1PNN8	>tr|W8J8G8|W8J8G8_CAMJE 50S ribosomal protein L5 OS=Campylobacter jejuni subsp. jejuni NCTC 11168-GSv GN=rplE PE=3 SV=1;>tr|W8J3Q4|W8J3Q4_CAMJE 50S ribosomal protein L5 OS=Campylobacter jejuni subsp. jejuni NCTC 11168-mfK12E5 GN=rplE PE=3 SV=1;>tr|W8IZ53|W
NaN	NaN	NaN	7	3	2	3	2	3	2				3	3	3	35.1	35.1	35.1	8.2828	W8JSF9;W8JMI1;W8JHQ6;W8IUG5;W8IPZ3;Q9PLY2;E1PNN9	W8JSF9;W8JMI1;W8JHQ6;W8IUG5;W8IPZ3;Q9PLY2;E1PNN9	>tr|W8JSF9|W8JSF9_CAMJE 50S ribosomal protein L24 OS=Campylobacter jejuni subsp. jejuni NCTC 11168-GSv GN=rplX PE=3 SV=1;>tr|W8JMI1|W8JMI1_CAMJE 50S ribosomal protein L24 OS=Campylobacter jejuni subsp. jejuni NCTC 11168-mfK12E5 GN=rplX PE=3 SV=1;>tr|W8JHQ6
NaN	NaN	NaN	7	2	3	2	3	2	3				4	4	4	33.6	33.6	33.6	13.306	W8JIR5;W8JE10;W8JD16;W8J9H8;W8J7V5;Q0P7T4;E1PNP0	W8JIR5;W8JE10;W8JD16;W8J9H8;W8J7V5;Q0P7T4;E1PNP0	>tr|W8JIR5|W8JIR5_CAMJE 50S ribosomal protein L14 OS=Campylobacter jejuni subsp. jejuni NCTC 11168-GSv GN=rplN PE=3 SV=1;>tr|W8JE10|W8JE10_CAMJE 50S ribosomal protein L14 OS=Campylobacter jejuni subsp. jejuni NCTC 11168-mfK12E5 GN=rplN PE=3 SV=1;>tr|W8JD16
NaN	NaN	NaN	7	3	3	3	3	3	3				3	3	3	42.6	42.6	42.6	7.0334	W8JJL4;W8JAX2;W8J0V5;W8IWU5;W8IVZ5;Q9PLX9;E1PNP2	W8JJL4;W8JAX2;W8J0V5;W8IWU5;W8IVZ5;Q9PLX9;E1PNP2	>tr|W8JJL4|W8JJL4_CAMJE 50S ribosomal protein L29 OS=Campylobacter jejuni subsp. jejuni NCTC 11168-GSv GN=rpmC PE=3 SV=1;>tr|W8JAX2|W8JAX2_CAMJE 50S ribosomal protein L29 OS=Campylobacter jejuni subsp. jejuni NCTC 11168-mfK12E5 GN=rpmC PE=3 SV=1;>tr|W8J0V5
NaN	NaN	NaN	7	1	0	1	0	1	0				4	4	4	34.8	34.8	34.8	16.375	W8J999;W8J4I7;W8J0L0;W8IZW1;W8IVZ3;Q9PLX8;E1PNP3	W8J999;W8J4I7;W8J0L0;W8IZW1;W8IVZ3;Q9PLX8;E1PNP3	>tr|W8J999|W8J999_CAMJE 50S ribosomal protein L16 OS=Campylobacter jejuni subsp. jejuni NCTC 11168-GSv GN=rplP PE=3 SV=1;>tr|W8J4I7|W8J4I7_CAMJE 50S ribosomal protein L16 OS=Campylobacter jejuni subsp. jejuni NCTC 11168-mfK12E5 GN=rplP PE=3 SV=1;>tr|W8J0L0
NaN	NaN	NaN	7	2	1	2	1	2	1				7	7	7	27	27	27	26.063	W8J8H0;W8J3R0;W8IZ60;W8IV61;W8IQL8;Q9PLX7;E1PNP4	W8J8H0;W8J3R0;W8IZ60;W8IV61;W8IQL8;Q9PLX7;E1PNP4	>tr|W8J8H0|W8J8H0_CAMJE 30S ribosomal protein S3 OS=Campylobacter jejuni subsp. jejuni NCTC 11168-GSv GN=rpsC PE=3 SV=1;>tr|W8J3R0|W8J3R0_CAMJE 30S ribosomal protein S3 OS=Campylobacter jejuni subsp. jejuni NCTC 11168-mfK12E5 GN=rpsC PE=3 SV=1;>tr|W8IZ60|W
NaN	NaN	NaN	7	0	0	0	0	0	0				2	2	2	11.3	11.3	11.3	15.243	W8JSG4;W8JMI7;W8JHR0;W8IUG9;W8IQ09;Q9PLX6;E1PNP5	W8JSG4;W8JMI7;W8JHR0;W8IUG9;W8IQ09;Q9PLX6;E1PNP5	>tr|W8JSG4|W8JSG4_CAMJE 50S ribosomal protein L22 OS=Campylobacter jejuni subsp. jejuni NCTC 11168-GSv GN=rplV PE=3 SV=1;>tr|W8JMI7|W8JMI7_CAMJE 50S ribosomal protein L22 OS=Campylobacter jejuni subsp. jejuni NCTC 11168-mfK12E5 GN=rplV PE=3 SV=1;>tr|W8JHR0
NaN	NaN	NaN	7	2	3	2	3	2	3				3	3	3	20.4	20.4	20.4	10.453	W8JIR9;W8JE16;W8JD21;W8J9I4;W8J7Y1;Q9PLX5;E1PNP6	W8JIR9;W8JE16;W8JD21;W8J9I4;W8J7Y1;Q9PLX5;E1PNP6	>tr|W8JIR9|W8JIR9_CAMJE 30S ribosomal protein S19 OS=Campylobacter jejuni subsp. jejuni NCTC 11168-GSv GN=rpsS PE=3 SV=1;>tr|W8JE16|W8JE16_CAMJE 30S ribosomal protein S19 OS=Campylobacter jejuni subsp. jejuni NCTC 11168-mfK12E5 GN=rpsS PE=3 SV=1;>tr|W8JD21
NaN	NaN	NaN	7	1	1	1	1	1	1				6	6	6	29.7	29.7	29.7	30.42	W8JEM4;W8JA26;W8J5D2;W8J4U3;W8J039;Q9PLX4;E1PNP7	W8JEM4;W8JA26;W8J5D2;W8J4U3;W8J039;Q9PLX4;E1PNP7	>tr|W8JEM4|W8JEM4_CAMJE 50S ribosomal protein L2 OS=Campylobacter jejuni subsp. jejuni NCTC 11168-GSv GN=rplB PE=3 SV=1;>tr|W8JA26|W8JA26_CAMJE 50S ribosomal protein L2 OS=Campylobacter jejuni subsp. jejuni NCTC 11168-mfK12E5 GN=rplB PE=3 SV=1;>tr|W8J5D2|W
NaN	NaN	NaN	7	2	3	2	3	2	3				4	4	4	36.6	36.6	36.6	10.567	W8J9A4;W8J4K4;W8J0L5;W8IZW5;W8IW16;Q0P7S6;E1PNP8	W8J9A4;W8J4K4;W8J0L5;W8IZW5;W8IW16;Q0P7S6;E1PNP8	>tr|W8J9A4|W8J9A4_CAMJE 50S ribosomal protein L23 OS=Campylobacter jejuni subsp. jejuni NCTC 11168-GSv GN=rplW PE=3 SV=1;>tr|W8J4K4|W8J4K4_CAMJE 50S ribosomal protein L23 OS=Campylobacter jejuni subsp. jejuni NCTC 11168-mfK12E5 GN=rplW PE=3 SV=1;>tr|W8J0L5
NaN	NaN	NaN	7	2	2	2	2	2	2				5	5	5	20.1	20.1	20.1	22.141	E1PNP9;W8J8H6;W8J3T0;W8IZ65;W8IV66;W8IQN4;Q9PLX2	E1PNP9;W8J8H6;W8J3T0;W8IZ65;W8IV66;W8IQN4;Q9PLX2	>tr|E1PNP9|E1PNP9_CAMJM 50S ribosomal protein L4 OS=Campylobacter jejuni subsp. jejuni serotype HS21 (strain M1 / 99/308) GN=rplD PE=3 SV=1;>tr|W8J8H6|W8J8H6_CAMJE 50S ribosomal protein L4 OS=Campylobacter jejuni subsp. jejuni NCTC 11168-GSv GN=rplD PE=3 S
NaN	NaN	NaN	7	4	3	4	3	4	3				7	7	7	40.3	40.3	40.3	20.737	W8JSG8;W8JML2;W8JHR6;W8IUH2;W8IQ13;Q9PLX1;E1PNQ0	W8JSG8;W8JML2;W8JHR6;W8IUH2;W8IQ13;Q9PLX1;E1PNQ0	>tr|W8JSG8|W8JSG8_CAMJE 50S ribosomal protein L3 OS=Campylobacter jejuni subsp. jejuni NCTC 11168-GSv GN=N920_08535 PE=4 SV=1;>tr|W8JML2|W8JML2_CAMJE 50S ribosomal protein L3 OS=Campylobacter jejuni subsp. jejuni NCTC 11168-mfK12E5 GN=N918_08510 PE=4 SV=1;
NaN	NaN	NaN	7	3	3	3	3	3	3				3	3	3	37.9	37.9	37.9	11.673	W8JIS3;W8JE43;W8JD27;W8J9J0;W8J7Z9;Q9PLX0;E1PNQ1	W8JIS3;W8JE43;W8JD27;W8J9J0;W8J7Z9;Q9PLX0;E1PNQ1	>tr|W8JIS3|W8JIS3_CAMJE 30S ribosomal protein S10 OS=Campylobacter jejuni subsp. jejuni NCTC 11168-GSv GN=rpsJ PE=3 SV=1;>tr|W8JE43|W8JE43_CAMJE 30S ribosomal protein S10 OS=Campylobacter jejuni subsp. jejuni NCTC 11168-mfK12E5 GN=rpsJ PE=3 SV=1;>tr|W8JD27
NaN	NaN	NaN	7	0	0	0	0	0	0				2	2	2	7.1	7.1	7.1	29.369	W8JEM9;W8JA54;W8J5D6;W8J4U9;W8J043;Q0P7S2;E1PNQ2	W8JEM9;W8JA54;W8J5D6;W8J4U9;W8J043;Q0P7S2;E1PNQ2	>tr|W8JEM9|W8JEM9_CAMJE Pseudouridine synthase OS=Campylobacter jejuni subsp. jejuni NCTC 11168-GSv GN=N920_08545 PE=3 SV=1;>tr|W8JA54|W8JA54_CAMJE Pseudouridine synthase OS=Campylobacter jejuni subsp. jejuni NCTC 11168-mfK12E5 GN=N918_08520 PE=3 SV=1;>tr|
NaN	NaN	NaN	7	2	1	2	1	2	1				10	10	10	16	16	16	75.468	W8J9A9;W8J4M9;W8J0M2;W8IZX1;W8IW20;E1PNQ3;Q0P7S1	W8J9A9;W8J4M9;W8J0M2;W8IZX1;W8IW20;E1PNQ3;Q0P7S1	>tr|W8J9A9|W8J9A9_CAMJE Ribonuclease J OS=Campylobacter jejuni subsp. jejuni NCTC 11168-GSv GN=N920_08550 PE=4 SV=1;>tr|W8J4M9|W8J4M9_CAMJE Ribonuclease J OS=Campylobacter jejuni subsp. jejuni NCTC 11168-mfK12E5 GN=N918_08525 PE=4 SV=1;>tr|W8J0M2|W8J0M2_CA
NaN	NaN	NaN	7	0	0	0	0	0	0				7	7	7	34.6	34.6	34.6	30.449	E1PNQ4;W8J8I0;W8J3V0;W8IZ72;W8IV71;W8IQN9;Q9PLW7	E1PNQ4;W8J8I0;W8J3V0;W8IZ72;W8IV71;W8IQN9;Q9PLW7	>tr|E1PNQ4|E1PNQ4_CAMJM Ribosomal RNA small subunit methyltransferase A OS=Campylobacter jejuni subsp. jejuni serotype HS21 (strain M1 / 99/308) GN=ksgA PE=3 SV=1;>tr|W8J8I0|W8J8I0_CAMJE Ribosomal RNA small subunit methyltransferase A OS=Campylobacter jeju
NaN	NaN	NaN	7	1	1	1	1	1	1				8	8	8	24.7	24.7	24.7	40.147	E1PNQ6;W8JIS8;W8JE57;W8JD31;W8J9J7;W8J805;Q0P7R8	E1PNQ6;W8JIS8;W8JE57;W8JD31;W8J9J7;W8J805;Q0P7R8	>tr|E1PNQ6|E1PNQ6_CAMJM Dual-specificity RNA methyltransferase RlmN OS=Campylobacter jejuni subsp. jejuni serotype HS21 (strain M1 / 99/308) GN=rlmN PE=3 SV=1;>tr|W8JIS8|W8JIS8_CAMJE Dual-specificity RNA methyltransferase RlmN OS=Campylobacter jejuni subsp
NaN	NaN	NaN	7	0	0	0	0	0	0				15	15	15	76	76	76	22.899	W8JEN3;W8JA66;W8J5E1;W8J4V4;W8J047;Q9PLW2;E1PNR0	W8JEN3;W8JA66;W8J5E1;W8J4V4;W8J047;Q9PLW2;E1PNR0	>tr|W8JEN3|W8JEN3_CAMJE 3-isopropylmalate dehydratase small subunit OS=Campylobacter jejuni subsp. jejuni NCTC 11168-GSv GN=leuD PE=3 SV=1;>tr|W8JA66|W8JA66_CAMJE 3-isopropylmalate dehydratase small subunit OS=Campylobacter jejuni subsp. jejuni NCTC 11168-
NaN	NaN	NaN	7	0	0	0	0	0	0				20	20	20	58.3	58.3	58.3	51.407	E1PNR1;W8J9B3;W8J4N4;W8J0M7;W8IZX4;W8IW24;Q9PLW1	E1PNR1;W8J9B3;W8J4N4;W8J0M7;W8IZX4;W8IW24;Q9PLW1	>tr|E1PNR1|E1PNR1_CAMJM 3-isopropylmalate dehydratase large subunit OS=Campylobacter jejuni subsp. jejuni serotype HS21 (strain M1 / 99/308) GN=leuC PE=3 SV=1;>tr|W8J9B3|W8J9B3_CAMJE 3-isopropylmalate dehydratase large subunit OS=Campylobacter jejuni subsp
NaN	NaN	NaN	7	5	5	5	5	5	5				24	24	24	91.1	91.1	91.1	39.353	E1PNR2;W8J8I6;W8J3V4;W8IZ78;W8IV75;W8IQP5;Q9PLW0	E1PNR2;W8J8I6;W8J3V4;W8IZ78;W8IV75;W8IQP5;Q9PLW0	>tr|E1PNR2|E1PNR2_CAMJM 3-isopropylmalate dehydrogenase OS=Campylobacter jejuni subsp. jejuni serotype HS21 (strain M1 / 99/308) GN=leuB PE=3 SV=1;>tr|W8J8I6|W8J8I6_CAMJE 3-isopropylmalate dehydrogenase OS=Campylobacter jejuni subsp. jejuni NCTC 11168-GSv
25	25	2	1	2	3	2	3	0	0				25	25	2	72.2	72.2	7.2	56.422	E1PNR3	E1PNR3	>tr|E1PNR3|E1PNR3_CAMJM 2-isopropylmalate synthase OS=Campylobacter jejuni subsp. jejuni serotype HS21 (strain M1 / 99/308) GN=leuA PE=3 SV=1
NaN	NaN	NaN	7	8	4	8	4	8	4				11	11	11	41.6	41.6	41.6	23.831	W8JIT3;W8JE62;W8JD36;W8J9K2;W8J810;Q0P7R1;E1PNR4	W8JIT3;W8JE62;W8JD36;W8J9K2;W8J810;Q0P7R1;E1PNR4	>tr|W8JIT3|W8JIT3_CAMJE Uncharacterized protein OS=Campylobacter jejuni subsp. jejuni NCTC 11168-GSv GN=N920_08625 PE=4 SV=1;>tr|W8JE62|W8JE62_CAMJE Uncharacterized protein OS=Campylobacter jejuni subsp. jejuni NCTC 11168-mfK12E5 GN=N918_08600 PE=4 SV=1;>t
NaN	NaN	NaN	7	2	3	2	3	2	3				5	5	5	55.1	55.1	55.1	15.039	W8J9B7;W8J4N8;W8J0N2;W8IZY0;W8IW28;Q9PLV4;E1PNR6	W8J9B7;W8J4N8;W8J0N2;W8IZY0;W8IW28;Q9PLV4;E1PNR6	>tr|W8J9B7|W8J9B7_CAMJE NADPH-dependent 7-cyano-7-deazaguanine reductase OS=Campylobacter jejuni subsp. jejuni NCTC 11168-GSv GN=queF PE=3 SV=1;>tr|W8J4N8|W8J4N8_CAMJE NADPH-dependent 7-cyano-7-deazaguanine reductase OS=Campylobacter jejuni subsp. jejuni N
23	1	1	1	19	7	1	0	1	0				23	1	1	53.6	3.8	3.8	73.699	E1PNR8	E1PNR8	>tr|E1PNR8|E1PNR8_CAMJM Flagellar hook protein OS=Campylobacter jejuni subsp. jejuni serotype HS21 (strain M1 / 99/308) GN=flgE-2 PE=4 SV=1
NaN	NaN	NaN	7	0	0	0	0	0	0				5	5	5	11.1	11.1	11.1	52.626	E1PNS2;W8JNJ2;W8JAH4;W8J8U7;W8J5W0;W8J3W1;Q0PC90	E1PNS2;W8JNJ2;W8JAH4;W8J8U7;W8J5W0;W8J3W1;Q0PC90	>tr|E1PNS2|E1PNS2_CAMJM Uncharacterized protein OS=Campylobacter jejuni subsp. jejuni serotype HS21 (strain M1 / 99/308) GN=CJM1_0044 PE=4 SV=1;>tr|W8JNJ2|W8JNJ2_CAMJE Uncharacterized protein OS=Campylobacter jejuni subsp. jejuni NCTC 11168-GSv GN=N920_001
NaN	NaN	NaN	7	7	8	7	8	7	8				15	15	15	43.5	43.5	43.5	38.829	E1PNS3;W8JF04;W8J6D1;W8J1Q4;W8J0Z9;W8IW70;Q0PC89	E1PNS3;W8JF04;W8J6D1;W8J1Q4;W8J0Z9;W8IW70;Q0PC89	>tr|E1PNS3|E1PNS3_CAMJM Probable cytochrome c OS=Campylobacter jejuni subsp. jejuni serotype HS21 (strain M1 / 99/308) GN=CJM1_0045 PE=4 SV=1;>tr|W8JF04|W8JF04_CAMJE Cytochrome C OS=Campylobacter jejuni subsp. jejuni NCTC 11168-GSv GN=N920_00200 PE=4 SV=1;
NaN	NaN	NaN	7	15	17	15	17	15	17				19	19	19	42.7	42.7	42.7	66.48	E1PNS5;W8J5J0;W8J063;W8IVJ4;W8IRE9;W8IM22;Q0PC87	E1PNS5;W8J5J0;W8J063;W8IVJ4;W8IRE9;W8IM22;Q0PC87	>tr|E1PNS5|E1PNS5_CAMJM GTP-binding protein typA/bipA-like protein OS=Campylobacter jejuni subsp. jejuni serotype HS21 (strain M1 / 99/308) GN=typA PE=4 SV=1;>tr|W8J5J0|W8J5J0_CAMJE GTP-binding protein OS=Campylobacter jejuni subsp. jejuni NCTC 11168-GSv G
NaN	NaN	NaN	7	2	0	2	0	2	0				2	2	2	23.4	23.4	23.4	12.653	W8JIP6;W8JE40;W8J4L2;W8IQV9;W8ILC7;Q0PC86;E1PNS6	W8JIP6;W8JE40;W8J4L2;W8IQV9;W8ILC7;Q0PC86;E1PNS6	>tr|W8JIP6|W8JIP6_CAMJE Uncharacterized protein OS=Campylobacter jejuni subsp. jejuni NCTC 11168-mfK12E5 GN=N918_00220 PE=4 SV=1;>tr|W8JE40|W8JE40_CAMJE Uncharacterized protein OS=Campylobacter jejuni subsp. jejuni NCTC 11168-mcK12E5 GN=N917_00220 PE=4 SV=
9	2	2	1	1	1	1	1	1	1				9	2	2	35.8	10.3	10.3	33.576	E1PNS7	E1PNS7	>tr|E1PNS7|E1PNS7_CAMJM Uncharacterized protein OS=Campylobacter jejuni subsp. jejuni serotype HS21 (strain M1 / 99/308) GN=CJM1_0049 PE=4 SV=1
NaN	NaN	NaN	7	8	12	8	12	8	12				12	12	12	71.4	71.4	71.4	31.043	E1PNS9;W8JF08;W8J6D6;W8J1Q8;W8J105;W8IW75;Q0PC84	E1PNS9;W8JF08;W8J6D6;W8J1Q8;W8J105;W8IW75;Q0PC84	>tr|E1PNS9|E1PNS9_CAMJM Flagellar hook assembly protein OS=Campylobacter jejuni subsp. jejuni serotype HS21 (strain M1 / 99/308) GN=flgD PE=4 SV=1;>tr|W8JF08|W8JF08_CAMJE Flagellar basal body rod modification protein FlgD OS=Campylobacter jejuni subsp. jej
NaN	NaN	NaN	7	3	8	3	8	3	8				11	11	11	31	31	31	58.231	W8JB00;W8J0Z6;W8IWY1;W8IW77;W8ISD0;Q0PC83;E1PNT0	W8JB00;W8J0Z6;W8IWY1;W8IW77;W8ISD0;Q0PC83;E1PNT0	>tr|W8JB00|W8JB00_CAMJE Flagellar hook protein OS=Campylobacter jejuni subsp. jejuni NCTC 11168-GSv GN=N920_00230 PE=4 SV=1;>tr|W8J0Z6|W8J0Z6_CAMJE Flagellar hook protein OS=Campylobacter jejuni subsp. jejuni NCTC 11168-mfK12E5 GN=N918_00235 PE=4 SV=1;>tr|
NaN	NaN	NaN	7	3	2	3	2	3	2				8	8	8	24.6	24.6	24.6	38.419	W8JIQ0;W8JE46;W8J4L7;W8IQW4;W8ILD2;Q9PJ66;E1PNT6	W8JIQ0;W8JE46;W8J4L7;W8IQW4;W8ILD2;Q9PJ66;E1PNT6	>tr|W8JIQ0|W8JIQ0_CAMJE tRNA-specific 2-thiouridylase MnmA OS=Campylobacter jejuni subsp. jejuni NCTC 11168-mfK12E5 GN=mnmA PE=3 SV=1;>tr|W8JE46|W8JE46_CAMJE tRNA-specific 2-thiouridylase MnmA OS=Campylobacter jejuni subsp. jejuni NCTC 11168-mcK12E5 GN=mnm
10	10	5	1	7	7	7	7	3	4				10	10	5	52.7	52.7	30.3	22.795	E1PNT7	E1PNT7	>tr|E1PNT7|E1PNT7_CAMJM Putative lysine decarboxylase family protein OS=Campylobacter jejuni subsp. jejuni serotype HS21 (strain M1 / 99/308) GN=CJM1_0059 PE=4 SV=1
NaN	NaN	NaN	7	2	2	2	2	2	2				8	8	8	27.9	27.9	27.9	40.826	W8JB04;W8J101;W8IWY4;W8IW82;W8ISD4;Q0PC73;E1PNU0	W8JB04;W8J101;W8IWY4;W8IW82;W8ISD4;Q0PC73;E1PNU0	>tr|W8JB04|W8JB04_CAMJE Flagellar motor switch protein FliM OS=Campylobacter jejuni subsp. jejuni NCTC 11168-GSv GN=N920_00310 PE=4 SV=1;>tr|W8J101|W8J101_CAMJE Flagellar motor switch protein FliM OS=Campylobacter jejuni subsp. jejuni NCTC 11168-mfK12E5 GN
NaN	NaN	NaN	7	7	4	7	4	7	4				13	13	13	64.3	64.3	64.3	28.402	E1PNU1;W8J5K0;W8J071;W8IVK3;W8IRF7;W8IM30;Q0PC72	E1PNU1;W8J5K0;W8J071;W8IVK3;W8IRF7;W8IM30;Q0PC72	>tr|E1PNU1|E1PNU1_CAMJM RNA polymerase sigma factor OS=Campylobacter jejuni subsp. jejuni serotype HS21 (strain M1 / 99/308) GN=fliA PE=3 SV=1;>tr|W8J5K0|W8J5K0_CAMJE RNA polymerase sigma factor OS=Campylobacter jejuni subsp. jejuni NCTC 11168-GSv GN=N920_
NaN	NaN	NaN	8	2	2	2	2	2	2				10	10	10	36.8	36.8	36.8	31.861	E1PNU3;W8JNK8;W8JAI7;W8J8W3;W8J5X2;W8J3X8;Q0PC70;O52909	E1PNU3;W8JNK8;W8JAI7;W8J8W3;W8J5X2;W8J3X8;Q0PC70	>tr|E1PNU3|E1PNU3_CAMJM Site-determining protein OS=Campylobacter jejuni subsp. jejuni serotype HS21 (strain M1 / 99/308) GN=CJM1_0065 PE=3 SV=1;>tr|W8JNK8|W8JNK8_CAMJE Site-determining protein OS=Campylobacter jejuni subsp. jejuni NCTC 11168-GSv GN=N920_0
NaN	NaN	NaN	7	0	0	0	0	0	0				1	1	1	5.7	5.7	5.7	17.595	W8JB08;W8J106;W8IWY9;W8IW86;W8ISE0;Q9PJ53;E1PNU6	W8JB08;W8J106;W8IWY9;W8IW86;W8ISE0;Q9PJ53;E1PNU6	>tr|W8JB08|W8JB08_CAMJE 3-dehydroquinate dehydratase OS=Campylobacter jejuni subsp. jejuni NCTC 11168-GSv GN=aroQ PE=3 SV=1;>tr|W8J106|W8J106_CAMJE 3-dehydroquinate dehydratase OS=Campylobacter jejuni subsp. jejuni NCTC 11168-mfK12E5 GN=aroQ PE=3 SV=1;>tr|
NaN	NaN	NaN	7	0	0	0	0	0	0				1	1	1	5	5	5	32.583	W8JIQ9;W8JE51;W8J4M6;W8IQX3;W8ILE1;Q0PC65;E1PNU8	W8JIQ9;W8JE51;W8J4M6;W8IQX3;W8ILE1;Q0PC65;E1PNU8	>tr|W8JIQ9|W8JIQ9_CAMJE Endopeptidase IV OS=Campylobacter jejuni subsp. jejuni NCTC 11168-mfK12E5 GN=N918_00350 PE=4 SV=1;>tr|W8JE51|W8JE51_CAMJE Endopeptidase IV OS=Campylobacter jejuni subsp. jejuni NCTC 11168-mcK12E5 GN=N917_00350 PE=4 SV=1;>tr|W8J4M6|W
NaN	NaN	NaN	7	15	15	15	15	15	15				20	20	20	71.4	71.4	71.4	38.792	W8JNL7;W8JAJ4;W8J8W9;W8J5X5;W8J3Y4;Q0PC64;E1PNU9	W8JNL7;W8JAJ4;W8J8W9;W8J5X5;W8J3Y4;Q0PC64;E1PNU9	>tr|W8JNL7|W8JNL7_CAMJE Uncharacterized protein OS=Campylobacter jejuni subsp. jejuni NCTC 11168-GSv GN=N920_00355 PE=4 SV=1;>tr|W8JAJ4|W8JAJ4_CAMJE Uncharacterized protein OS=Campylobacter jejuni subsp. jejuni NCTC 11168-mfK12E5 GN=N918_00355 PE=4 SV=1;>t
NaN	NaN	NaN	3	1	0	1	0	1	0				4	4	3	22.9	22.9	17.1	24.635	E1PNV0;E1PP94;E1PP93	E1PNV0	>tr|E1PNV0|E1PNV0_CAMJM Non-heme iron protein, hemerythrin family OS=Campylobacter jejuni subsp. jejuni serotype HS21 (strain M1 / 99/308) GN=CJM1_0072 PE=4 SV=1
NaN	NaN	NaN	7	0	0	0	0	0	0				3	3	3	21.1	21.1	21.1	24.596	W8JF24;W8J6E8;W8J1S0;W8J119;W8IW91;Q0PC62;E1PNV1	W8JF24;W8J6E8;W8J1S0;W8J119;W8IW91;Q0PC62;E1PNV1	>tr|W8JF24|W8JF24_CAMJE Uncharacterized protein OS=Campylobacter jejuni subsp. jejuni NCTC 11168-GSv GN=N920_00365 PE=4 SV=1;>tr|W8J6E8|W8J6E8_CAMJE Uncharacterized protein OS=Campylobacter jejuni subsp. jejuni NCTC 11168-mfK12E5 GN=N918_00365 PE=4 SV=1;>t
NaN	NaN	NaN	7	1	0	1	0	1	0				6	6	6	16.5	16.5	16.5	54.22	W8JB12;W8J111;W8IWZ4;W8IW90;W8ISE5;Q0PC61;E1PNV2	W8JB12;W8J111;W8IWZ4;W8IW90;W8ISE5;Q0PC61;E1PNV2	>tr|W8JB12|W8JB12_CAMJE Iron-sulfur protein OS=Campylobacter jejuni subsp. jejuni NCTC 11168-GSv GN=N920_00370 PE=4 SV=1;>tr|W8J111|W8J111_CAMJE Iron-sulfur protein OS=Campylobacter jejuni subsp. jejuni NCTC 11168-mfK12E5 GN=N918_00370 PE=4 SV=1;>tr|W8IWZ4
NaN	NaN	NaN	7	1	2	1	2	1	2				5	5	5	28.6	28.6	28.6	27.799	E1PNV3;W8J5L1;W8J078;W8IVL2;W8IRG6;W8IM40;Q0PC60	E1PNV3;W8J5L1;W8J078;W8IVL2;W8IRG6;W8IM40;Q0PC60	>tr|E1PNV3|E1PNV3_CAMJM Conserved hypothetical secreted protein OS=Campylobacter jejuni subsp. jejuni serotype HS21 (strain M1 / 99/308) GN=glcF PE=4 SV=1;>tr|W8J5L1|W8J5L1_CAMJE Oxidoreductase OS=Campylobacter jejuni subsp. jejuni NCTC 11168-GSv GN=N920_0
NaN	NaN	NaN	8	0	0	0	0	0	0				1	1	1	14.4	14.4	14.4	12.579	Q7B3S5;W8JNM3;W8JAJ8;W8J8X3;W8J5Y0;W8J3Z0;Q0PC58;E1PNV5	Q7B3S5;W8JNM3;W8JAJ8;W8J8X3;W8J5Y0;W8J3Z0;Q0PC58;E1PNV5	>tr|Q7B3S5|Q7B3S5_CAMJU CdtC protein (Fragment) OS=Campylobacter jejuni GN=cdtC PE=4 SV=1;>tr|W8JNM3|W8JNM3_CAMJE Cytochrome C oxidase subunit IV OS=Campylobacter jejuni subsp. jejuni NCTC 11168-GSv GN=N920_00385 PE=4 SV=1;>tr|W8JAJ8|W8JAJ8_CAMJE Cytochrom
NaN	NaN	NaN	7	0	0	0	0	0	0				3	3	3	14.9	14.9	14.9	29.947	E1PNV7;W8JB16;W8J115;W8IWZ9;W8IW95;W8ISE9;Q0PC56	E1PNV7;W8JB16;W8J115;W8IWZ9;W8IW95;W8ISE9;Q0PC56	>tr|E1PNV7|E1PNV7_CAMJM Cytolethal distending toxin subunit A OS=Campylobacter jejuni subsp. jejuni serotype HS21 (strain M1 / 99/308) GN=cdtA PE=4 SV=1;>tr|W8JB16|W8JB16_CAMJE Cytochrome C oxidase subunit I OS=Campylobacter jejuni subsp. jejuni NCTC 11168
NaN	NaN	NaN	7	2	1	2	1	2	1				8	8	8	45.5	45.5	45.5	25.908	E1PNW2;W8JF32;W8J6F7;W8J1S6;W8J127;W8IWA2;Q0PC52	E1PNW2;W8JF32;W8J6F7;W8J1S6;W8J127;W8IWA2;Q0PC52	>tr|E1PNW2|E1PNW2_CAMJM Putative aspartate racemase OS=Campylobacter jejuni subsp. jejuni serotype HS21 (strain M1 / 99/308) GN=CJM1_0084 PE=4 SV=1;>tr|W8JF32|W8JF32_CAMJE Aspartate racemase OS=Campylobacter jejuni subsp. jejuni NCTC 11168-GSv GN=N920_0042
NaN	NaN	NaN	7	14	14	14	14	14	14				17	17	17	47.2	47.2	47.2	51.765	W8J5M2;W8J086;W8IVM1;W8IRH5;W8IM50;Q0PC50;E1PNW4	W8J5M2;W8J086;W8IVM1;W8IRH5;W8IM50;Q0PC50;E1PNW4	>tr|W8J5M2|W8J5M2_CAMJE Aspartate ammonia-lyase OS=Campylobacter jejuni subsp. jejuni NCTC 11168-GSv GN=aspA PE=3 SV=1;>tr|W8J086|W8J086_CAMJE Aspartate ammonia-lyase OS=Campylobacter jejuni subsp. jejuni NCTC 11168-mfK12E5 GN=aspA PE=3 SV=1;>tr|W8IVM1|W8I
NaN	NaN	NaN	7	0	0	0	0	0	0				5	5	5	12.4	12.4	12.4	51.237	E1PNW6;W8JNN3;W8JAK7;W8J8Y7;W8J5Y8;W8J402;Q0PC48	E1PNW6	>tr|E1PNW6|E1PNW6_CAMJM Putative lipoprotein OS=Campylobacter jejuni subsp. jejuni serotype HS21 (strain M1 / 99/308) GN=CJM1_0088 PE=4 SV=1
NaN	NaN	NaN	7	0	1	0	1	0	1				2	2	2	15.9	15.9	15.9	22.446	W8JB24;W8J122;W8IX09;W8IWA1;W8ISF8;Q0PC46;E1PNW8	W8JB24;W8J122;W8IX09;W8IWA1;W8ISF8;Q0PC46;E1PNW8	>tr|W8JB24|W8JB24_CAMJE Uncharacterized protein OS=Campylobacter jejuni subsp. jejuni NCTC 11168-GSv GN=N920_00450 PE=4 SV=1;>tr|W8J122|W8J122_CAMJE Uncharacterized protein OS=Campylobacter jejuni subsp. jejuni NCTC 11168-mfK12E5 GN=N918_00450 PE=4 SV=1;>t
NaN	NaN	NaN	7	8	11	8	11	8	11				17	17	17	58.7	58.7	58.7	49.24	W8JEQ4;W8JA91;W8J5G6;W8J0Q0;W8IW40;Q0PC45;E1PNW9	W8JEQ4;W8JA91;W8J5G6;W8J0Q0;W8IW40;Q0PC45;E1PNW9	>tr|W8JEQ4|W8JEQ4_CAMJE Uncharacterized protein OS=Campylobacter jejuni subsp. jejuni NCTC 11168-GSv GN=N920_00455 PE=4 SV=1;>tr|W8JA91|W8JA91_CAMJE Uncharacterized protein OS=Campylobacter jejuni subsp. jejuni NCTC 11168-mfK12E5 GN=N918_00455 PE=4 SV=1;>t
NaN	NaN	NaN	7	0	0	0	0	0	0				4	4	4	13.2	13.2	13.2	43.261	E1PNX0;W8J5M8;W8J090;W8IVM5;W8IRI2;W8IM55;Q0PC44	E1PNX0;W8J5M8;W8J090;W8IVM5;W8IRI2;W8IM55;Q0PC44	>tr|E1PNX0|E1PNX0_CAMJM Uncharacterized protein OS=Campylobacter jejuni subsp. jejuni serotype HS21 (strain M1 / 99/308) GN=CJM1_0092 PE=4 SV=1;>tr|W8J5M8|W8J5M8_CAMJE Uncharacterized protein OS=Campylobacter jejuni subsp. jejuni NCTC 11168-GSv GN=N920_004
NaN	NaN	NaN	7	1	1	1	1	1	1				1	1	1	9.8	9.8	9.8	11.609	W8JIS7;W8JE65;W8J4Q0;W8IQZ4;W8ILF7;Q0PC43;E1PNX1	W8JIS7;W8JE65;W8J4Q0;W8IQZ4;W8ILF7;Q0PC43;E1PNX1	>tr|W8JIS7|W8JIS7_CAMJE 50S ribosomal protein L21 OS=Campylobacter jejuni subsp. jejuni NCTC 11168-mfK12E5 GN=rplU PE=3 SV=1;>tr|W8JE65|W8JE65_CAMJE 50S ribosomal protein L21 OS=Campylobacter jejuni subsp. jejuni NCTC 11168-mcK12E5 GN=rplU PE=3 SV=1;>tr|W8
NaN	NaN	NaN	7	2	4	2	4	2	4				9	9	9	36.2	36.2	36.2	37.817	E1PNX3;W8JF43;W8J6G4;W8J1T3;W8J137;W8IWB3;Q0PC41	E1PNX3;W8JF43;W8J6G4;W8J1T3;W8J137;W8IWB3;Q0PC41	>tr|E1PNX3|E1PNX3_CAMJM GTPase Obg OS=Campylobacter jejuni subsp. jejuni serotype HS21 (strain M1 / 99/308) GN=obg PE=3 SV=1;>tr|W8JF43|W8JF43_CAMJE GTPase Obg OS=Campylobacter jejuni subsp. jejuni NCTC 11168-GSv GN=obg PE=3 SV=1;>tr|W8J6G4|W8J6G4_CAMJE GT
NaN	NaN	NaN	7	11	11	11	11	11	11				13	13	13	49.8	49.8	49.8	37.795	E1PNX4;W8JCW2;W8J2V9;W8IYU5;W8IY38;W8IU83;Q0P9Z2	E1PNX4;W8JCW2;W8J2V9;W8IYU5;W8IY38;W8IU83;Q0P9Z2	>tr|E1PNX4|E1PNX4_CAMJM Putative periplasmic protein OS=Campylobacter jejuni subsp. jejuni serotype HS21 (strain M1 / 99/308) GN=CJM1_0872 PE=4 SV=1;>tr|W8JCW2|W8JCW2_CAMJE Uncharacterized protein OS=Campylobacter jejuni subsp. jejuni NCTC 11168-GSv GN=N92
NaN	NaN	NaN	2	3	1	3	1	3	1				3	3	3	30.9	30.9	30.9	15.755	E1PNX6;Q0P9Z0	E1PNX6;Q0P9Z0	>tr|E1PNX6|E1PNX6_CAMJM Uncharacterized protein OS=Campylobacter jejuni subsp. jejuni serotype HS21 (strain M1 / 99/308) GN=CJM1_0874 PE=4 SV=1;>tr|Q0P9Z0|Q0P9Z0_CAMJE Putative periplasmic protein OS=Campylobacter jejuni subsp. jejuni serotype O:2 (strain
NaN	NaN	NaN	7	14	13	14	13	14	13				20	20	20	71.9	71.9	71.9	32.426	E1PNX9;W8JH14;W8J8A2;W8J3N0;W8J329;W8IY98;P71128	E1PNX9;W8JH14;W8J8A2;W8J3N0;W8J329;W8IY98;P71128	>tr|E1PNX9|E1PNX9_CAMJM Cysteine synthase OS=Campylobacter jejuni subsp. jejuni serotype HS21 (strain M1 / 99/308) GN=cysM PE=3 SV=1;>tr|W8JH14|W8JH14_CAMJE Cysteine synthase OS=Campylobacter jejuni subsp. jejuni NCTC 11168-GSv GN=N920_04535 PE=3 SV=1;>tr|
NaN	NaN	NaN	7	3	4	3	4	3	4				4	4	4	53.1	53.1	53.1	10.274	W8JCW7;W8J2W4;W8IYU8;W8IY43;W8IU87;Q46121;E1PNY0	W8JCW7;W8J2W4;W8IYU8;W8IY43;W8IU87;Q46121;E1PNY0	>tr|W8JCW7|W8JCW7_CAMJE DNA-binding protein OS=Campylobacter jejuni subsp. jejuni NCTC 11168-GSv GN=N920_04540 PE=3 SV=1;>tr|W8J2W4|W8J2W4_CAMJE DNA-binding protein OS=Campylobacter jejuni subsp. jejuni NCTC 11168-mfK12E5 GN=N918_04515 PE=3 SV=1;>tr|W8IYU8
NaN	NaN	NaN	7	26	24	26	24	26	24				34	34	34	53.3	53.3	53.3	73.066	E1PNY1;W8J7J9;W8J1Y4;W8IXE5;W8ITG5;W8IP00;Q0P9Y5	E1PNY1;W8J7J9;W8J1Y4;W8IXE5;W8ITG5;W8IP00;Q0P9Y5	>tr|E1PNY1|E1PNY1_CAMJM Invasion antigen B OS=Campylobacter jejuni subsp. jejuni serotype HS21 (strain M1 / 99/308) GN=ciaB PE=4 SV=1;>tr|W8J7J9|W8J7J9_CAMJE CiaB protein OS=Campylobacter jejuni subsp. jejuni NCTC 11168-GSv GN=N920_04545 PE=4 SV=1;>tr|W8J1
NaN	NaN	NaN	7	1	1	1	1	1	1				5	5	5	50.4	50.4	50.4	14.771	E1PNY2;W8JKP1;W8JG21;W8J6R7;W8ISS7;W8INA5;Q0P9Y4	E1PNY2;W8JKP1;W8JG21;W8J6R7;W8ISS7;W8INA5;Q0P9Y4	>tr|E1PNY2|E1PNY2_CAMJM Thioesterase family protein OS=Campylobacter jejuni subsp. jejuni serotype HS21 (strain M1 / 99/308) GN=CJM1_0880 PE=4 SV=1;>tr|W8JKP1|W8JKP1_CAMJE Hydrolase OS=Campylobacter jejuni subsp. jejuni NCTC 11168-mfK12E5 GN=N918_04525 PE=
NaN	NaN	NaN	7	11	7	11	7	11	7				14	14	14	52.1	52.1	52.1	33.669	E1PNY4;W8JH17;W8J8A7;W8J3N5;W8J332;W8IYA2;Q9PP15	E1PNY4;W8JH17;W8J8A7;W8J3N5;W8J332;W8IYA2;Q9PP15	>tr|E1PNY4|E1PNY4_CAMJM Ribose-phosphate pyrophosphokinase OS=Campylobacter jejuni subsp. jejuni serotype HS21 (strain M1 / 99/308) GN=prs PE=3 SV=1;>tr|W8JH17|W8JH17_CAMJE Ribose-phosphate pyrophosphokinase OS=Campylobacter jejuni subsp. jejuni NCTC 11168
NaN	NaN	NaN	7	0	0	0	0	0	0				1	1	1	7.2	7.2	7.2	28.014	W8J7K2;W8J1Z0;W8IXE8;W8ITG9;W8IP04;Q0P9X9;E1PNY6	W8J7K2;W8J1Z0;W8IXE8;W8ITG9;W8IP04;Q0P9X9;E1PNY6	>tr|W8J7K2|W8J7K2_CAMJE Amino acid ABC transporter permease OS=Campylobacter jejuni subsp. jejuni NCTC 11168-GSv GN=N920_04575 PE=3 SV=1;>tr|W8J1Z0|W8J1Z0_CAMJE Amino acid ABC transporter permease OS=Campylobacter jejuni subsp. jejuni NCTC 11168-mfK12E5 GN
NaN	NaN	NaN	7	2	2	2	2	2	2				5	5	5	20.5	20.5	20.5	28.177	W8JKP7;W8JG25;W8J6S0;W8IST0;W8INA9;Q0P9X8;E1PNY7	W8JKP7;W8JG25;W8J6S0;W8IST0;W8INA9;Q0P9X8;E1PNY7	>tr|W8JKP7|W8JKP7_CAMJE Amino acid ABC transporter substrate-binding protein OS=Campylobacter jejuni subsp. jejuni NCTC 11168-mfK12E5 GN=N918_04555 PE=3 SV=1;>tr|W8JG25|W8JG25_CAMJE Amino acid ABC transporter substrate-binding protein OS=Campylobacter jeju
NaN	NaN	NaN	7	0	0	0	0	0	0				4	4	4	35.1	35.1	35.1	27.228	W8JQR3;W8JCA9;W8JBC6;W8J7S5;W8J5Z2;Q0P9X7;E1PNY8	W8JQR3;W8JCA9;W8JBC6;W8J7S5;W8J5Z2;Q0P9X7;E1PNY8	>tr|W8JQR3|W8JQR3_CAMJE Glutamine ABC transporter ATP-binding protein OS=Campylobacter jejuni subsp. jejuni NCTC 11168-GSv GN=N920_04585 PE=3 SV=1;>tr|W8JCA9|W8JCA9_CAMJE Glutamine ABC transporter ATP-binding protein OS=Campylobacter jejuni subsp. jejuni N
NaN	NaN	NaN	7	8	8	8	8	8	8				14	14	14	53.4	53.4	53.4	30.654	W8JH22;W8J8B3;W8J3P1;W8J335;W8IYA6;Q0P9X6;E1PNY9	W8JH22;W8J8B3;W8J3P1;W8J335;W8IYA6;Q0P9X6;E1PNY9	>tr|W8JH22|W8JH22_CAMJE Chemotaxis protein CheR OS=Campylobacter jejuni subsp. jejuni NCTC 11168-GSv GN=N920_04590 PE=4 SV=1;>tr|W8J8B3|W8J8B3_CAMJE Chemotaxis protein CheR OS=Campylobacter jejuni subsp. jejuni NCTC 11168-mfK12E5 GN=N918_04565 PE=4 SV=1;>t
NaN	NaN	NaN	7	3	3	3	3	3	3				7	7	7	43.5	43.5	43.5	20.224	W8JCY0;W8J2X3;W8IYV5;W8IY51;W8IU94;Q0P9X5;E1PNZ0	W8JCY0;W8J2X3;W8IYV5;W8IY51;W8IU94;Q0P9X5;E1PNZ0	>tr|W8JCY0|W8JCY0_CAMJE Chemotaxis protein B OS=Campylobacter jejuni subsp. jejuni NCTC 11168-GSv GN=N920_04595 PE=4 SV=1;>tr|W8J2X3|W8J2X3_CAMJE Chemotaxis protein B OS=Campylobacter jejuni subsp. jejuni NCTC 11168-mfK12E5 GN=N918_04570 PE=4 SV=1;>tr|W8IY
NaN	NaN	NaN	7	3	0	3	0	3	0				6	6	6	53.1	53.1	53.1	16.293	W8J7K6;W8J1Z5;W8IXF2;W8ITH3;W8IP09;Q0P9X4;E1PNZ1	W8J7K6;W8J1Z5;W8IXF2;W8ITH3;W8IP09;Q0P9X4;E1PNZ1	>tr|W8J7K6|W8J7K6_CAMJE Ribose 5-phosphate isomerase OS=Campylobacter jejuni subsp. jejuni NCTC 11168-GSv GN=N920_04600 PE=4 SV=1;>tr|W8J1Z5|W8J1Z5_CAMJE Ribose 5-phosphate isomerase OS=Campylobacter jejuni subsp. jejuni NCTC 11168-mfK12E5 GN=N918_04575 PE
NaN	NaN	NaN	7	4	4	4	4	4	4				10	10	10	59.9	59.9	59.9	20.671	W8JQR7;W8JCB4;W8JBC9;W8J7S9;W8J5Z7;Q9PP06;E1PNZ3	W8JQR7;W8JCB4;W8JBC9;W8J7S9;W8J5Z7;Q9PP06;E1PNZ3	>tr|W8JQR7|W8JQR7_CAMJE Adenine phosphoribosyltransferase OS=Campylobacter jejuni subsp. jejuni NCTC 11168-GSv GN=apt PE=3 SV=1;>tr|W8JCB4|W8JCB4_CAMJE Adenine phosphoribosyltransferase OS=Campylobacter jejuni subsp. jejuni NCTC 11168-mfK12E5 GN=apt PE=3 S
NaN	NaN	NaN	7	13	13	13	13	13	13				17	17	17	68.9	68.9	68.9	40.654	E1PNZ6;W8J7L1;W8J200;W8IXF6;W8ITH7;W8IP13;Q0P9W9	E1PNZ6;W8J7L1;W8J200;W8IXF6;W8ITH7;W8IP13;Q0P9W9	>tr|E1PNZ6|E1PNZ6_CAMJM Ribosome-binding ATPase YchF OS=Campylobacter jejuni subsp. jejuni serotype HS21 (strain M1 / 99/308) GN=engD PE=3 SV=1;>tr|W8J7L1|W8J7L1_CAMJE Ribosome-binding ATPase YchF OS=Campylobacter jejuni subsp. jejuni NCTC 11168-GSv GN=ych
NaN	NaN	NaN	7	2	2	2	2	2	2				15	15	15	38.5	38.5	38.5	51.62	E1PNZ7;W8JKR0;W8JG32;W8J6S9;W8IST7;W8INB8;Q46104	E1PNZ7;W8JKR0;W8JG32;W8J6S9;W8IST7;W8INB8;Q46104	>tr|E1PNZ7|E1PNZ7_CAMJM Argininosuccinate lyase OS=Campylobacter jejuni subsp. jejuni serotype HS21 (strain M1 / 99/308) GN=argH PE=3 SV=1;>tr|W8JKR0|W8JKR0_CAMJE Argininosuccinate lyase OS=Campylobacter jejuni subsp. jejuni NCTC 11168-mfK12E5 GN=argH PE=3
NaN	NaN	NaN	7	20	21	20	21	20	21				27	27	27	66.4	66.4	66.4	59.028	E1PNZ8;W8JQS1;W8JCB9;W8JBD2;W8J7T5;W8J601;Q9PP01	E1PNZ8;W8JQS1;W8JCB9;W8JBD2;W8J7T5;W8J601;Q9PP01	>tr|E1PNZ8|E1PNZ8_CAMJM Phosphoenolpyruvate carboxykinase [ATP] OS=Campylobacter jejuni subsp. jejuni serotype HS21 (strain M1 / 99/308) GN=pckA PE=3 SV=1;>tr|W8JQS1|W8JQS1_CAMJE Phosphoenolpyruvate carboxykinase [ATP] OS=Campylobacter jejuni subsp. jejuni
23	23	4	1	12	9	12	9	2	0				23	23	4	46.9	46.9	7.3	65.923	E1PNZ9	E1PNZ9	>tr|E1PNZ9|E1PNZ9_CAMJM Oxaloacetate decarboxylase, alpha subunit, putative OS=Campylobacter jejuni subsp. jejuni serotype HS21 (strain M1 / 99/308) GN=pycB PE=4 SV=1
NaN	NaN	NaN	7	9	9	9	9	9	9				25	25	25	36	36	36	98.03	E1PP15;W8J7M0;W8J211;W8IXG4;W8ITI7;W8IP23;Q0P9V7	E1PP15;W8J7M0;W8J211;W8IXG4;W8ITI7;W8IP23;Q0P9V7	>tr|E1PP15|E1PP15_CAMJM Protein translocase subunit SecA OS=Campylobacter jejuni subsp. jejuni serotype HS21 (strain M1 / 99/308) GN=secA PE=3 SV=1;>tr|W8J7M0|W8J7M0_CAMJE Protein translocase subunit SecA OS=Campylobacter jejuni subsp. jejuni NCTC 11168-GS
NaN	NaN	NaN	7	0	0	0	0	0	0				2	2	2	12.4	12.4	12.4	19.829	W8JKS2;W8JG40;W8J6T9;W8ISU4;W8INC8;Q9PNZ0;E1PP16	W8JKS2;W8JG40;W8J6T9;W8ISU4;W8INC8;Q9PNZ0;E1PP16	>tr|W8JKS2|W8JKS2_CAMJE Membrane protein OS=Campylobacter jejuni subsp. jejuni NCTC 11168-mfK12E5 GN=N918_04705 PE=4 SV=1;>tr|W8JG40|W8JG40_CAMJE Membrane protein OS=Campylobacter jejuni subsp. jejuni NCTC 11168-mcK12E5 GN=N917_04710 PE=4 SV=1;>tr|W8J6T9|W
NaN	NaN	NaN	7	6	2	6	2	6	2				7	7	7	31.1	31.1	31.1	27.881	E1PP17;W8JQT1;W8JCC9;W8JBD8;W8J7U6;W8J613;Q0P9V5	E1PP17;W8JQT1;W8JCC9;W8JBD8;W8J7U6;W8J613;Q0P9V5	>tr|E1PP17|E1PP17_CAMJM Conserved domain protein OS=Campylobacter jejuni subsp. jejuni serotype HS21 (strain M1 / 99/308) GN=CJM1_0923 PE=4 SV=1;>tr|W8JQT1|W8JQT1_CAMJE Uncharacterized protein OS=Campylobacter jejuni subsp. jejuni NCTC 11168-GSv GN=N920_04
NaN	NaN	NaN	7	0	0	0	0	0	0				6	6	6	13.9	13.9	13.9	51.967	W8JH39;W8J8D6;W8J3R1;W8J349;W8IYC5;Q0P9V4;E1PP18	W8JH39;W8J8D6;W8J3R1;W8J349;W8IYC5;Q0P9V4;E1PP18	>tr|W8JH39|W8JH39_CAMJE Helicase OS=Campylobacter jejuni subsp. jejuni NCTC 11168-GSv GN=N920_04740 PE=4 SV=1;>tr|W8J8D6|W8J8D6_CAMJE Helicase OS=Campylobacter jejuni subsp. jejuni NCTC 11168-mfK12E5 GN=N918_04715 PE=4 SV=1;>tr|W8J3R1|W8J3R1_CAMJE Helicase
7	7	1	1	1	1	1	1	0	0				7	7	1	24.8	24.8	3.1	33.717	E1PP20	E1PP20	>tr|E1PP20|E1PP20_CAMJM Hydrolase, carbon-nitrogen family OS=Campylobacter jejuni subsp. jejuni serotype HS21 (strain M1 / 99/308) GN=CJM1_0926 PE=4 SV=1
NaN	NaN	NaN	7	2	1	2	1	2	1				3	3	3	11.4	11.4	11.4	37.967	W8JQT6;W8JCD4;W8JBE3;W8J7V0;W8J619;Q0P9V0;E1PP22	W8JQT6;W8JCD4;W8JBE3;W8J7V0;W8J619;Q0P9V0;E1PP22	>tr|W8JQT6|W8JQT6_CAMJE Agmatine deiminase OS=Campylobacter jejuni subsp. jejuni NCTC 11168-GSv GN=N920_04760 PE=4 SV=1;>tr|W8JCD4|W8JCD4_CAMJE Agmatine deiminase OS=Campylobacter jejuni subsp. jejuni NCTC 11168-mfK12E5 GN=N918_04735 PE=4 SV=1;>tr|W8JBE3|W
NaN	NaN	NaN	7	1	0	1	0	1	0				5	5	5	18.7	18.7	18.7	27.843	W8JB29;W8J126;W8IX14;W8IWA6;W8ISG2;Q9PJ29;E1PP23	W8JB29;W8J126;W8IX14;W8IWA6;W8ISG2;Q9PJ29;E1PP23	>tr|W8JB29|W8JB29_CAMJE Glutamate 5-kinase OS=Campylobacter jejuni subsp. jejuni NCTC 11168-GSv GN=proB PE=3 SV=1;>tr|W8J126|W8J126_CAMJE Glutamate 5-kinase OS=Campylobacter jejuni subsp. jejuni NCTC 11168-mfK12E5 GN=proB PE=3 SV=1;>tr|W8IX14|W8IX14_CAMJE
NaN	NaN	NaN	7	0	1	0	1	0	1				4	4	4	15.4	15.4	15.4	34.096	E1PP24;W8J5N4;W8J096;W8IVM8;W8IRI7;W8IM59;Q9PJ28	E1PP24;W8J5N4;W8J096;W8IVM8;W8IRI7;W8IM59;Q9PJ28	>tr|E1PP24|E1PP24_CAMJM Methionyl-tRNA formyltransferase OS=Campylobacter jejuni subsp. jejuni serotype HS21 (strain M1 / 99/308) GN=fmt PE=3 SV=1;>tr|W8J5N4|W8J5N4_CAMJE Methionyl-tRNA formyltransferase OS=Campylobacter jejuni subsp. jejuni NCTC 11168-GSv
NaN	NaN	NaN	7	0	1	0	1	0	1				1	1	1	4.1	4.1	4.1	24.806	W8JIT2;W8JE68;W8J4Q5;W8IQZ9;W8ILG2;Q0PC38;E1PP25	W8JIT2;W8JE68;W8J4Q5;W8IQZ9;W8ILG2;Q0PC38;E1PP25	>tr|W8JIT2|W8JIT2_CAMJE Biotin--protein ligase OS=Campylobacter jejuni subsp. jejuni NCTC 11168-mfK12E5 GN=N918_00490 PE=4 SV=1;>tr|W8JE68|W8JE68_CAMJE Biotin--protein ligase OS=Campylobacter jejuni subsp. jejuni NCTC 11168-mcK12E5 GN=N917_00490 PE=4 SV=1;
NaN	NaN	NaN	7	0	0	0	0	0	0				2	2	2	13	13	13	28.731	W8JNP5;W8JAL7;W8J8Z9;W8J5Z5;W8J411;Q0PC37;E1PP26	W8JNP5;W8JAL7;W8J8Z9;W8J5Z5;W8J411;Q0PC37;E1PP26	>tr|W8JNP5|W8JNP5_CAMJE Sporulation initiation inhibitor Soj OS=Campylobacter jejuni subsp. jejuni NCTC 11168-GSv GN=N920_00495 PE=4 SV=1;>tr|W8JAL7|W8JAL7_CAMJE Sporulation initiation inhibitor Soj OS=Campylobacter jejuni subsp. jejuni NCTC 11168-mfK12E5
NaN	NaN	NaN	7	2	1	2	1	2	1				8	8	8	29.5	29.5	29.5	32.028	W8JF49;W8J6G8;W8J1T7;W8J141;W8IWB8;Q9PJ25;E1PP27	W8JF49;W8J6G8;W8J1T7;W8J141;W8IWB8;Q9PJ25;E1PP27	>tr|W8JF49|W8JF49_CAMJE Chromosome partitioning protein ParB OS=Campylobacter jejuni subsp. jejuni NCTC 11168-GSv GN=N920_00500 PE=4 SV=1;>tr|W8J6G8|W8J6G8_CAMJE Chromosome partitioning protein ParB OS=Campylobacter jejuni subsp. jejuni NCTC 11168-mfK12E5
NaN	NaN	NaN	7	0	0	0	0	0	0				2	2	2	12.4	12.4	12.4	19.732	W8J5N7;W8J0A1;W8IVN2;W8IRJ2;W8IM63;Q0PC34;E1PP29	W8J5N7;W8J0A1;W8IVN2;W8IRJ2;W8IM63;Q0PC34;E1PP29	>tr|W8J5N7|W8J5N7_CAMJE ATP synthase subunit b OS=Campylobacter jejuni subsp. jejuni NCTC 11168-GSv GN=atpF PE=3 SV=1;>tr|W8J0A1|W8J0A1_CAMJE ATP synthase subunit b OS=Campylobacter jejuni subsp. jejuni NCTC 11168-mfK12E5 GN=atpF PE=3 SV=1;>tr|W8IVN2|W8IVN
NaN	NaN	NaN	7	0	0	0	0	0	0				3	3	3	15	15	15	20.455	E1PP30;W8JIT9;W8JE73;W8J4R0;W8IR05;W8ILG4;Q0PC33	E1PP30;W8JIT9;W8JE73;W8J4R0;W8IR05;W8ILG4;Q0PC33	>tr|E1PP30|E1PP30_CAMJM ATP synthase subunit delta OS=Campylobacter jejuni subsp. jejuni serotype HS21 (strain M1 / 99/308) GN=atpH PE=3 SV=1;>tr|W8JIT9|W8JIT9_CAMJE ATP synthase subunit delta OS=Campylobacter jejuni subsp. jejuni NCTC 11168-mfK12E5 GN=atp
NaN	NaN	NaN	7	1	1	1	1	1	1				19	19	19	39.1	39.1	39.1	54.8	W8JNQ3;W8JAM2;W8J904;W8J5Z8;W8J416;Q9PJ21;E1PP31	W8JNQ3;W8JAM2;W8J904;W8J5Z8;W8J416;Q9PJ21;E1PP31	>tr|W8JNQ3|W8JNQ3_CAMJE ATP synthase subunit alpha OS=Campylobacter jejuni subsp. jejuni NCTC 11168-GSv GN=atpA PE=3 SV=1;>tr|W8JAM2|W8JAM2_CAMJE ATP synthase subunit alpha OS=Campylobacter jejuni subsp. jejuni NCTC 11168-mfK12E5 GN=atpA PE=3 SV=1;>tr|W8J9
NaN	NaN	NaN	7	6	5	6	5	6	5				19	19	19	57.6	57.6	57.6	50.85	W8JB37;W8J134;W8IX22;W8IWB4;W8ISH1;Q0PC30;E1PP33	W8JB37;W8J134;W8IX22;W8IWB4;W8ISH1;Q0PC30;E1PP33	>tr|W8JB37|W8JB37_CAMJE ATP synthase subunit beta OS=Campylobacter jejuni subsp. jejuni NCTC 11168-GSv GN=atpD PE=3 SV=1;>tr|W8J134|W8J134_CAMJE ATP synthase subunit beta OS=Campylobacter jejuni subsp. jejuni NCTC 11168-mfK12E5 GN=atpD PE=3 SV=1;>tr|W8IX22
NaN	NaN	NaN	7	0	0	0	0	0	0				4	4	4	43.4	43.4	43.4	13.721	E1PP34;W8J5P4;W8J0A6;W8IVN6;W8IRJ8;W8IM67;Q9PJ18	E1PP34;W8J5P4;W8J0A6;W8IVN6;W8IRJ8;W8IM67;Q9PJ18	>tr|E1PP34|E1PP34_CAMJM ATP synthase epsilon chain OS=Campylobacter jejuni subsp. jejuni serotype HS21 (strain M1 / 99/308) GN=atpC PE=3 SV=1;>tr|W8J5P4|W8J5P4_CAMJE ATP synthase epsilon chain OS=Campylobacter jejuni subsp. jejuni NCTC 11168-GSv GN=atpC PE
NaN	NaN	NaN	7	0	0	0	0	0	0				2	2	2	13.5	13.5	13.5	29.224	E1PP37;W8JF62;W8J6H7;W8J1U4;W8J150;W8IWD1;Q0PC26	E1PP37;W8JF62;W8J6H7;W8J1U4;W8J150;W8IWD1;Q0PC26	>tr|E1PP37|E1PP37_CAMJM TonB domain protein OS=Campylobacter jejuni subsp. jejuni serotype HS21 (strain M1 / 99/308) GN=CJM1_0110 PE=4 SV=1;>tr|W8JF62|W8JF62_CAMJE Energry transducer TonB OS=Campylobacter jejuni subsp. jejuni NCTC 11168-GSv GN=N920_00550 P
NaN	NaN	NaN	7	14	14	14	14	14	14				18	18	18	64.9	64.9	64.9	44.708	E1PP38;W8JB41;W8J138;W8IX27;W8IWB7;W8ISH5;Q9PJ14	E1PP38;W8JB41;W8J138;W8IX27;W8IWB7;W8ISH5;Q9PJ14	>tr|E1PP38|E1PP38_CAMJM Protein TolB OS=Campylobacter jejuni subsp. jejuni serotype HS21 (strain M1 / 99/308) GN=tolB PE=3 SV=1;>tr|W8JB41|W8JB41_CAMJE Protein TolB OS=Campylobacter jejuni subsp. jejuni NCTC 11168-GSv GN=tolB PE=3 SV=1;>tr|W8J138|W8J138_CA
NaN	NaN	NaN	7	3	3	3	3	3	3				5	5	5	26.7	26.7	26.7	17.829	W8J5P8;W8J0B0;W8IVP0;W8IRK3;W8IM71;Q0PC24;E1PP39	W8J5P8;W8J0B0;W8IVP0;W8IRK3;W8IM71;Q0PC24;E1PP39	>tr|W8J5P8|W8J5P8_CAMJE Peptidoglycan associated lipoprotein OS=Campylobacter jejuni subsp. jejuni NCTC 11168-GSv GN=N920_00560 PE=3 SV=1;>tr|W8J0B0|W8J0B0_CAMJE Peptidoglycan associated lipoprotein OS=Campylobacter jejuni subsp. jejuni NCTC 11168-mfK12E5
NaN	NaN	NaN	7	7	10	7	10	7	10				14	14	14	44.8	44.8	44.8	35.417	W8JIU9;W8JE83;W8J4S2;W8IR15;W8ILH4;Q0PC23;E1PP40	W8JIU9;W8JE83;W8J4S2;W8IR15;W8ILH4;Q0PC23;E1PP40	>tr|W8JIU9|W8JIU9_CAMJE Uncharacterized protein OS=Campylobacter jejuni subsp. jejuni NCTC 11168-mfK12E5 GN=N918_00565 PE=4 SV=1;>tr|W8JE83|W8JE83_CAMJE Uncharacterized protein OS=Campylobacter jejuni subsp. jejuni NCTC 11168-mcK12E5 GN=N917_00565 PE=4 SV=
9	9	1	1	8	6	8	6	1	1				9	9	1	57.1	57.1	6.3	20.105	E1PP41	E1PP41	>tr|E1PP41|E1PP41_CAMJM Peptidyl-prolyl cis-trans isomerase OS=Campylobacter jejuni subsp. jejuni serotype HS21 (strain M1 / 99/308) GN=slyD PE=4 SV=1
14	14	2	1	8	10	8	10	2	2				14	14	2	58.3	58.3	9.8	38.185	E1PP42	E1PP42	>tr|E1PP42|E1PP42_CAMJM Malonyl CoA-acyl carrier protein transacylase OS=Campylobacter jejuni subsp. jejuni serotype HS21 (strain M1 / 99/308) GN=fabD PE=3 SV=1
NaN	NaN	NaN	7	7	8	7	8	7	8				13	13	13	82.9	82.9	82.9	25.122	E1PP43;W8JB46;W8J142;W8IX30;W8IWC1;W8ISI0;Q0PC20	E1PP43;W8JB46;W8J142;W8IX30;W8IWC1;W8ISI0;Q0PC20	>tr|E1PP43|E1PP43_CAMJM 5-methylthioadenosine/S-adenosylhomocysteine nucleosidase 1 OS=Campylobacter jejuni subsp. jejuni serotype HS21 (strain M1 / 99/308) GN=mtnN PE=4 SV=1;>tr|W8JB46|W8JB46_CAMJE 5-methylthioadenosine/S-adenosylhomocysteine nucleosida
NaN	NaN	NaN	7	0	1	0	1	0	1				4	4	4	20.8	20.8	20.8	19.91	W8JIV3;W8JE87;W8J4S8;W8IR21;W8ILH9;Q0PC18;E1PP45	W8JIV3;W8JE87;W8J4S8;W8IR21;W8ILH9;Q0PC18;E1PP45	>tr|W8JIV3|W8JIV3_CAMJE Hydrolase OS=Campylobacter jejuni subsp. jejuni NCTC 11168-mfK12E5 GN=N918_00590 PE=4 SV=1;>tr|W8JE87|W8JE87_CAMJE Hydrolase OS=Campylobacter jejuni subsp. jejuni NCTC 11168-mcK12E5 GN=N917_00590 PE=4 SV=1;>tr|W8J4S8|W8J4S8_CAMJE Hy
NaN	NaN	NaN	7	0	0	0	0	0	0				3	3	3	22.4	22.4	22.4	15.37	E1PP47;W8JF73;W8J6I5;W8J1V0;W8J161;W8IWE1;Q9PJ06	E1PP47;W8JF73;W8J6I5;W8J1V0;W8J161;W8IWE1;Q9PJ06	>tr|E1PP47|E1PP47_CAMJM Endoribonuclease YbeY OS=Campylobacter jejuni subsp. jejuni serotype HS21 (strain M1 / 99/308) GN=ybeY PE=3 SV=1;>tr|W8JF73|W8JF73_CAMJE Endoribonuclease YbeY OS=Campylobacter jejuni subsp. jejuni NCTC 11168-GSv GN=ybeY PE=3 SV=1;>t
8	1	1	1	0	4	0	0	0	0				8	1	1	23.5	3.6	3.6	49.686	E1PP48	E1PP48	>tr|E1PP48|E1PP48_CAMJM Uncharacterized protein OS=Campylobacter jejuni subsp. jejuni serotype HS21 (strain M1 / 99/308) GN=CJM1_0121 PE=4 SV=1
NaN	NaN	NaN	7	0	0	0	0	0	0				2	2	2	25	25	25	13.697	W8JIV9;W8JE92;W8J4T5;W8IR27;W8ILI5;Q0PC12;E1PP51	W8JIV9;W8JE92;W8J4T5;W8IR27;W8ILI5;Q0PC12;E1PP51	>tr|W8JIV9|W8JIV9_CAMJE Molecular chaperone DnaK OS=Campylobacter jejuni subsp. jejuni NCTC 11168-mfK12E5 GN=N918_00620 PE=4 SV=1;>tr|W8JE92|W8JE92_CAMJE Molecular chaperone DnaK OS=Campylobacter jejuni subsp. jejuni NCTC 11168-mcK12E5 GN=N917_00620 PE=4 S
NaN	NaN	NaN	7	4	2	4	2	4	2				7	7	7	35	35	35	30.951	W8JF80;W8J6J0;W8J1V2;W8J167;W8IWE7;Q0PC10;E1PP53	W8JF80;W8J6J0;W8J1V2;W8J167;W8IWE7;Q0PC10;E1PP53	>tr|W8JF80|W8JF80_CAMJE Acetyl-coenzyme A carboxylase carboxyl transferase subunit beta OS=Campylobacter jejuni subsp. jejuni NCTC 11168-GSv GN=accD PE=3 SV=1;>tr|W8J6J0|W8J6J0_CAMJE Acetyl-coenzyme A carboxylase carboxyl transferase subunit beta OS=Campyl
NaN	NaN	NaN	7	0	0	0	0	0	0				4	4	4	23.3	23.3	23.3	27.317	E1PP54;W8JB54;W8J148;W8IX42;W8IWD0;W8ISJ0;Q0PC09	E1PP54;W8JB54;W8J148;W8IX42;W8IWD0;W8ISJ0;Q0PC09	>tr|E1PP54|E1PP54_CAMJM Inositol monophosphatase family protein OS=Campylobacter jejuni subsp. jejuni serotype HS21 (strain M1 / 99/308) GN=CJM1_0127 PE=4 SV=1;>tr|W8JB54|W8JB54_CAMJE Inositol monophosphatase OS=Campylobacter jejuni subsp. jejuni NCTC 1116
NaN	NaN	NaN	7	0	0	0	0	0	0				4	4	4	5.8	5.8	5.8	83.197	W8J5R2;W8J0C0;W8IVQ0;W8IRM0;W8IM83;Q0PC08;E1PP55	W8J5R2;W8J0C0;W8IVQ0;W8IRM0;W8IM83;Q0PC08;E1PP55	>tr|W8J5R2|W8J5R2_CAMJE Outer membrane protein assembly factor BamA OS=Campylobacter jejuni subsp. jejuni NCTC 11168-GSv GN=bamA PE=3 SV=1;>tr|W8J0C0|W8J0C0_CAMJE Outer membrane protein assembly factor BamA OS=Campylobacter jejuni subsp. jejuni NCTC 11168-
NaN	NaN	NaN	7	3	1	3	1	3	1				10	10	10	47.3	47.3	47.3	30.988	E1PP56;W8JIW2;W8JE95;W8J4T8;W8IR31;W8ILI9;Q0PC07	E1PP56;W8JIW2;W8JE95;W8J4T8;W8IR31;W8ILI9;Q0PC07	>tr|E1PP56|E1PP56_CAMJM Putative prephenate dehydrogenase OS=Campylobacter jejuni subsp. jejuni serotype HS21 (strain M1 / 99/308) GN=tyrA PE=4 SV=1;>tr|W8JIW2|W8JIW2_CAMJE Prephenate dehydrogenase OS=Campylobacter jejuni subsp. jejuni NCTC 11168-mfK12E5 G
NaN	NaN	NaN	7	0	0	0	0	0	0				1	1	1	2.7	2.7	2.7	32.882	W8JF84;W8J6J4;W8J1V6;W8J172;W8IWF3;Q9PIZ5;E1PP58	W8JF84;W8J6J4;W8J1V6;W8J172;W8IWF3;Q9PIZ5;E1PP58	>tr|W8JF84|W8JF84_CAMJE UDP-3-O-[3-hydroxymyristoyl] N-acetylglucosamine deacetylase OS=Campylobacter jejuni subsp. jejuni NCTC 11168-GSv GN=lpxC PE=3 SV=1;>tr|W8J6J4|W8J6J4_CAMJE UDP-3-O-[3-hydroxymyristoyl] N-acetylglucosamine deacetylase OS=Campylobacte
NaN	NaN	NaN	7	3	5	3	5	3	5				7	7	7	34.9	34.9	34.9	32.6	E1PP60;W8J5R7;W8J0C4;W8IVQ4;W8IRM6;W8IM86;Q9PIZ3	E1PP60;W8J5R7;W8J0C4;W8IVQ4;W8IRM6;W8IM86;Q9PIZ3	>tr|E1PP60|E1PP60_CAMJM Homoserine kinase OS=Campylobacter jejuni subsp. jejuni serotype HS21 (strain M1 / 99/308) GN=thrB PE=3 SV=1;>tr|W8J5R7|W8J5R7_CAMJE Homoserine kinase OS=Campylobacter jejuni subsp. jejuni NCTC 11168-GSv GN=thrB PE=3 SV=1;>tr|W8J0C4
NaN	NaN	NaN	7	5	4	5	4	5	4				22	22	22	30.6	30.6	30.6	96.013	E1PP62;W8JNT9;W8JAP8;W8J941;W8J620;W8J448;Q9PIZ1	E1PP62;W8JNT9;W8JAP8;W8J941;W8J620;W8J448;Q9PIZ1	>tr|E1PP62|E1PP62_CAMJM Translation initiation factor IF-2 OS=Campylobacter jejuni subsp. jejuni serotype HS21 (strain M1 / 99/308) GN=infB PE=3 SV=1;>tr|W8JNT9|W8JNT9_CAMJE Translation initiation factor IF-2 OS=Campylobacter jejuni subsp. jejuni NCTC 1116
NaN	NaN	NaN	7	0	0	0	0	0	0				4	4	4	44.2	44.2	44.2	14.302	W8JF88;W8J6J8;W8J1W0;W8J179;W8IWF7;Q9PIZ0;E1PP63	W8JF88;W8J6J8;W8J1W0;W8J179;W8IWF7;Q9PIZ0;E1PP63	>tr|W8JF88|W8JF88_CAMJE Ribosome-binding factor A OS=Campylobacter jejuni subsp. jejuni NCTC 11168-GSv GN=rbfA PE=3 SV=1;>tr|W8J6J8|W8J6J8_CAMJE Ribosome-binding factor A OS=Campylobacter jejuni subsp. jejuni NCTC 11168-mfK12E5 GN=rbfA PE=3 SV=1;>tr|W8J1W0
NaN	NaN	NaN	7	3	2	3	2	3	2				4	4	4	38.6	38.6	38.6	15.976	E1PP64;W8JB63;W8J158;W8IX53;W8IWD9;W8ISJ8;Q9PIY9	E1PP64;W8JB63;W8J158;W8IX53;W8IWD9;W8ISJ8;Q9PIY9	>tr|E1PP64|E1PP64_CAMJM Ribosome maturation factor RimP OS=Campylobacter jejuni subsp. jejuni serotype HS21 (strain M1 / 99/308) GN=rimP PE=3 SV=1;>tr|W8JB63|W8JB63_CAMJE Ribosome maturation factor RimP OS=Campylobacter jejuni subsp. jejuni NCTC 11168-GSv
NaN	NaN	NaN	7	23	21	23	21	23	21				34	34	34	52.4	52.4	52.4	73.549	E1PP65;W8J8K8;W8J3X6;W8IZA5;W8IUK0;W8IQ40;Q0PBZ8	E1PP65	>tr|E1PP65|E1PP65_CAMJM McrBC restriction endonuclease system, McrB subunit, putative OS=Campylobacter jejuni subsp. jejuni serotype HS21 (strain M1 / 99/308) GN=CJM1_0138 PE=4 SV=1
7	7	2	1	6	3	6	3	2	2				7	7	2	29.4	29.4	7.4	34.709	E1PP69	E1PP69	>tr|E1PP69|E1PP69_CAMJM Cation ABC transporter, periplasmic cation-binding protein OS=Campylobacter jejuni subsp. jejuni serotype HS21 (strain M1 / 99/308) GN=CJM1_0142 PE=4 SV=1
7	1	1	1	1	0	0	0	0	0				7	1	1	23	4.1	4.1	46.475	E1PP70	E1PP70	>tr|E1PP70|E1PP70_CAMJM Methyl-accepting chemotaxis signal transduction protein OS=Campylobacter jejuni subsp. jejuni serotype HS21 (strain M1 / 99/308) GN=CJM1_0143 PE=4 SV=1
NaN	NaN	NaN	7	1	1	1	1	1	1				6	6	6	43.1	43.1	43.1	16.162	W8JH43;W8J8E1;W8J3R5;W8J353;W8IYD1;Q0P9U9;E1PP74	W8JH43;W8J8E1;W8J3R5;W8J353;W8IYD1;Q0P9U9;E1PP74	>tr|W8JH43|W8JH43_CAMJE Uncharacterized protein OS=Campylobacter jejuni subsp. jejuni NCTC 11168-GSv GN=N920_04765 PE=4 SV=1;>tr|W8J8E1|W8J8E1_CAMJE Uncharacterized protein OS=Campylobacter jejuni subsp. jejuni NCTC 11168-mfK12E5 GN=N918_04740 PE=4 SV=1;>t
NaN	NaN	NaN	7	0	0	0	0	0	0				3	3	3	9.1	9.1	9.1	58.115	E1PP75;W8JF27;W8JDH8;W8J518;W8IZS4;W8IQF6;Q0P9U8	E1PP75;W8JF27;W8JDH8;W8J518;W8IZS4;W8IQF6;Q0P9U8	>tr|E1PP75|E1PP75_CAMJM Carbamoyl-phosphate synthase, large subunit OS=Campylobacter jejuni subsp. jejuni serotype HS21 (strain M1 / 99/308) GN=carB PE=4 SV=1;>tr|W8JF27|W8JF27_CAMJE Histidine kinase OS=Campylobacter jejuni subsp. jejuni NCTC 11168-GSv GN=
NaN	NaN	NaN	7	11	11	11	11	11	11				22	22	22	54.5	54.5	54.5	56.501	E1PP76;W8JD02;W8J2Z4;W8IYX2;W8IY77;W8IUB7;Q9PNY2	E1PP76;W8JD02;W8J2Z4;W8IYX2;W8IY77;W8IUB7;Q9PNY2	>tr|E1PP76|E1PP76_CAMJM Bifunctional purine biosynthesis protein PurH OS=Campylobacter jejuni subsp. jejuni serotype HS21 (strain M1 / 99/308) GN=purH PE=3 SV=1;>tr|W8JD02|W8JD02_CAMJE Bifunctional purine biosynthesis protein PurH OS=Campylobacter jejuni s
NaN	NaN	NaN	7	13	14	13	14	13	14				23	23	23	46.8	46.8	46.8	79.275	E1PP78;W8JKT5;W8JG48;W8J6U9;W8ISV0;W8IND8;Q9PNY0	E1PP78;W8JKT5;W8JG48;W8J6U9;W8ISV0;W8IND8;Q9PNY0	>tr|E1PP78|E1PP78_CAMJM Phosphoribosylformylglycinamidine synthase subunit PurL OS=Campylobacter jejuni subsp. jejuni serotype HS21 (strain M1 / 99/308) GN=purL PE=3 SV=1;>tr|W8JKT5|W8JKT5_CAMJE Phosphoribosylformylglycinamidine synthase subunit PurL OS=Ca
NaN	NaN	NaN	7	1	1	1	1	1	1				9	9	9	19.2	19.2	19.2	49.055	E1PP79;W8JQT9;W8JCE0;W8JBE6;W8J7V4;W8J625;Q9PNX9	E1PP79;W8JQT9;W8JCE0;W8JBE6;W8J7V4;W8J625;Q9PNX9	>tr|E1PP79|E1PP79_CAMJM tRNA modification GTPase MnmE OS=Campylobacter jejuni subsp. jejuni serotype HS21 (strain M1 / 99/308) GN=mnmE PE=3 SV=1;>tr|W8JQT9|W8JQT9_CAMJE tRNA modification GTPase MnmE OS=Campylobacter jejuni subsp. jejuni NCTC 11168-GSv GN=m
NaN	NaN	NaN	7	2	1	2	1	2	1				6	6	6	22.8	22.8	22.8	31.888	E1PP80;W8JH47;W8J8E6;W8J3R9;W8J358;W8IYD5;Q0P9U2	E1PP80;W8JH47;W8J8E6;W8J3R9;W8J358;W8IYD5;Q0P9U2	>tr|E1PP80|E1PP80_CAMJM Uncharacterized protein OS=Campylobacter jejuni subsp. jejuni serotype HS21 (strain M1 / 99/308) GN=CJM1_0935 PE=4 SV=1;>tr|W8JH47|W8JH47_CAMJE Uncharacterized protein OS=Campylobacter jejuni subsp. jejuni NCTC 11168-GSv GN=N920_048
NaN	NaN	NaN	7	1	1	1	1	1	1				3	3	3	13.8	13.8	13.8	19.12	W8JH50;W8J8F2;W8J3S4;W8J362;W8IYE3;Q0P9T7;E1PP85	W8JH50;W8J8F2;W8J3S4;W8J362;W8IYE3;Q0P9T7;E1PP85	>tr|W8JH50|W8JH50_CAMJE Diadenosine tetraphosphatase OS=Campylobacter jejuni subsp. jejuni NCTC 11168-GSv GN=N920_04825 PE=4 SV=1;>tr|W8J8F2|W8J8F2_CAMJE Diadenosine tetraphosphatase OS=Campylobacter jejuni subsp. jejuni NCTC 11168-mfK12E5 GN=N918_04800 PE
NaN	NaN	NaN	7	3	2	3	2	3	2				9	9	9	27.7	27.7	27.7	43.401	E1PP87;W8J7N7;W8J234;W8IXI1;W8ITK4;W8IP45;Q0P9T5	E1PP87;W8J7N7;W8J234;W8IXI1;W8ITK4;W8IP45;Q0P9T5	>tr|E1PP87|E1PP87_CAMJM Probable periplasmic protein OS=Campylobacter jejuni subsp. jejuni serotype HS21 (strain M1 / 99/308) GN=CJM1_0942 PE=4 SV=1;>tr|W8J7N7|W8J7N7_CAMJE Uncharacterized protein OS=Campylobacter jejuni subsp. jejuni NCTC 11168-GSv GN=N92
NaN	NaN	NaN	7	1	2	1	2	1	2				7	7	7	55.6	55.6	55.6	14.584	W8JKU7;W8JG55;W8J6V6;W8ISV7;W8INE9;Q0P9T4;E1PP88	W8JKU7;W8JG55;W8J6V6;W8ISV7;W8INE9;Q0P9T4;E1PP88	>tr|W8JKU7|W8JKU7_CAMJE Acyl-CoA thioester hydrolase OS=Campylobacter jejuni subsp. jejuni NCTC 11168-mfK12E5 GN=N918_04815 PE=4 SV=1;>tr|W8JG55|W8JG55_CAMJE Acyl-CoA thioester hydrolase OS=Campylobacter jejuni subsp. jejuni NCTC 11168-mcK12E5 GN=N917_0482
NaN	NaN	NaN	7	1	0	1	0	1	0				7	7	7	26.8	26.8	26.8	33.859	E1PP96;W8JQU6;W8JCF2;W8JBF4;W8J7W2;W8J638;Q0P9S6	E1PP96;W8JQU6;W8JCF2;W8JBF4;W8J7W2;W8J638;Q0P9S6	>tr|E1PP96|E1PP96_CAMJM tRNA (mo5U34)-methyltransferase OS=Campylobacter jejuni subsp. jejuni serotype HS21 (strain M1 / 99/308) GN=cmoB PE=3 SV=1;>tr|W8JQU6|W8JQU6_CAMJE tRNA (mo5U34)-methyltransferase OS=Campylobacter jejuni subsp. jejuni NCTC 11168-GSv
4	1	1	1	2	2	1	1	1	1				4	1	1	29.9	14.4	14.4	20.902	E1PP99	E1PP99	>tr|E1PP99|E1PP99_CAMJM Uncharacterized protein OS=Campylobacter jejuni subsp. jejuni serotype HS21 (strain M1 / 99/308) GN=CJM1_0954 PE=4 SV=1
10	3	3	1	7	6	3	2	3	2				10	3	3	57.2	19.4	19.4	25.135	E1PPA0	E1PPA0	>tr|E1PPA0|E1PPA0_CAMJM Aminoacyl-histidine dipeptidase OS=Campylobacter jejuni subsp. jejuni serotype HS21 (strain M1 / 99/308) GN=pepD PE=4 SV=1
NaN	NaN	NaN	7	8	8	8	8	8	8				14	14	14	41.1	41.1	41.1	42.129	E1PPA3;W8JD17;W8J309;W8IYY7;W8IY95;W8IUD7;P45492	E1PPA3;W8JD17;W8J309;W8IYY7;W8IY95;W8IUD7;P45492	>tr|E1PPA3|E1PPA3_CAMJM Surface-exposed lipoprotein OS=Campylobacter jejuni subsp. jejuni serotype HS21 (strain M1 / 99/308) GN=jlpA PE=4 SV=1;>tr|W8JD17|W8JD17_CAMJE Uncharacterized protein OS=Campylobacter jejuni subsp. jejuni NCTC 11168-GSv GN=N920_0492
NaN	NaN	NaN	7	6	5	6	5	6	5				9	9	9	37.8	37.8	37.8	28.82	W8J7P6;W8J245;W8IXJ0;W8ITL3;W8IP57;P45491;E1PPA4	W8J7P6;W8J245;W8IXJ0;W8ITL3;W8IP57;P45491;E1PPA4	>tr|W8J7P6|W8J7P6_CAMJE Uncharacterized protein OS=Campylobacter jejuni subsp. jejuni NCTC 11168-GSv GN=N920_04925 PE=4 SV=1;>tr|W8J245|W8J245_CAMJE Uncharacterized protein OS=Campylobacter jejuni subsp. jejuni NCTC 11168-mfK12E5 GN=N918_04900 PE=4 SV=1;>t
NaN	NaN	NaN	7	5	4	5	4	5	4				12	12	12	54.8	54.8	54.8	42.59	E1PPA5;W8JKV8;W8JG63;W8J6W6;W8ISW3;W8ING0;P45493	E1PPA5;W8JKV8;W8JG63;W8J6W6;W8ISW3;W8ING0;P45493	>tr|E1PPA5|E1PPA5_CAMJM Hippurate hydrolase OS=Campylobacter jejuni subsp. jejuni serotype HS21 (strain M1 / 99/308) GN=hipO PE=4 SV=1;>tr|W8JKV8|W8JKV8_CAMJE Peptidase M20 OS=Campylobacter jejuni subsp. jejuni NCTC 11168-mfK12E5 GN=N918_04905 PE=4 SV=1;>t
NaN	NaN	NaN	7	13	11	13	11	13	11				27	27	27	68.5	68.5	68.5	52.479	E1PPB0;W8J7P8;W8J253;W8IXJ4;W8ITL7;W8IP63;Q0P9R0	E1PPB0;W8J7P8;W8J253;W8IXJ4;W8ITL7;W8IP63;Q0P9R0	>tr|E1PPB0|E1PPB0_CAMJM Coproporphyrinogen-III oxidase OS=Campylobacter jejuni subsp. jejuni serotype HS21 (strain M1 / 99/308) GN=hemN PE=3 SV=1;>tr|W8J7P8|W8J7P8_CAMJE Coproporphyrinogen-III oxidase OS=Campylobacter jejuni subsp. jejuni NCTC 11168-GSv GN
NaN	NaN	NaN	7	8	8	8	8	8	8				20	20	20	66.3	66.3	66.3	35.023	E1PPB2;W8JQV6;W8JCG9;W8JBG5;W8J7X5;W8J657;Q9PNU6	E1PPB2;W8JQV6;W8JCG9;W8JBG5;W8J7X5;W8J657;Q9PNU6	>tr|E1PPB2|E1PPB2_CAMJM Ornithine carbamoyltransferase, catabolic OS=Campylobacter jejuni subsp. jejuni serotype HS21 (strain M1 / 99/308) GN=arcB PE=3 SV=1;>tr|W8JQV6|W8JQV6_CAMJE Ornithine carbamoyltransferase OS=Campylobacter jejuni subsp. jejuni NCTC 1
NaN	NaN	NaN	7	6	4	6	4	6	4				8	8	8	38.2	38.2	38.2	36.411	E1PPB3;W8JH66;W8J8H3;W8J3U0;W8J376;W8IYG3;Q0P9Q7	E1PPB3;W8JH66;W8J8H3;W8J3U0;W8J376;W8IYG3;Q0P9Q7	>tr|E1PPB3|E1PPB3_CAMJM Delta-aminolevulinic acid dehydratase OS=Campylobacter jejuni subsp. jejuni serotype HS21 (strain M1 / 99/308) GN=hemB PE=3 SV=1;>tr|W8JH66|W8JH66_CAMJE Delta-aminolevulinic acid dehydratase OS=Campylobacter jejuni subsp. jejuni NCT
NaN	NaN	NaN	7	3	2	3	2	3	2				9	9	9	49.5	49.5	49.5	21.49	E1PPB4;W8JD25;W8J318;W8IYZ6;W8IYA4;W8IUE6;Q0P9Q6	E1PPB4;W8JD25;W8J318;W8IYZ6;W8IYA4;W8IUE6;Q0P9Q6	>tr|E1PPB4|E1PPB4_CAMJM GTP cyclohydrolase-2 OS=Campylobacter jejuni subsp. jejuni serotype HS21 (strain M1 / 99/308) GN=ribA PE=4 SV=1;>tr|W8JD25|W8JD25_CAMJE GTP cyclohydrolase OS=Campylobacter jejuni subsp. jejuni NCTC 11168-GSv GN=N920_04985 PE=4 SV=1;
NaN	NaN	NaN	7	0	0	0	0	0	0				3	3	3	17	17	17	22.38	E1PPB5;W8J7Q3;W8J259;W8IXJ8;W8ITM1;W8IP67;Q9PNU3	E1PPB5;W8J7Q3;W8J259;W8IXJ8;W8ITM1;W8IP67;Q9PNU3	>tr|E1PPB5|E1PPB5_CAMJM Ribosomal RNA small subunit methyltransferase G OS=Campylobacter jejuni subsp. jejuni serotype HS21 (strain M1 / 99/308) GN=rsmG PE=3 SV=1;>tr|W8J7Q3|W8J7Q3_CAMJE Ribosomal RNA small subunit methyltransferase G OS=Campylobacter jeju
NaN	NaN	NaN	7	8	8	8	8	8	8				8	8	8	57.4	57.4	57.4	20.523	E1PPB6;W8JKX0;W8JG73;W8J6X4;W8ISX0;W8ING9;Q0P9Q4	E1PPB6;W8JKX0;W8JG73;W8J6X4;W8ISX0;W8ING9;Q0P9Q4	>tr|E1PPB6|E1PPB6_CAMJM Probable periplasmic protein OS=Campylobacter jejuni subsp. jejuni serotype HS21 (strain M1 / 99/308) GN=CJM1_0971 PE=4 SV=1;>tr|W8JKX0|W8JKX0_CAMJE Uncharacterized protein OS=Campylobacter jejuni subsp. jejuni NCTC 11168-mfK12E5 GN
NaN	NaN	NaN	7	0	0	0	0	0	0				6	6	6	11.1	11.1	11.1	72.605	W8JD30;W8J323;W8IYZ9;W8IYA9;W8IUF2;Q0P9Q1;E1PPB9	W8JD30;W8J323;W8IYZ9;W8IYA9;W8IUF2;Q0P9Q1;E1PPB9	>tr|W8JD30|W8JD30_CAMJE RNA polymerase sigma factor RpoD OS=Campylobacter jejuni subsp. jejuni NCTC 11168-GSv GN=rpoD PE=3 SV=1;>tr|W8J323|W8J323_CAMJE RNA polymerase sigma factor RpoD OS=Campylobacter jejuni subsp. jejuni NCTC 11168-mfK12E5 GN=rpoD PE=3 S
17	17	2	1	13	13	13	13	1	0				17	17	2	68.3	68.3	8.7	33.176	E1PPC8	E1PPC8	>tr|E1PPC8|E1PPC8_CAMJM Thioredoxin reductase OS=Campylobacter jejuni subsp. jejuni serotype HS21 (strain M1 / 99/308) GN=trxB PE=3 SV=1
NaN	NaN	NaN	7	7	7	7	7	7	7				8	8	8	92.3	92.3	92.3	11.337	E1PPC9;W8J5S6;W8J0D3;W8IVQ9;W8IRN9;W8IM95;Q0PBZ0	E1PPC9;W8J5S6;W8J0D3;W8IVQ9;W8IRN9;W8IM95;Q0PBZ0	>tr|E1PPC9|E1PPC9_CAMJM Thioredoxin OS=Campylobacter jejuni subsp. jejuni serotype HS21 (strain M1 / 99/308) GN=trxM PE=3 SV=1;>tr|W8J5S6|W8J5S6_CAMJE Thioredoxin OS=Campylobacter jejuni subsp. jejuni NCTC 11168-GSv GN=N920_00730 PE=3 SV=1;>tr|W8J0D3|W8J0D
NaN	NaN	NaN	7	5	5	5	5	5	5				11	11	11	33.3	33.3	33.3	45.965	E1PPD1;W8JNV0;W8JAQ7;W8J952;W8J628;W8J459;Q0PBY8	E1PPD1;W8JNV0;W8JAQ7;W8J952;W8J628;W8J459;Q0PBY8	>tr|E1PPD1|E1PPD1_CAMJM Homoserine dehydrogenase OS=Campylobacter jejuni subsp. jejuni serotype HS21 (strain M1 / 99/308) GN=hom PE=3 SV=1;>tr|W8JNV0|W8JNV0_CAMJE Homoserine dehydrogenase OS=Campylobacter jejuni subsp. jejuni NCTC 11168-GSv GN=N920_00740 P
20	20	2	1	12	10	12	10	1	0				20	20	2	59.8	59.8	6.5	45.408	E1PPD2	E1PPD2	>tr|E1PPD2|E1PPD2_CAMJM Putative aminotransferase aatC OS=Campylobacter jejuni subsp. jejuni serotype HS21 (strain M1 / 99/308) GN=aatC PE=4 SV=1
NaN	NaN	NaN	7	0	1	0	1	0	1				5	5	5	23.1	23.1	23.1	30.492	E1PPD3;W8JB71;W8J168;W8IX63;W8IWE5;W8ISK6;Q0PBY6	E1PPD3;W8JB71;W8J168;W8IX63;W8IWE5;W8ISK6;Q0PBY6	>tr|E1PPD3|E1PPD3_CAMJM Probable periplasmic protein OS=Campylobacter jejuni subsp. jejuni serotype HS21 (strain M1 / 99/308) GN=CJM1_0154 PE=4 SV=1;>tr|W8JB71|W8JB71_CAMJE Uncharacterized protein OS=Campylobacter jejuni subsp. jejuni NCTC 11168-GSv GN=N92
NaN	NaN	NaN	7	1	1	1	1	1	1				3	3	3	12.2	12.2	12.2	35.557	W8J5T0;W8J0D6;W8IVR4;W8IRP5;W8IMA0;Q0PBY5;E1PPD4	W8J5T0;W8J0D6;W8IVR4;W8IRP5;W8IMA0;Q0PBY5;E1PPD4	>tr|W8J5T0|W8J5T0_CAMJE Membrane protein OS=Campylobacter jejuni subsp. jejuni NCTC 11168-GSv GN=N920_00755 PE=4 SV=1;>tr|W8J0D6|W8J0D6_CAMJE Membrane protein OS=Campylobacter jejuni subsp. jejuni NCTC 11168-mfK12E5 GN=N918_00755 PE=4 SV=1;>tr|W8IVR4|W8IVR
NaN	NaN	NaN	7	3	0	3	0	3	0				7	7	7	43.6	43.6	43.6	24.742	W8JIY2;W8JEB3;W8J4W3;W8IR53;W8ILK9;Q0PBY4;E1PPD5	W8JIY2;W8JEB3;W8J4W3;W8IR53;W8ILK9;Q0PBY4;E1PPD5	>tr|W8JIY2|W8JIY2_CAMJE RNA methyltransferase OS=Campylobacter jejuni subsp. jejuni NCTC 11168-mfK12E5 GN=N918_00760 PE=4 SV=1;>tr|W8JEB3|W8JEB3_CAMJE RNA methyltransferase OS=Campylobacter jejuni subsp. jejuni NCTC 11168-mcK12E5 GN=N917_00760 PE=4 SV=1;>t
NaN	NaN	NaN	7	0	0	0	0	0	0				3	3	3	13.5	13.5	13.5	31.052	E1PPD6;W8JNV5;W8JAR1;W8J957;W8J632;W8J464;Q0PBY3	E1PPD6;W8JNV5;W8JAR1;W8J957;W8J632;W8J464;Q0PBY3	>tr|E1PPD6|E1PPD6_CAMJM Ribosomal RNA small subunit methyltransferase I OS=Campylobacter jejuni subsp. jejuni serotype HS21 (strain M1 / 99/308) GN=rsmI PE=3 SV=1;>tr|W8JNV5|W8JNV5_CAMJE Ribosomal RNA small subunit methyltransferase I OS=Campylobacter jeju
NaN	NaN	NaN	7	3	3	3	3	3	3				3	3	3	57.6	57.6	57.6	7.4766	W8JFA6;W8J6L1;W8J1X3;W8J198;W8IWH6;Q9PIX2;E1PPD7	W8JFA6;W8J6L1;W8J1X3;W8J198;W8IWH6;Q9PIX2;E1PPD7	>tr|W8JFA6|W8JFA6_CAMJE 50S ribosomal protein L31 OS=Campylobacter jejuni subsp. jejuni NCTC 11168-GSv GN=rpmE PE=3 SV=1;>tr|W8J6L1|W8J6L1_CAMJE 50S ribosomal protein L31 OS=Campylobacter jejuni subsp. jejuni NCTC 11168-mfK12E5 GN=rpmE PE=3 SV=1;>tr|W8J1X3
NaN	NaN	NaN	7	1	0	1	0	1	0				4	4	4	23.9	23.9	23.9	25.468	W8JB74;W8J173;W8IX67;W8IWF0;W8ISL1;Q0PBY1;E1PPD8	W8JB74;W8J173;W8IX67;W8IWF0;W8ISL1;Q0PBY1;E1PPD8	>tr|W8JB74|W8JB74_CAMJE Ribosomal RNA small subunit methyltransferase E OS=Campylobacter jejuni subsp. jejuni NCTC 11168-GSv GN=N920_00775 PE=3 SV=1;>tr|W8J173|W8J173_CAMJE Ribosomal RNA small subunit methyltransferase E OS=Campylobacter jejuni subsp. jeju
NaN	NaN	NaN	7	3	1	3	1	3	1				7	7	7	39.9	39.9	39.9	22.666	E1PPE0;W8JNW0;W8JAR5;W8J966;W8J635;W8J470;Q0PBX8	E1PPE0;W8JNW0;W8JAR5;W8J966;W8J635;W8J470;Q0PBX8	>tr|E1PPE0|E1PPE0_CAMJM Putative 6-pyruvoyl tetrahydrobiopterin synthase OS=Campylobacter jejuni subsp. jejuni serotype HS21 (strain M1 / 99/308) GN=CJM1_0161 PE=4 SV=1;>tr|W8JNW0|W8JNW0_CAMJE 6-carboxy-5,6,7,8-tetrahydropterin synthase OS=Campylobacter je
NaN	NaN	NaN	7	1	0	1	0	1	0				3	3	3	10.9	10.9	10.9	28.732	E1PPE1;W8JFB2;W8J6L5;W8J1X9;W8J1A4;W8IWI2;Q0PBX7	E1PPE1;W8JFB2;W8J6L5;W8J1X9;W8J1A4;W8IWI2;Q0PBX7	>tr|E1PPE1|E1PPE1_CAMJM 7-carboxy-7-deazaguanine synthase OS=Campylobacter jejuni subsp. jejuni serotype HS21 (strain M1 / 99/308) GN=queE PE=3 SV=1;>tr|W8JFB2|W8JFB2_CAMJE 7-carboxy-7-deazaguanine synthase OS=Campylobacter jejuni subsp. jejuni NCTC 11168-
NaN	NaN	NaN	7	1	0	1	0	1	0				9	9	9	25.9	25.9	25.9	36.637	W8JB80;W8J177;W8IX71;W8IWF5;W8ISL5;Q9PIW6;E1PPE2	W8JB80;W8J177;W8IX71;W8IWF5;W8ISL5;Q9PIW6;E1PPE2	>tr|W8JB80|W8JB80_CAMJE Cyclic pyranopterin monophosphate synthase OS=Campylobacter jejuni subsp. jejuni NCTC 11168-GSv GN=moaA PE=3 SV=1;>tr|W8J177|W8J177_CAMJE Cyclic pyranopterin monophosphate synthase OS=Campylobacter jejuni subsp. jejuni NCTC 11168-mf
NaN	NaN	NaN	7	2	1	2	1	2	1				5	5	5	21.2	21.2	21.2	19.433	E1PPE4;W8JIZ2;W8JEC3;W8J4X2;W8IR64;W8ILM1;Q0PBX4	E1PPE4;W8JIZ2;W8JEC3;W8J4X2;W8IR64;W8ILM1;Q0PBX4	>tr|E1PPE4|E1PPE4_CAMJM Uncharacterized protein OS=Campylobacter jejuni subsp. jejuni serotype HS21 (strain M1 / 99/308) GN=CJM1_0165 PE=4 SV=1;>tr|W8JIZ2|W8JIZ2_CAMJE Uncharacterized protein OS=Campylobacter jejuni subsp. jejuni NCTC 11168-mfK12E5 GN=N918
NaN	NaN	NaN	7	2	2	2	2	2	2				6	6	6	32.3	32.3	32.3	24.813	W8JIZ8;W8JEC8;W8J4X7;W8IR69;W8ILM7;Q0PBW9;E1PPE9	W8JIZ8;W8JEC8;W8J4X7;W8IR69;W8ILM7;Q0PBW9;E1PPE9	>tr|W8JIZ8|W8JIZ8_CAMJE Superoxide dismutase OS=Campylobacter jejuni subsp. jejuni NCTC 11168-mfK12E5 GN=N918_00840 PE=3 SV=1;>tr|W8JEC8|W8JEC8_CAMJE Superoxide dismutase OS=Campylobacter jejuni subsp. jejuni NCTC 11168-mcK12E5 GN=N917_00840 PE=3 SV=1;>tr|
NaN	NaN	NaN	7	16	16	16	16	16	16				19	19	19	66.6	66.6	66.6	44.847	E1PPF0;W8JNX4;W8JAS3;W8J979;W8J643;W8J482;Q0PBW7	E1PPF0;W8JNX4;W8JAS3;W8J979;W8J643;W8J482;Q0PBW7	>tr|E1PPF0|E1PPF0_CAMJM Saccharopine dehydrogenase OS=Campylobacter jejuni subsp. jejuni serotype HS21 (strain M1 / 99/308) GN=lys1 PE=4 SV=1;>tr|W8JNX4|W8JNX4_CAMJE Saccharopine dehydrogenase OS=Campylobacter jejuni subsp. jejuni NCTC 11168-GSv GN=N920_00
NaN	NaN	NaN	7	1	1	1	1	1	1				7	7	7	29.2	29.2	29.2	34.646	W8JFC2;W8J6M4;W8J1Y8;W8J1B5;W8IWJ2;E1PPF1;Q0PBW6	W8JFC2;W8J6M4;W8J1Y8;W8J1B5;W8IWJ2;E1PPF1;Q0PBW6	>tr|W8JFC2|W8JFC2_CAMJE Spermidine/putrescine ABC transporter ATP-binding protein OS=Campylobacter jejuni subsp. jejuni NCTC 11168-GSv GN=N920_00860 PE=3 SV=1;>tr|W8J6M4|W8J6M4_CAMJE Spermidine/putrescine ABC transporter ATP-binding protein OS=Campylobacte
NaN	NaN	NaN	7	9	9	9	9	9	9				18	18	18	62.9	62.9	62.9	37.48	E1PPF3;W8J5U8;W8J0E9;W8IVT0;W8IRR6;W8IMB5;Q0PBW4	E1PPF3;W8J5U8;W8J0E9;W8IVT0;W8IRR6;W8IMB5;Q0PBW4	>tr|E1PPF3|E1PPF3_CAMJM Iron ABC transporter, periplasmic iron-binding protein OS=Campylobacter jejuni subsp. jejuni serotype HS21 (strain M1 / 99/308) GN=cfbpA PE=4 SV=1;>tr|W8J5U8|W8J5U8_CAMJE Iron deficiency-induced protein A OS=Campylobacter jejuni sub
NaN	NaN	NaN	7	2	2	2	2	2	2				2	2	2	34.8	34.8	34.8	7.4486	E1PPF7;W8J8L7;W8J3Y5;W8IZB7;W8IVA6;W8IQS7;Q0PBV4	E1PPF7;W8J8L7;W8J3Y5;W8IZB7;W8IVA6;W8IQS7;Q0PBV4	>tr|E1PPF7|E1PPF7_CAMJM Protein phnA OS=Campylobacter jejuni subsp. jejuni serotype HS21 (strain M1 / 99/308) GN=phnA PE=4 SV=1;>tr|W8J8L7|W8J8L7_CAMJE PhnA domain protein OS=Campylobacter jejuni subsp. jejuni NCTC 11168-GSv GN=N920_00920 PE=4 SV=1;>tr|W8J
NaN	NaN	NaN	7	2	3	2	3	2	3				7	7	7	45.7	45.7	45.7	21.129	E1PPF9;W8JJ06;W8JED9;W8J4Y8;W8IR77;W8ILN8;Q0PBV2	E1PPF9;W8JJ06;W8JED9;W8J4Y8;W8IR77;W8ILN8;Q0PBV2	>tr|E1PPF9|E1PPF9_CAMJM Phosphoribosylglycinamide formyltransferase OS=Campylobacter jejuni subsp. jejuni serotype HS21 (strain M1 / 99/308) GN=purN PE=4 SV=1;>tr|W8JJ06|W8JJ06_CAMJE Phosphoribosylglycinamide formyltransferase OS=Campylobacter jejuni subsp
NaN	NaN	NaN	7	0	0	0	0	0	0				2	2	2	3.5	3.5	3.5	50.788	W8JNZ0;W8JAT1;W8J991;W8J653;W8J494;Q0PBV1;E1PPG0	W8JNZ0;W8JAT1;W8J991;W8J653;W8J494;Q0PBV1;E1PPG0	>tr|W8JNZ0|W8JNZ0_CAMJE Kinase OS=Campylobacter jejuni subsp. jejuni NCTC 11168-GSv GN=N920_00935 PE=4 SV=1;>tr|W8JAT1|W8JAT1_CAMJE Kinase OS=Campylobacter jejuni subsp. jejuni NCTC 11168-mfK12E5 GN=N918_00935 PE=4 SV=1;>tr|W8J991|W8J991_CAMJE Kinase OS=Ca
NaN	NaN	NaN	7	1	1	1	1	1	1				8	8	8	34.1	34.1	34.1	27.588	W8JFD3;W8J6N5;W8J1Z7;W8J1C7;W8IWK4;Q0PBV0;E1PPG1	W8JFD3;W8J6N5;W8J1Z7;W8J1C7;W8IWK4;Q0PBV0;E1PPG1	>tr|W8JFD3|W8JFD3_CAMJE Uncharacterized protein OS=Campylobacter jejuni subsp. jejuni NCTC 11168-GSv GN=N920_00940 PE=4 SV=1;>tr|W8J6N5|W8J6N5_CAMJE Uncharacterized protein OS=Campylobacter jejuni subsp. jejuni NCTC 11168-mfK12E5 GN=N918_00940 PE=4 SV=1;>t
NaN	NaN	NaN	7	2	2	2	2	2	2				4	4	4	18.9	18.9	18.9	20.581	W8J5V5;W8J0F6;W8IVT8;W8IRS5;W8IMC5;Q9PIT8;E1PPG3	W8J5V5;W8J0F6;W8IVT8;W8IRS5;W8IMC5;Q9PIT8;E1PPG3	>tr|W8J5V5|W8J5V5_CAMJE Peptide deformylase OS=Campylobacter jejuni subsp. jejuni NCTC 11168-GSv GN=def PE=3 SV=1;>tr|W8J0F6|W8J0F6_CAMJE Peptide deformylase OS=Campylobacter jejuni subsp. jejuni NCTC 11168-mfK12E5 GN=def PE=3 SV=1;>tr|W8IVT8|W8IVT8_CAMJE
NaN	NaN	NaN	7	2	1	2	1	2	1				6	6	6	28.4	28.4	28.4	21.65	W8JJ11;W8JEE4;W8J4Z3;W8IR81;W8ILP4;P54413;E1PPG4	W8JJ11;W8JEE4;W8J4Z3;W8IR81;W8ILP4;P54413;E1PPG4	>tr|W8JJ11|W8JJ11_CAMJE ATP-dependent Clp protease proteolytic subunit OS=Campylobacter jejuni subsp. jejuni NCTC 11168-mfK12E5 GN=clpP PE=3 SV=1;>tr|W8JEE4|W8JEE4_CAMJE ATP-dependent Clp protease proteolytic subunit OS=Campylobacter jejuni subsp. jejuni N
NaN	NaN	NaN	7	28	28	28	28	28	28				35	35	35	66	66	66	50.916	E1PPG5;W8JNZ5;W8JAT4;W8J997;W8J660;W8J499;Q46108	E1PPG5;W8JNZ5;W8JAT4;W8J997;W8J660;W8J499;Q46108	>tr|E1PPG5|E1PPG5_CAMJM Trigger factor OS=Campylobacter jejuni subsp. jejuni serotype HS21 (strain M1 / 99/308) GN=tig PE=3 SV=1;>tr|W8JNZ5|W8JNZ5_CAMJE Trigger factor OS=Campylobacter jejuni subsp. jejuni NCTC 11168-GSv GN=tig PE=3 SV=1;>tr|W8JAT4|W8JAT4_
NaN	NaN	NaN	7	3	4	3	4	3	4				10	10	10	60	60	60	21.782	E1PPG6;W8JFD7;W8J6N8;W8J201;W8J1D4;W8IWK7;P51594	E1PPG6;W8JFD7;W8J6N8;W8J201;W8J1D4;W8IWK7;P51594	>tr|E1PPG6|E1PPG6_CAMJM GTP cyclohydrolase 1 OS=Campylobacter jejuni subsp. jejuni serotype HS21 (strain M1 / 99/308) GN=folE PE=3 SV=1;>tr|W8JFD7|W8JFD7_CAMJE GTP cyclohydrolase 1 OS=Campylobacter jejuni subsp. jejuni NCTC 11168-GSv GN=folE PE=3 SV=1;>tr|
NaN	NaN	NaN	7	1	1	1	1	1	1				5	5	5	11.9	11.9	11.9	50.475	W8JBA0;W8J1A3;W8IX94;W8IWH3;W8ISN4;Q0PBU4;E1PPG7	W8JBA0;W8J1A3;W8IX94;W8IWH3;W8ISN4;Q0PBU4;E1PPG7	>tr|W8JBA0|W8JBA0_CAMJE ATP synthase OS=Campylobacter jejuni subsp. jejuni NCTC 11168-GSv GN=N920_00970 PE=4 SV=1;>tr|W8J1A3|W8J1A3_CAMJE ATP synthase OS=Campylobacter jejuni subsp. jejuni NCTC 11168-mfK12E5 GN=N918_00970 PE=4 SV=1;>tr|W8IX94|W8IX94_CAMJE
NaN	NaN	NaN	7	6	2	6	2	6	2				13	13	13	44.9	44.9	44.9	49.34	W8J5V9;W8J0G4;W8IVU3;W8IRT2;W8IMC8;Q0PBU3;E1PPG8	W8J5V9;W8J0G4;W8IVU3;W8IRT2;W8IMC8;Q0PBU3;E1PPG8	>tr|W8J5V9|W8J5V9_CAMJE Amidophosphoribosyltransferase OS=Campylobacter jejuni subsp. jejuni NCTC 11168-GSv GN=N920_00975 PE=3 SV=1;>tr|W8J0G4|W8J0G4_CAMJE Amidophosphoribosyltransferase OS=Campylobacter jejuni subsp. jejuni NCTC 11168-mfK12E5 GN=N918_0097
NaN	NaN	NaN	7	5	5	5	5	5	5				7	7	7	36.4	36.4	36.4	26.696	W8JJ15;W8JEE9;W8J4Z7;W8IR86;W8ILQ0;Q9PIT2;E1PPG9	W8JJ15;W8JEE9;W8J4Z7;W8IR86;W8ILQ0;Q9PIT2;E1PPG9	>tr|W8JJ15|W8JJ15_CAMJE 4-hydroxy-tetrahydrodipicolinate reductase OS=Campylobacter jejuni subsp. jejuni NCTC 11168-mfK12E5 GN=dapB PE=3 SV=1;>tr|W8JEE9|W8JEE9_CAMJE 4-hydroxy-tetrahydrodipicolinate reductase OS=Campylobacter jejuni subsp. jejuni NCTC 1116
NaN	NaN	NaN	7	2	2	2	2	2	2				4	4	4	48.7	48.7	48.7	12.605	W8JBA3;W8J1A7;W8IX99;W8IWH8;W8ISN8;Q0PBT9;E1PPH2	W8JBA3;W8J1A7;W8IX99;W8IWH8;W8ISN8;Q0PBT9;E1PPH2	>tr|W8JBA3|W8JBA3_CAMJE Uncharacterized protein OS=Campylobacter jejuni subsp. jejuni NCTC 11168-GSv GN=N920_00995 PE=4 SV=1;>tr|W8J1A7|W8J1A7_CAMJE Uncharacterized protein OS=Campylobacter jejuni subsp. jejuni NCTC 11168-mfK12E5 GN=N918_00995 PE=4 SV=1;>t
NaN	NaN	NaN	7	0	1	0	1	0	1				2	2	2	26.5	26.5	26.5	12.679	W8JIW1;W8JE88;W8JD68;W8J9N7;W8J835;Q0PBT7;E1PPH4	W8JIW1;W8JE88;W8JD68;W8J9N7;W8J835;Q0PBT7;E1PPH4	>tr|W8JIW1|W8JIW1_CAMJE Uncharacterized protein OS=Campylobacter jejuni subsp. jejuni NCTC 11168-GSv GN=N920_01005 PE=4 SV=1;>tr|W8JE88|W8JE88_CAMJE Uncharacterized protein OS=Campylobacter jejuni subsp. jejuni NCTC 11168-mfK12E5 GN=N918_01005 PE=4 SV=1;>t
NaN	NaN	NaN	8	8	6	8	6	8	6				15	15	15	51.3	51.3	51.3	39.39	E1PPH7;W8J7R0;W8J270;W8IXK7;W8ITN0;W8IP79;Q9PNT2;O32368	E1PPH7;W8J7R0;W8J270;W8IXK7;W8ITN0;W8IP79;Q9PNT2	>tr|E1PPH7|E1PPH7_CAMJM 3-dehydroquinate synthase OS=Campylobacter jejuni subsp. jejuni serotype HS21 (strain M1 / 99/308) GN=aroB PE=3 SV=1;>tr|W8J7R0|W8J7R0_CAMJE 3-dehydroquinate synthase OS=Campylobacter jejuni subsp. jejuni NCTC 11168-GSv GN=aroB PE=3
NaN	NaN	NaN	7	0	0	0	0	0	0				1	1	1	3.2	3.2	3.2	42.573	W8JQW8;W8JCI4;W8JBI0;W8J7Y7;W8J677;Q9PNT0;E1PPH9	W8JQW8;W8JCI4;W8JBI0;W8J7Y7;W8J677;Q9PNT0;E1PPH9	>tr|W8JQW8|W8JQW8_CAMJE Queuine tRNA-ribosyltransferase OS=Campylobacter jejuni subsp. jejuni NCTC 11168-GSv GN=tgt PE=3 SV=1;>tr|W8JCI4|W8JCI4_CAMJE Queuine tRNA-ribosyltransferase OS=Campylobacter jejuni subsp. jejuni NCTC 11168-mfK12E5 GN=tgt PE=3 SV=1;
NaN	NaN	NaN	7	0	0	0	0	0	0				2	2	2	2	2	2	123.47	W8J7R5;W8J276;W8IXL2;W8ITN5;W8IP85;Q0P9N9;E1PPI2	W8J7R5;W8J276;W8IXL2;W8ITN5;W8IP85;Q0P9N9;E1PPI2	>tr|W8J7R5|W8J7R5_CAMJE Cytochrome C biogenesis protein OS=Campylobacter jejuni subsp. jejuni NCTC 11168-GSv GN=N920_05075 PE=4 SV=1;>tr|W8J276|W8J276_CAMJE Cytochrome C biogenesis protein OS=Campylobacter jejuni subsp. jejuni NCTC 11168-mfK12E5 GN=N918_05
NaN	NaN	NaN	7	0	0	0	0	0	0				4	4	4	21.2	21.2	21.2	25.593	W8JKY7;W8JG88;W8J6Y5;W8ISX9;W8INI2;Q0P9N8;E1PPI3	W8JKY7;W8JG88;W8J6Y5;W8ISX9;W8INI2;Q0P9N8;E1PPI3	>tr|W8JKY7|W8JKY7_CAMJE Amino acid ABC transporter ATP-binding protein OS=Campylobacter jejuni subsp. jejuni NCTC 11168-mfK12E5 GN=livF PE=3 SV=1;>tr|W8JG88|W8JG88_CAMJE Amino acid ABC transporter ATP-binding protein OS=Campylobacter jejuni subsp. jejuni N
NaN	NaN	NaN	7	5	4	5	4	5	4				8	8	8	29.5	29.5	29.5	39.772	E1PPI7;W8JJ86;W8JAM0;W8J0J0;W8IUY5;W8IR34;Q0P9N4	E1PPI7;W8JJ86;W8JAM0;W8J0J0;W8IUY5;W8IR34;Q0P9N4	>tr|E1PPI7|E1PPI7_CAMJM Branched chain amino-acid ABC transport system periplasmic binding protein OS=Campylobacter jejuni subsp. jejuni serotype HS21 (strain M1 / 99/308) GN=livK PE=4 SV=1;>tr|W8JJ86|W8JJ86_CAMJE Branched-chain amino acid ABC transporter
NaN	NaN	NaN	7	4	6	4	6	4	6				8	8	8	28.3	28.3	28.3	40.131	W8JF44;W8JDJ2;W8J532;W8IZT9;W8IQG7;Q0P9N3;E1PPI8	W8JF44;W8JDJ2;W8J532;W8IZT9;W8IQG7;Q0P9N3;E1PPI8	>tr|W8JF44|W8JF44_CAMJE Branched-chain amino acid ABC transporter substrate-binding protein OS=Campylobacter jejuni subsp. jejuni NCTC 11168-GSv GN=N920_05105 PE=4 SV=1;>tr|W8JDJ2|W8JDJ2_CAMJE Branched-chain amino acid ABC transporter substrate-binding pro
NaN	NaN	NaN	7	3	2	3	2	3	2				3	3	3	25	25	25	16.263	W8J7R8;W8J282;W8IXL6;W8ITP0;W8IP91;Q0P9N2;E1PPI9	W8J7R8;W8J282;W8IXL6;W8ITP0;W8IP91;Q0P9N2;E1PPI9	>tr|W8J7R8|W8J7R8_CAMJE Cytochrome C OS=Campylobacter jejuni subsp. jejuni NCTC 11168-GSv GN=N920_05110 PE=4 SV=1;>tr|W8J282|W8J282_CAMJE Cytochrome C OS=Campylobacter jejuni subsp. jejuni NCTC 11168-mfK12E5 GN=N918_05085 PE=4 SV=1;>tr|W8IXL6|W8IXL6_CAMJE
NaN	NaN	NaN	7	12	13	12	13	12	13				18	18	18	75.5	75.5	75.5	38.362	E1PPJ2;W8JH86;W8J8J9;W8J3W4;W8J393;W8IYJ1;Q59291	E1PPJ2;W8JH86;W8J8J9;W8J3W4;W8J393;W8IYJ1;Q59291	>tr|E1PPJ2|E1PPJ2_CAMJM Aspartate-semialdehyde dehydrogenase OS=Campylobacter jejuni subsp. jejuni serotype HS21 (strain M1 / 99/308) GN=asd PE=3 SV=1;>tr|W8JH86|W8JH86_CAMJE Aspartate-semialdehyde dehydrogenase OS=Campylobacter jejuni subsp. jejuni NCTC 1
NaN	NaN	NaN	7	2	2	2	2	2	2				8	8	8	22.6	22.6	22.6	49.232	W8JD46;W8J341;W8IZ16;W8IYC6;W8IUH1;Q0P9M8;E1PPJ3	W8JD46;W8J341;W8IZ16;W8IYC6;W8IUH1;Q0P9M8;E1PPJ3	>tr|W8JD46|W8JD46_CAMJE ATPase AAA OS=Campylobacter jejuni subsp. jejuni NCTC 11168-GSv GN=N920_05130 PE=4 SV=1;>tr|W8J341|W8J341_CAMJE ATPase AAA OS=Campylobacter jejuni subsp. jejuni NCTC 11168-mfK12E5 GN=N918_05105 PE=4 SV=1;>tr|W8IZ16|W8IZ16_CAMJE ATPa
NaN	NaN	NaN	7	2	0	2	0	2	0				3	3	3	27.3	27.3	27.3	17.739	E1PPJ5;W8JKZ9;W8JGA0;W8J6Z3;W8ISY4;W8INJ1;Q0P9M6	E1PPJ5;W8JKZ9;W8JGA0;W8J6Z3;W8ISY4;W8INJ1;Q0P9M6	>tr|E1PPJ5|E1PPJ5_CAMJM Putative lipoprotein OS=Campylobacter jejuni subsp. jejuni serotype HS21 (strain M1 / 99/308) GN=CJM1_1000 PE=4 SV=1;>tr|W8JKZ9|W8JKZ9_CAMJE Uncharacterized protein OS=Campylobacter jejuni subsp. jejuni NCTC 11168-mfK12E5 GN=N918_05
NaN	NaN	NaN	7	3	1	3	1	3	1				11	11	11	14.7	14.7	14.7	96.973	W8JQY1;W8JCJ9;W8JBJ4;W8J800;W8J696;Q03470;E1PPJ6	W8JQY1;W8JCJ9;W8JBJ4;W8J800;W8J696;Q03470;E1PPJ6	>tr|W8JQY1|W8JQY1_CAMJE DNA gyrase subunit A OS=Campylobacter jejuni subsp. jejuni NCTC 11168-GSv GN=gyrA PE=3 SV=1;>tr|W8JCJ9|W8JCJ9_CAMJE DNA gyrase subunit A OS=Campylobacter jejuni subsp. jejuni NCTC 11168-mfK12E5 GN=gyrA PE=3 SV=1;>tr|W8JBJ4|W8JBJ4_CA
NaN	NaN	NaN	7	1	1	1	1	1	1				5	5	5	31.8	31.8	31.8	24.041	W8JD50;W8J344;W8IZ21;W8IYD0;W8IUH8;P0C633;E1PPJ8	W8JD50;W8J344;W8IZ21;W8IYD0;W8IUH8;P0C633;E1PPJ8	>tr|W8JD50|W8JD50_CAMJE Membrane protein OS=Campylobacter jejuni subsp. jejuni NCTC 11168-GSv GN=N920_05160 PE=4 SV=1;>tr|W8J344|W8J344_CAMJE Membrane protein OS=Campylobacter jejuni subsp. jejuni NCTC 11168-mfK12E5 GN=N918_05135 PE=4 SV=1;>tr|W8IZ21|W8IZ2
NaN	NaN	NaN	7	5	1	5	1	5	1				18	18	18	34.4	34.4	34.4	66.543	W8J7S6;W8J295;W8IXM8;W8ITP8;W8IPA1;Q9PNR1;E1PPJ9	W8J7S6;W8J295;W8IXM8;W8ITP8;W8IPA1;Q9PNR1;E1PPJ9	>tr|W8J7S6|W8J7S6_CAMJE Elongation factor 4 OS=Campylobacter jejuni subsp. jejuni NCTC 11168-GSv GN=lepA PE=3 SV=1;>tr|W8J295|W8J295_CAMJE Elongation factor 4 OS=Campylobacter jejuni subsp. jejuni NCTC 11168-mfK12E5 GN=lepA PE=3 SV=1;>tr|W8IXM8|W8IXM8_CAMJ
NaN	NaN	NaN	7	0	0	0	0	0	0				5	5	5	12.3	12.3	12.3	48.97	W8JL05;W8JGA5;W8J6Z6;W8ISY8;W8INJ8;Q0P9M1;E1PPK0	W8JL05;W8JGA5;W8J6Z6;W8ISY8;W8INJ8;Q0P9M1;E1PPK0	>tr|W8JL05|W8JL05_CAMJE Multidrug transporter OS=Campylobacter jejuni subsp. jejuni NCTC 11168-mfK12E5 GN=N918_05145 PE=4 SV=1;>tr|W8JGA5|W8JGA5_CAMJE Multidrug transporter OS=Campylobacter jejuni subsp. jejuni NCTC 11168-mcK12E5 GN=N917_05150 PE=4 SV=1;>t
NaN	NaN	NaN	7	0	2	0	2	0	2				8	8	8	39	39	39	27.755	E1PPK1;W8JQY5;W8JCK4;W8JBJ9;W8J803;W8J6A3;Q0P9M0	E1PPK1;W8JQY5;W8JCK4;W8JBJ9;W8J803;W8J6A3;Q0P9M0	>tr|E1PPK1|E1PPK1_CAMJM Putative membrane fusion component of efflux system OS=Campylobacter jejuni subsp. jejuni serotype HS21 (strain M1 / 99/308) GN=cmeE PE=4 SV=1;>tr|W8JQY5|W8JQY5_CAMJE Hemolysin D OS=Campylobacter jejuni subsp. jejuni NCTC 11168-GSv
NaN	NaN	NaN	7	0	0	0	0	0	0				2	2	2	10.5	10.5	10.5	29.015	W8J7T0;W8J298;W8IXN4;W8ITQ1;W8IPA7;Q9PNQ6;E1PPK5	W8J7T0;W8J298;W8IXN4;W8ITQ1;W8IPA7;Q9PNQ6;E1PPK5	>tr|W8J7T0|W8J7T0_CAMJE Putative arginyl-tRNA--protein transferase OS=Campylobacter jejuni subsp. jejuni NCTC 11168-GSv GN=ate PE=3 SV=1;>tr|W8J298|W8J298_CAMJE Putative arginyl-tRNA--protein transferase OS=Campylobacter jejuni subsp. jejuni NCTC 11168-mfK
NaN	NaN	NaN	7	2	2	2	2	2	2				3	3	3	31.3	31.3	31.3	9.6089	W8JL12;W8JGB1;W8J701;W8ISZ2;W8INK2;Q0P9L6;E1PPK6	W8JL12;W8JGB1;W8J701;W8ISZ2;W8INK2;Q0P9L6;E1PPK6	>tr|W8JL12|W8JL12_CAMJE Uncharacterized protein OS=Campylobacter jejuni subsp. jejuni NCTC 11168-mfK12E5 GN=N918_05170 PE=4 SV=1;>tr|W8JGB1|W8JGB1_CAMJE Uncharacterized protein OS=Campylobacter jejuni subsp. jejuni NCTC 11168-mcK12E5 GN=N917_05175 PE=4 SV=
NaN	NaN	NaN	7	3	0	3	0	3	0				10	10	10	25.8	25.8	25.8	54.412	W8JQZ0;W8JCK8;W8JBK2;W8J808;W8J6A9;Q0P9L5;E1PPK7	W8JQZ0;W8JCK8;W8JBK2;W8J808;W8J6A9;Q0P9L5;E1PPK7	>tr|W8JQZ0|W8JQZ0_CAMJE Acetyl-CoA carboxylase subunit alpha OS=Campylobacter jejuni subsp. jejuni NCTC 11168-GSv GN=N920_05200 PE=4 SV=1;>tr|W8JCK8|W8JCK8_CAMJE Acetyl-CoA carboxylase subunit alpha OS=Campylobacter jejuni subsp. jejuni NCTC 11168-mfK12E5
NaN	NaN	NaN	7	2	2	2	2	2	2				10	10	10	35.7	35.7	35.7	43.038	E1PPL4;W8JHA5;W8J8L9;W8J3Y8;W8J3B1;W8IYL3;Q0P9K8	E1PPL4;W8JHA5;W8J8L9;W8J3Y8;W8J3B1;W8IYL3;Q0P9K8	>tr|E1PPL4|E1PPL4_CAMJM ThiH protein OS=Campylobacter jejuni subsp. jejuni serotype HS21 (strain M1 / 99/308) GN=thiH PE=4 SV=1;>tr|W8JHA5|W8JHA5_CAMJE Thiamine biosynthesis protein ThiH OS=Campylobacter jejuni subsp. jejuni NCTC 11168-GSv GN=N920_05235 PE
NaN	NaN	NaN	7	8	3	8	3	8	3				12	12	12	48.1	48.1	48.1	27.62	E1PPL5;W8JD65;W8J363;W8IZ34;W8IYE4;W8IUJ6;Q9PNP6	E1PPL5;W8JD65;W8J363;W8IZ34;W8IYE4;W8IUJ6;Q9PNP6	>tr|E1PPL5|E1PPL5_CAMJM Thiazole synthase OS=Campylobacter jejuni subsp. jejuni serotype HS21 (strain M1 / 99/308) GN=thiG PE=3 SV=1;>tr|W8JD65|W8JD65_CAMJE Thiazole synthase OS=Campylobacter jejuni subsp. jejuni NCTC 11168-GSv GN=thiG PE=3 SV=1;>tr|W8J363
NaN	NaN	NaN	7	4	5	4	5	4	5				8	8	8	39.8	39.8	39.8	29.506	E1PPL6;W8J7T8;W8J2A9;W8IXP4;W8ITR0;W8IPC0;Q0P9K6	E1PPL6;W8J7T8;W8J2A9;W8IXP4;W8ITR0;W8IPC0;Q0P9K6	>tr|E1PPL6|E1PPL6_CAMJM Thiamine biosynthesis protein ThiF OS=Campylobacter jejuni subsp. jejuni serotype HS21 (strain M1 / 99/308) GN=thiF PE=4 SV=1;>tr|W8J7T8|W8J7T8_CAMJE Thiamine biosynthesis protein ThiF OS=Campylobacter jejuni subsp. jejuni NCTC 1116
NaN	NaN	NaN	7	0	1	0	1	0	1				2	2	2	36.5	36.5	36.5	7.1393	W8JL23;W8JGC1;W8J709;W8ISZ9;W8INL0;Q0P9K5;E1PPL7	W8JL23;W8JGC1;W8J709;W8ISZ9;W8INL0;Q0P9K5;E1PPL7	>tr|W8JL23|W8JL23_CAMJE Thiamine biosynthesis protein OS=Campylobacter jejuni subsp. jejuni NCTC 11168-mfK12E5 GN=N918_05225 PE=4 SV=1;>tr|W8JGC1|W8JGC1_CAMJE Thiamine biosynthesis protein OS=Campylobacter jejuni subsp. jejuni NCTC 11168-mcK12E5 GN=N917_05
3	3	3	1	1	0	1	0	1	0				3	3	3	6.2	6.2	6.2	55.609	E1PPL8	E1PPL8	>tr|E1PPL8|E1PPL8_CAMJM Uncharacterized protein OS=Campylobacter jejuni subsp. jejuni serotype HS21 (strain M1 / 99/308) GN=CJM1_1023 PE=4 SV=1
1	1	1	1	0	0	0	0	0	0				1	1	1	6.6	6.6	6.6	20.544	E1PPL9	E1PPL9	>tr|E1PPL9|E1PPL9_CAMJM Uncharacterized protein OS=Campylobacter jejuni subsp. jejuni serotype HS21 (strain M1 / 99/308) GN=CJM1_1024 PE=4 SV=1
6	6	6	1	0	0	0	0	0	0				6	6	6	30.3	30.3	30.3	28.188	E1PPM0	E1PPM0	>tr|E1PPM0|E1PPM0_CAMJM RlfA OS=Campylobacter jejuni subsp. jejuni serotype HS21 (strain M1 / 99/308) GN=CJM1_1025 PE=4 SV=1
6	6	6	1	1	0	1	0	1	0				6	6	6	8.9	8.9	8.9	80.084	E1PPM1	E1PPM1	>tr|E1PPM1|E1PPM1_CAMJM Type I Restriction Enzyme OS=Campylobacter jejuni subsp. jejuni serotype HS21 (strain M1 / 99/308) GN=hsdM4 PE=4 SV=1
NaN	NaN	NaN	7	9	5	9	5	9	5				14	14	14	49.3	49.3	49.3	40.746	E1PPM2;W8JQZ7;W8JCL8;W8JBL1;W8J816;W8J6C3;Q0P9K4	E1PPM2;W8JQZ7;W8JCL8;W8JBL1;W8J816;W8J6C3;Q0P9K4	>tr|E1PPM2|E1PPM2_CAMJM Succinyl-diaminopimelate desuccinylase OS=Campylobacter jejuni subsp. jejuni serotype HS21 (strain M1 / 99/308) GN=dapE PE=3 SV=1;>tr|W8JQZ7|W8JQZ7_CAMJE Succinyl-diaminopimelate desuccinylase OS=Campylobacter jejuni subsp. jejuni N
4	4	2	1	0	0	0	0	0	0				4	4	2	21.5	21.5	11.6	26.636	E1PPM4	E1PPM4	>tr|E1PPM4|E1PPM4_CAMJM NAD-dependent protein deacylase OS=Campylobacter jejuni subsp. jejuni serotype HS21 (strain M1 / 99/308) GN=npdA PE=3 SV=1
NaN	NaN	NaN	8	10	9	10	9	10	9				24	24	24	45.5	45.5	45.5	69.524	E1PPM7;W8JP06;W8JAU3;W8J9A6;W8J668;W8J4A9;Q9PIS3;O32366	E1PPM7;W8JP06;W8JAU3;W8J9A6;W8J668;W8J4A9;Q9PIS3	>tr|E1PPM7|E1PPM7_CAMJM Threonine--tRNA ligase OS=Campylobacter jejuni subsp. jejuni serotype HS21 (strain M1 / 99/308) GN=thrS PE=3 SV=1;>tr|W8JP06|W8JP06_CAMJE Threonine--tRNA ligase OS=Campylobacter jejuni subsp. jejuni NCTC 11168-GSv GN=thrS PE=3 SV=1;
NaN	NaN	NaN	7	6	5	6	5	6	5				8	8	8	55.8	55.8	55.8	19.781	W8JFF0;W8J6Q0;W8J213;W8J1E5;W8IWL9;Q9PIS2;E1PPM8	W8JFF0;W8J6Q0;W8J213;W8J1E5;W8IWL9;Q9PIS2;E1PPM8	>tr|W8JFF0|W8JFF0_CAMJE Translation initiation factor IF-3 OS=Campylobacter jejuni subsp. jejuni NCTC 11168-GSv GN=infC PE=3 SV=1;>tr|W8J6Q0|W8J6Q0_CAMJE Translation initiation factor IF-3 OS=Campylobacter jejuni subsp. jejuni NCTC 11168-mfK12E5 GN=infC PE
2	2	2	1	0	1	0	1	0	1				2	2	2	4.3	4.3	4.3	58.926	E1PPN0	E1PPN0	>tr|E1PPN0|E1PPN0_CAMJM Uncharacterized protein OS=Campylobacter jejuni subsp. jejuni serotype HS21 (strain M1 / 99/308) GN=CJM1_0203 PE=4 SV=1
NaN	NaN	NaN	7	8	6	8	6	8	6				15	15	15	60.8	60.8	60.8	38.84	E1PPN4;W8J5X0;W8J0H1;W8IVV4;W8IRU3;W8IMD7;Q9PIS0	E1PPN4;W8J5X0;W8J0H1;W8IVV4;W8IRU3;W8IMD7;Q9PIS0	>tr|E1PPN4|E1PPN4_CAMJM N-acetyl-gamma-glutamyl-phosphate reductase OS=Campylobacter jejuni subsp. jejuni serotype HS21 (strain M1 / 99/308) GN=argC PE=3 SV=1;>tr|W8J5X0|W8J5X0_CAMJE N-acetyl-gamma-glutamyl-phosphate reductase OS=Campylobacter jejuni subsp
NaN	NaN	NaN	7	5	3	5	3	5	3				8	8	8	51.4	51.4	51.4	17.012	E1PPN5;W8JJ25;W8JEF9;W8J506;W8IR96;W8ILR2;Q0PBS9	E1PPN5;W8JJ25;W8JEF9;W8J506;W8IR96;W8ILR2;Q0PBS9	>tr|E1PPN5|E1PPN5_CAMJM Acetyltransferase, GNAT family OS=Campylobacter jejuni subsp. jejuni serotype HS21 (strain M1 / 99/308) GN=CJM1_0208 PE=4 SV=1;>tr|W8JJ25|W8JJ25_CAMJE N-acetyltransferase GCN5 OS=Campylobacter jejuni subsp. jejuni NCTC 11168-mfK12E5
NaN	NaN	NaN	7	3	4	3	4	3	4				9	9	9	39.1	39.1	39.1	30.552	E1PPN6;W8JP11;W8JAU7;W8J9B2;W8J673;W8J4B6;Q9PIR8	E1PPN6;W8JP11;W8JAU7;W8J9B2;W8J673;W8J4B6;Q9PIR8	>tr|E1PPN6|E1PPN6_CAMJM Acetylglutamate kinase OS=Campylobacter jejuni subsp. jejuni serotype HS21 (strain M1 / 99/308) GN=argB PE=3 SV=1;>tr|W8JP11|W8JP11_CAMJE Acetylglutamate kinase OS=Campylobacter jejuni subsp. jejuni NCTC 11168-GSv GN=argB PE=3 SV=1;
NaN	NaN	NaN	7	2	2	2	2	2	2				6	6	6	38.3	38.3	38.3	23.788	W8JBB3;W8J1B6;W8IXA8;W8IWI7;W8ISP8;Q0PBS6;E1PPN8	W8JBB3;W8J1B6;W8IXA8;W8IWI7;W8ISP8;Q0PBS6;E1PPN8	>tr|W8JBB3|W8JBB3_CAMJE Protein-L-isoaspartate O-methyltransferase OS=Campylobacter jejuni subsp. jejuni NCTC 11168-GSv GN=N920_01105 PE=3 SV=1;>tr|W8J1B6|W8J1B6_CAMJE Protein-L-isoaspartate O-methyltransferase OS=Campylobacter jejuni subsp. jejuni NCTC 11
NaN	NaN	NaN	7	3	2	3	2	3	2				7	7	7	50.5	50.5	50.5	20.307	W8J5X4;W8J0H5;W8IVV7;W8IRU7;W8IME2;Q0PBS5;E1PPN9	W8J5X4;W8J0H5;W8IVV7;W8IRU7;W8IME2;Q0PBS5;E1PPN9	>tr|W8J5X4|W8J5X4_CAMJE Acetyltransferase OS=Campylobacter jejuni subsp. jejuni NCTC 11168-GSv GN=N920_01110 PE=4 SV=1;>tr|W8J0H5|W8J0H5_CAMJE Acetyltransferase OS=Campylobacter jejuni subsp. jejuni NCTC 11168-mfK12E5 GN=N918_01110 PE=4 SV=1;>tr|W8IVV7|W8I
NaN	NaN	NaN	7	4	2	4	2	4	2				17	17	17	46.6	46.6	46.6	52.28	E1PPP0;W8JJ29;W8JEG3;W8J514;W8IRA2;W8ILR8;Q0PBS4	E1PPP0;W8JJ29;W8JEG3;W8J514;W8IRA2;W8ILR8;Q0PBS4	>tr|E1PPP0|E1PPP0_CAMJM Nicotinate phosphoribosyltransferase OS=Campylobacter jejuni subsp. jejuni serotype HS21 (strain M1 / 99/308) GN=pncB PE=3 SV=1;>tr|W8JJ29|W8JJ29_CAMJE Nicotinate phosphoribosyltransferase OS=Campylobacter jejuni subsp. jejuni NCTC
NaN	NaN	NaN	7	6	5	6	5	6	5				12	12	12	40.3	40.3	40.3	39.647	W8JP17;W8JAV0;W8J9B9;W8J678;W8J4C1;Q0PBS3;E1PPP1	W8JP17;W8JAV0;W8J9B9;W8J678;W8J4C1;Q0PBS3;E1PPP1	>tr|W8JP17|W8JP17_CAMJE Ribonucleoside-diphosphate reductase subunit beta OS=Campylobacter jejuni subsp. jejuni NCTC 11168-GSv GN=N920_01120 PE=3 SV=1;>tr|W8JAV0|W8JAV0_CAMJE Ribonucleoside-diphosphate reductase subunit beta OS=Campylobacter jejuni subsp.
NaN	NaN	NaN	7	8	7	8	7	8	7				9	9	9	67.3	67.3	67.3	22.2	E1PPP3;W8JFG0;W8J6R0;W8J222;W8J1F8;W8IWN0;Q9PIR1	E1PPP3;W8JFG0;W8J6R0;W8J222;W8J1F8;W8IWN0;Q9PIR1	>tr|E1PPP3|E1PPP3_CAMJM Orotate phosphoribosyltransferase OS=Campylobacter jejuni subsp. jejuni serotype HS21 (strain M1 / 99/308) GN=pyrE PE=3 SV=1;>tr|W8JFG0|W8JFG0_CAMJE Orotate phosphoribosyltransferase OS=Campylobacter jejuni subsp. jejuni NCTC 11168-
7	1	1	1	4	3	0	0	0	0				7	1	1	38	5.3	5.3	20.999	E1PPP4	E1PPP4	>tr|E1PPP4|E1PPP4_CAMJM Ribosome-recycling factor OS=Campylobacter jejuni subsp. jejuni serotype HS21 (strain M1 / 99/308) GN=frr PE=3 SV=1
NaN	NaN	NaN	7	1	0	1	0	1	0				6	6	6	37.9	37.9	37.9	24.194	W8JP23;W8JAV6;W8J9E0;W8J681;W8J4C6;Q0PBR7;E1PPP7	W8JP23;W8JAV6;W8J9E0;W8J681;W8J4C6;Q0PBR7;E1PPP7	>tr|W8JP23|W8JP23_CAMJE Carbonic anhydrase OS=Campylobacter jejuni subsp. jejuni NCTC 11168-GSv GN=N920_01150 PE=3 SV=1;>tr|W8JAV6|W8JAV6_CAMJE Carbonic anhydrase OS=Campylobacter jejuni subsp. jejuni NCTC 11168-mfK12E5 GN=N918_01150 PE=3 SV=1;>tr|W8J9E0|W
NaN	NaN	NaN	7	0	1	0	1	0	1				3	3	3	6.2	6.2	6.2	71.37	W8JFG8;W8J6R5;W8J227;W8J1I4;W8IWN6;Q0PBR6;E1PPP8	W8JFG8;W8J6R5;W8J227;W8J1I4;W8IWN6;Q0PBR6;E1PPP8	>tr|W8JFG8|W8JFG8_CAMJE Mechanosensitive ion channel protein OS=Campylobacter jejuni subsp. jejuni NCTC 11168-GSv GN=N920_01155 PE=4 SV=1;>tr|W8J6R5|W8J6R5_CAMJE Mechanosensitive ion channel protein OS=Campylobacter jejuni subsp. jejuni NCTC 11168-mfK12E5
NaN	NaN	NaN	7	10	11	10	11	10	11				15	15	15	59.4	59.4	59.4	35.49	W8JBC0;W8J1C6;W8IXD9;W8IWJ7;W8ISQ8;Q0PBR5;E1PPP9	W8JBC0;W8J1C6;W8IXD9;W8IWJ7;W8ISQ8;Q0PBR5;E1PPP9	>tr|W8JBC0|W8JBC0_CAMJE Nitrogen fixation protein NifU OS=Campylobacter jejuni subsp. jejuni NCTC 11168-GSv GN=N920_01160 PE=3 SV=1;>tr|W8J1C6|W8J1C6_CAMJE Nitrogen fixation protein NifU OS=Campylobacter jejuni subsp. jejuni NCTC 11168-mfK12E5 GN=N918_0116
NaN	NaN	NaN	7	16	13	16	13	16	13				19	19	19	74.3	74.3	74.3	43.023	E1PPQ0;W8J609;W8J0I6;W8IVW6;W8IRY3;W8IMF3;Q0PBR4	E1PPQ0;W8J609;W8J0I6;W8IVW6;W8IRY3;W8IMF3;Q0PBR4	>tr|E1PPQ0|E1PPQ0_CAMJM Cysteine desulfurase OS=Campylobacter jejuni subsp. jejuni serotype HS21 (strain M1 / 99/308) GN=iscS PE=4 SV=1;>tr|W8J609|W8J609_CAMJE Cysteine desulfarase OS=Campylobacter jejuni subsp. jejuni NCTC 11168-GSv GN=N920_01165 PE=4 SV=
NaN	NaN	NaN	7	0	2	0	2	0	2				6	6	6	20.6	20.6	20.6	45.02	W8JP49;W8JAW1;W8J9E4;W8J686;W8J4D1;Q0PBR2;E1PPQ2	W8JP49;W8JAW1;W8J9E4;W8J686;W8J4D1;Q0PBR2;E1PPQ2	>tr|W8JP49|W8JP49_CAMJE Uncharacterized protein OS=Campylobacter jejuni subsp. jejuni NCTC 11168-GSv GN=N920_01175 PE=4 SV=1;>tr|W8JAW1|W8JAW1_CAMJE Uncharacterized protein OS=Campylobacter jejuni subsp. jejuni NCTC 11168-mfK12E5 GN=N918_01175 PE=4 SV=1;>t
4	4	1	1	2	2	2	2	1	1				4	4	1	31.6	31.6	12.8	13.817	E1PPQ4	E1PPQ4	>tr|E1PPQ4|E1PPQ4_CAMJM 50S ribosomal protein L20 OS=Campylobacter jejuni subsp. jejuni serotype HS21 (strain M1 / 99/308) GN=rplT PE=3 SV=1
NaN	NaN	NaN	7	6	12	6	12	6	12				13	13	13	55.8	55.8	55.8	31.923	E1PPQ7;W8J621;W8J0J2;W8IVX1;W8IRY7;W8IMF8;Q0PBQ7	E1PPQ7;W8J621;W8J0J2;W8IVX1;W8IRY7;W8IMF8;Q0PBQ7	>tr|E1PPQ7|E1PPQ7_CAMJM Uncharacterized protein OS=Campylobacter jejuni subsp. jejuni serotype HS21 (strain M1 / 99/308) GN=CJM1_0230 PE=4 SV=1;>tr|W8J621|W8J621_CAMJE Uncharacterized protein OS=Campylobacter jejuni subsp. jejuni NCTC 11168-GSv GN=N920_012
NaN	NaN	NaN	7	0	0	0	0	0	0				1	1	1	51	51	51	6.5102	W8J8M8;W8J3Z7;W8IZD2;W8IVC1;W8IQT7;Q0PBQ4;E1PPR0	W8J8M8;W8J3Z7;W8IZD2;W8IVC1;W8IQT7;Q0PBQ4;E1PPR0	>tr|W8J8M8|W8J8M8_CAMJE Highly acidic protein OS=Campylobacter jejuni subsp. jejuni NCTC 11168-GSv GN=N920_01215 PE=4 SV=1;>tr|W8J3Z7|W8J3Z7_CAMJE Highly acidic protein OS=Campylobacter jejuni subsp. jejuni NCTC 11168-mfK12E5 GN=N918_01215 PE=4 SV=1;>tr|W8
2	2	2	1	2	1	2	1	2	1				2	2	2	12.1	12.1	12.1	17.197	E1PPR1	E1PPR1	>tr|E1PPR1|E1PPR1_CAMJM Cyclic pyranopterin monophosphate synthase accessory protein OS=Campylobacter jejuni subsp. jejuni serotype HS21 (strain M1 / 99/308) GN=moaC PE=3 SV=1
1	1	1	1	0	1	0	1	0	1				1	1	1	13.8	13.8	13.8	10.328	E1PPR2	E1PPR2	>tr|E1PPR2|E1PPR2_CAMJM Uncharacterized protein OS=Campylobacter jejuni subsp. jejuni serotype HS21 (strain M1 / 99/308) GN=CJM1_0235 PE=4 SV=1
NaN	NaN	NaN	7	3	5	3	5	3	5				12	12	12	45.5	45.5	45.5	43.388	E1PPR3;W8J627;W8J0J6;W8IVX6;W8IRZ1;W8IMG3;Q0PBQ1	E1PPR3;W8J627;W8J0J6;W8IVX6;W8IRZ1;W8IMG3;Q0PBQ1	>tr|E1PPR3|E1PPR3_CAMJM Uncharacterized protein OS=Campylobacter jejuni subsp. jejuni serotype HS21 (strain M1 / 99/308) GN=CJM1_0236 PE=4 SV=1;>tr|W8J627|W8J627_CAMJE Uncharacterized protein OS=Campylobacter jejuni subsp. jejuni NCTC 11168-GSv GN=N920_012
10	1	1	1	6	5	1	1	1	1				10	1	1	52	8.6	8.6	23.315	E1PPR4	E1PPR4	>tr|E1PPR4|E1PPR4_CAMJM Exodeoxyribonuclease III OS=Campylobacter jejuni subsp. jejuni serotype HS21 (strain M1 / 99/308) GN=xth PE=4 SV=1
3	2	2	1	1	2	1	1	1	1				3	2	2	44.8	29.9	29.9	7.8273	E1PPR5	E1PPR5	>tr|E1PPR5|E1PPR5_CAMJM Uncharacterized protein OS=Campylobacter jejuni subsp. jejuni serotype HS21 (strain M1 / 99/308) GN=CJM1_0238 PE=4 SV=1
NaN	NaN	NaN	7	1	4	1	4	1	4				11	11	11	38.2	38.2	38.2	38.454	E1PPR9;W8J633;W8J0K1;W8IVY0;W8IRZ6;W8IMG9;Q0PBP6	E1PPR9;W8J633;W8J0K1;W8IVY0;W8IRZ6;W8IMG9;Q0PBP6	>tr|E1PPR9|E1PPR9_CAMJM Dihydroorotase OS=Campylobacter jejuni subsp. jejuni serotype HS21 (strain M1 / 99/308) GN=pyrC PE=4 SV=1;>tr|W8J633|W8J633_CAMJE Dihydroorotase OS=Campylobacter jejuni subsp. jejuni NCTC 11168-GSv GN=N920_01255 PE=4 SV=1;>tr|W8J0K1
NaN	NaN	NaN	7	2	5	2	5	2	5				13	13	13	58.2	58.2	58.2	28.01	E1PPS1;W8JJ54;W8JEI9;W8J576;W8IRE8;W8ILU4;Q0PBP4	E1PPS1;W8JJ54;W8JEI9;W8J576;W8IRE8;W8ILU4;Q0PBP4	>tr|E1PPS1|E1PPS1_CAMJM Conserved domain protein OS=Campylobacter jejuni subsp. jejuni serotype HS21 (strain M1 / 99/308) GN=CJM1_0244 PE=4 SV=1;>tr|W8JJ54|W8JJ54_CAMJE SAM-dependent methyltransferase OS=Campylobacter jejuni subsp. jejuni NCTC 11168-mfK12E
NaN	NaN	NaN	7	8	13	8	13	8	13				18	18	18	30.7	30.7	30.7	93.276	W8JIX4;W8JEA1;W8JD80;W8J9Q5;W8J852;Q0PBP1;E1PPS5	W8JIX4;W8JEA1;W8JD80;W8J9Q5;W8J852;Q0PBP1;E1PPS5	>tr|W8JIX4|W8JIX4_CAMJE Trimethylamine N-oxide reductase I catalytic subunit OS=Campylobacter jejuni subsp. jejuni NCTC 11168-GSv GN=N920_01280 PE=4 SV=1;>tr|W8JEA1|W8JEA1_CAMJE Trimethylamine N-oxide reductase I catalytic subunit OS=Campylobacter jejuni s
NaN	NaN	NaN	7	5	7	5	7	5	7				9	9	9	45	45	45	22.112	W8JET0;W8JAB5;W8J5J7;W8J500;W8J084;Q0PBP0;E1PPS6	W8JET0;W8JAB5;W8J5J7;W8J500;W8J084;Q0PBP0;E1PPS6	>tr|W8JET0|W8JET0_CAMJE Cytochrome C OS=Campylobacter jejuni subsp. jejuni NCTC 11168-GSv GN=N920_01285 PE=4 SV=1;>tr|W8JAB5|W8JAB5_CAMJE Cytochrome C OS=Campylobacter jejuni subsp. jejuni NCTC 11168-mfK12E5 GN=N918_01285 PE=4 SV=1;>tr|W8J5J7|W8J5J7_CAMJE
NaN	NaN	NaN	7	0	1	0	1	0	1				4	4	4	13.3	13.3	13.3	40.259	W8JJ60;W8JEJ3;W8J589;W8IRF2;W8ILV1;Q0PBN7;E1PPS9	W8JJ60;W8JEJ3;W8J589;W8IRF2;W8ILV1;Q0PBN7;E1PPS9	>tr|W8JJ60|W8JJ60_CAMJE Membrane protein OS=Campylobacter jejuni subsp. jejuni NCTC 11168-mfK12E5 GN=N918_01300 PE=4 SV=1;>tr|W8JEJ3|W8JEJ3_CAMJE Membrane protein OS=Campylobacter jejuni subsp. jejuni NCTC 11168-mcK12E5 GN=N917_01300 PE=4 SV=1;>tr|W8J589|W
NaN	NaN	NaN	7	0	2	0	2	0	2				6	6	6	9.3	9.3	9.3	83.724	E1PPT0;W8J7U0;W8J2B6;W8IXQ0;W8ITR4;W8IPC5;Q0P9K0	E1PPT0;W8J7U0;W8J2B6;W8IXQ0;W8ITR4;W8IPC5;Q0P9K0	>tr|E1PPT0|E1PPT0_CAMJM Endonuclease MutS2 OS=Campylobacter jejuni subsp. jejuni serotype HS21 (strain M1 / 99/308) GN=mutS PE=3 SV=1;>tr|W8J7U0|W8J7U0_CAMJE Endonuclease MutS2 OS=Campylobacter jejuni subsp. jejuni NCTC 11168-GSv GN=mutS2 PE=3 SV=1;>tr|W8J
NaN	NaN	NaN	7	6	9	6	9	6	9				14	14	14	37.1	37.1	37.1	48.128	E1PPT2;W8JR01;W8JCM2;W8JBL7;W8J823;W8J6C9;Q9PNN7	E1PPT2;W8JR01;W8JCM2;W8JBL7;W8J823;W8J6C9;Q9PNN7	>tr|E1PPT2|E1PPT2_CAMJM UDP-N-acetylmuramate--L-alanine ligase OS=Campylobacter jejuni subsp. jejuni serotype HS21 (strain M1 / 99/308) GN=murC PE=3 SV=1;>tr|W8JR01|W8JR01_CAMJE UDP-N-acetylmuramate--L-alanine ligase OS=Campylobacter jejuni subsp. jejuni N
NaN	NaN	NaN	7	3	3	3	3	3	3				7	7	7	30.6	30.6	30.6	30.11	W8JHB5;W8J8M9;W8J3Z8;W8J3B8;W8IYM3;Q0P9J6;E1PPT3	W8JHB5;W8J8M9;W8J3Z8;W8J3B8;W8IYM3;Q0P9J6;E1PPT3	>tr|W8JHB5|W8JHB5_CAMJE Carbon-nitrogen hydrolase OS=Campylobacter jejuni subsp. jejuni NCTC 11168-GSv GN=N920_05295 PE=4 SV=1;>tr|W8J8M9|W8J8M9_CAMJE Carbon-nitrogen hydrolase OS=Campylobacter jejuni subsp. jejuni NCTC 11168-mfK12E5 GN=N918_05270 PE=4 SV=
NaN	NaN	NaN	7	2	3	2	3	2	3				3	3	3	52.6	52.6	52.6	6.6454	W8JD73;W8J374;W8IZ44;W8IYF4;W8IUK8;Q0P9J5;E1PPT4	W8JD73;W8J374;W8IZ44;W8IYF4;W8IUK8;Q0P9J5;E1PPT4	>tr|W8JD73|W8JD73_CAMJE Coiled-coil protein OS=Campylobacter jejuni subsp. jejuni NCTC 11168-GSv GN=N920_05300 PE=4 SV=1;>tr|W8J374|W8J374_CAMJE Coiled-coil protein OS=Campylobacter jejuni subsp. jejuni NCTC 11168-mfK12E5 GN=N918_05275 PE=4 SV=1;>tr|W8IZ44
NaN	NaN	NaN	7	1	0	1	0	1	0				4	4	4	7.8	7.8	7.8	52.151	W8J7U4;W8J2C2;W8IXQ5;W8ITR6;W8IPE4;Q0P9J4;E1PPT5	W8J7U4;W8J2C2;W8IXQ5;W8ITR6;W8IPE4;Q0P9J4;E1PPT5	>tr|W8J7U4|W8J7U4_CAMJE Inosine-5-monophosphate dehydrogenase OS=Campylobacter jejuni subsp. jejuni NCTC 11168-GSv GN=guaB PE=3 SV=1;>tr|W8J2C2|W8J2C2_CAMJE Inosine-5-monophosphate dehydrogenase OS=Campylobacter jejuni subsp. jejuni NCTC 11168-mfK12E5 GN
14	1	1	1	9	7	1	1	1	1				14	1	1	49.9	4.2	4.2	49.439	E1PPT6	E1PPT6	>tr|E1PPT6|E1PPT6_CAMJM Glutamyl-tRNA(Gln) amidotransferase subunit A OS=Campylobacter jejuni subsp. jejuni serotype HS21 (strain M1 / 99/308) GN=gatA PE=3 SV=1
NaN	NaN	NaN	7	17	16	17	16	17	16				35	35	35	45.5	45.5	45.5	105.31	E1PPT7;W8JR06;W8JCM7;W8JBM1;W8J827;W8J6F8;P41257	E1PPT7;W8JR06;W8JCM7;W8JBM1;W8J827;W8J6F8;P41257	>tr|E1PPT7|E1PPT7_CAMJM Isoleucine--tRNA ligase OS=Campylobacter jejuni subsp. jejuni serotype HS21 (strain M1 / 99/308) GN=ileS PE=3 SV=1;>tr|W8JR06|W8JR06_CAMJE Isoleucine--tRNA ligase OS=Campylobacter jejuni subsp. jejuni NCTC 11168-GSv GN=ileS PE=3 SV=
NaN	NaN	NaN	7	2	4	2	4	2	4				8	8	8	24.3	24.3	24.3	41.026	E1PPT8;W8JHC0;W8J8N3;W8J405;W8J3C3;W8IYP9;Q0P9J0	E1PPT8;W8JHC0;W8J8N3;W8J405;W8J3C3;W8IYP9;Q0P9J0	>tr|E1PPT8|E1PPT8_CAMJM Competence/damage-inducible protein CinA family OS=Campylobacter jejuni subsp. jejuni serotype HS21 (strain M1 / 99/308) GN=cinA PE=4 SV=1;>tr|W8JHC0|W8JHC0_CAMJE Competence damage-inducible protein A OS=Campylobacter jejuni subsp.
NaN	NaN	NaN	7	0	0	0	0	0	0				3	3	3	20.6	20.6	20.6	16.587	W8JD77;W8J398;W8IZ49;W8IYF9;W8IUM9;Q0P9I9;E1PPT9	W8JD77;W8J398;W8IZ49;W8IYF9;W8IUM9;Q0P9I9;E1PPT9	>tr|W8JD77|W8JD77_CAMJE Acetyltransferase OS=Campylobacter jejuni subsp. jejuni NCTC 11168-GSv GN=N920_05330 PE=4 SV=1;>tr|W8J398|W8J398_CAMJE Acetyltransferase OS=Campylobacter jejuni subsp. jejuni NCTC 11168-mfK12E5 GN=N918_05305 PE=4 SV=1;>tr|W8IZ49|W8I
5	5	5	1	1	2	1	2	1	2				5	5	5	20.4	20.4	20.4	23.992	E1PPU0	E1PPU0	>tr|E1PPU0|E1PPU0_CAMJM NAD(P)H-flavin oxidoreductase, putative OS=Campylobacter jejuni subsp. jejuni serotype HS21 (strain M1 / 99/308) GN=CJM1_1041 PE=4 SV=1
NaN	NaN	NaN	7	7	7	7	7	7	7				11	11	11	51.2	51.2	51.2	23.487	E1PPU1;W8J7U8;W8J2F1;W8IXR2;W8ITS1;W8IPE8;Q0P9I8	E1PPU1;W8J7U8;W8J2F1;W8IXR2;W8ITS1;W8IPE8;Q0P9I8	>tr|E1PPU1|E1PPU1_CAMJM Nitroreductase OS=Campylobacter jejuni subsp. jejuni serotype HS21 (strain M1 / 99/308) GN=rdxA PE=4 SV=1;>tr|W8J7U8|W8J7U8_CAMJE Nitroreductase OS=Campylobacter jejuni subsp. jejuni NCTC 11168-GSv GN=N920_05335 PE=4 SV=1;>tr|W8J2F1
NaN	NaN	NaN	7	4	5	4	5	4	5				8	8	8	57.6	57.6	57.6	14.698	E1PPU6;W8JD81;W8J3A2;W8IZ54;W8IYG2;W8IUN4;Q9ZAH3	E1PPU6;W8JD81;W8J3A2;W8IZ54;W8IYG2;W8IUN4;Q9ZAH3	>tr|E1PPU6|E1PPU6_CAMJM 30S ribosomal protein S6 OS=Campylobacter jejuni subsp. jejuni serotype HS21 (strain M1 / 99/308) GN=rpsF PE=3 SV=1;>tr|W8JD81|W8JD81_CAMJE 30S ribosomal protein S6 OS=Campylobacter jejuni subsp. jejuni NCTC 11168-GSv GN=rpsF PE=3 S
NaN	NaN	NaN	7	6	4	6	4	6	4				6	6	6	36.6	36.6	36.6	20.683	W8J7V3;W8J2G8;W8IXR9;W8ITS6;W8IPF2;O69302;E1PPU7	W8J7V3;W8J2G8;W8IXR9;W8ITS6;W8IPF2;O69302;E1PPU7	>tr|W8J7V3|W8J7V3_CAMJE Single-stranded DNA-binding protein OS=Campylobacter jejuni subsp. jejuni NCTC 11168-GSv GN=N920_05360 PE=4 SV=1;>tr|W8J2G8|W8J2G8_CAMJE Single-stranded DNA-binding protein OS=Campylobacter jejuni subsp. jejuni NCTC 11168-mfK12E5 GN
NaN	NaN	NaN	7	2	2	2	2	2	2				3	3	3	20.9	20.9	20.9	10.271	W8JL73;W8JGE3;W8J727;W8IT14;W8INR9;O69301;E1PPU8	W8JL73;W8JGE3;W8J727;W8IT14;W8INR9;O69301;E1PPU8	>tr|W8JL73|W8JL73_CAMJE 30S ribosomal protein S18 OS=Campylobacter jejuni subsp. jejuni NCTC 11168-mfK12E5 GN=rpsR PE=3 SV=1;>tr|W8JGE3|W8JGE3_CAMJE 30S ribosomal protein S18 OS=Campylobacter jejuni subsp. jejuni NCTC 11168-mcK12E5 GN=rpsR PE=3 SV=1;>tr|W8
NaN	NaN	NaN	7	3	4	3	4	3	4				18	18	18	25.7	25.7	25.7	90.109	E1PPU9;W8JR14;W8JCR4;W8JBM9;W8J837;W8J6I0;O69300	E1PPU9;W8JR14;W8JCR4;W8JBM9;W8J837;W8J6I0;O69300	>tr|E1PPU9|E1PPU9_CAMJM Lon protease OS=Campylobacter jejuni subsp. jejuni serotype HS21 (strain M1 / 99/308) GN=lon PE=3 SV=1;>tr|W8JR14|W8JR14_CAMJE Lon protease OS=Campylobacter jejuni subsp. jejuni NCTC 11168-GSv GN=lon PE=2 SV=1;>tr|W8JCR4|W8JCR4_CAMJ
NaN	NaN	NaN	7	0	0	0	0	0	0				3	3	3	13	13	13	25.526	W8JHD0;W8J8S5;W8J417;W8J3D1;W8IYR4;Q0P9I0;E1PPV0	W8JHD0;W8J8S5;W8J417;W8J3D1;W8IYR4;Q0P9I0;E1PPV0	>tr|W8JHD0|W8JHD0_CAMJE Uncharacterized protein OS=Campylobacter jejuni subsp. jejuni NCTC 11168-GSv GN=N920_05375 PE=4 SV=1;>tr|W8J8S5|W8J8S5_CAMJE Uncharacterized protein OS=Campylobacter jejuni subsp. jejuni NCTC 11168-mfK12E5 GN=N918_05350 PE=4 SV=1;>t
NaN	NaN	NaN	7	3	3	3	3	3	3				3	3	3	24.8	24.8	24.8	14.844	W8JD83;W8J3A5;W8IZ58;W8IYG7;W8IUN9;Q0P9H9;E1PPV1	W8JD83;W8J3A5;W8IZ58;W8IYG7;W8IUN9;Q0P9H9;E1PPV1	>tr|W8JD83|W8JD83_CAMJE Flagellar assembly factor FliW OS=Campylobacter jejuni subsp. jejuni NCTC 11168-GSv GN=fliW PE=3 SV=1;>tr|W8J3A5|W8J3A5_CAMJE Flagellar assembly factor FliW OS=Campylobacter jejuni subsp. jejuni NCTC 11168-mfK12E5 GN=fliW PE=3 SV=1;
NaN	NaN	NaN	7	1	1	1	1	1	1				4	4	4	22.2	22.2	22.2	26.56	E1PPV2;W8J7V7;W8J2H3;W8IXS4;W8ITS9;W8IPF5;Q0P9H8	E1PPV2;W8J7V7;W8J2H3;W8IXS4;W8ITS9;W8IPF5;Q0P9H8	>tr|E1PPV2|E1PPV2_CAMJM Pyrroline-5-carboxylate reductase OS=Campylobacter jejuni subsp. jejuni serotype HS21 (strain M1 / 99/308) GN=proC PE=3 SV=1;>tr|W8J7V7|W8J7V7_CAMJE Pyrroline-5-carboxylate reductase OS=Campylobacter jejuni subsp. jejuni NCTC 11168-
NaN	NaN	NaN	7	0	0	0	0	0	0				1	1	1	7.2	7.2	7.2	23.91	W8JD88;W8J3A8;W8IZ63;W8IYH2;W8IUP1;Q0P9H4;E1PPV6	W8JD88;W8J3A8;W8IZ63;W8IYH2;W8IUP1;Q0P9H4;E1PPV6	>tr|W8JD88|W8JD88_CAMJE Uroporphyrinogen-III synthase OS=Campylobacter jejuni subsp. jejuni NCTC 11168-GSv GN=N920_05405 PE=4 SV=1;>tr|W8J3A8|W8J3A8_CAMJE Uroporphyrinogen-III synthase OS=Campylobacter jejuni subsp. jejuni NCTC 11168-mfK12E5 GN=N918_05380
NaN	NaN	NaN	7	3	2	3	2	3	2				12	12	12	64.2	64.2	64.2	30.328	E1PPV8;W8JL80;W8JGF2;W8J737;W8IT22;W8INS6;Q0P9H2	E1PPV8;W8JL80;W8JGF2;W8J737;W8IT22;W8INS6;Q0P9H2	>tr|E1PPV8|E1PPV8_CAMJM Phosphomethylpyrimidine kinase OS=Campylobacter jejuni subsp. jejuni serotype HS21 (strain M1 / 99/308) GN=thiD PE=4 SV=1;>tr|W8JL80|W8JL80_CAMJE Phosphomethylpyrimidine kinase OS=Campylobacter jejuni subsp. jejuni NCTC 11168-mfK12E
NaN	NaN	NaN	7	2	1	2	1	2	1				3	3	3	17.1	17.1	17.1	26.584	E1PPV9;W8JR20;W8JCS1;W8JBN8;W8J848;W8J6I9;Q0P9H1	E1PPV9	>tr|E1PPV9|E1PPV9_CAMJM Endonuclease III OS=Campylobacter jejuni subsp. jejuni serotype HS21 (strain M1 / 99/308) GN=CJM1_1060 PE=3 SV=1
NaN	NaN	NaN	7	1	1	1	1	1	1				2	2	2	25.2	25.2	25.2	13.803	W8JF50;W8JDJ7;W8J536;W8IZU2;W8IQG9;Q0P9G8;E1PPW2	W8JF50;W8JDJ7;W8J536;W8IZU2;W8IQG9;Q0P9G8;E1PPW2	>tr|W8JF50|W8JF50_CAMJE Uncharacterized protein OS=Campylobacter jejuni subsp. jejuni NCTC 11168-GSv GN=N920_05435 PE=4 SV=1;>tr|W8JDJ7|W8JDJ7_CAMJE Uncharacterized protein OS=Campylobacter jejuni subsp. jejuni NCTC 11168-Kf1 GN=N919_05425 PE=4 SV=1;>tr|W8
2	2	2	1	0	0	0	0	0	0				2	2	2	7.8	7.8	7.8	44.912	E1PPW4	E1PPW4	>tr|E1PPW4|E1PPW4_CAMJM Folylpolyglutamate synthase/dihydrofolate synthase OS=Campylobacter jejuni subsp. jejuni serotype HS21 (strain M1 / 99/308) GN=folC PE=4 SV=1
NaN	NaN	NaN	7	4	2	4	2	4	2				14	14	14	37.8	37.8	37.8	54.879	E1PPW5;W8JR23;W8JCS4;W8JBP2;W8J854;W8J6J6;Q0P9G5	E1PPW5;W8JR23;W8JCS4;W8JBP2;W8J854;W8J6J6;Q0P9G5	>tr|E1PPW5|E1PPW5_CAMJM Uncharacterized protein OS=Campylobacter jejuni subsp. jejuni serotype HS21 (strain M1 / 99/308) GN=CJM1_1066 PE=4 SV=1;>tr|W8JR23|W8JR23_CAMJE Uncharacterized protein OS=Campylobacter jejuni subsp. jejuni NCTC 11168-GSv GN=N920_054
NaN	NaN	NaN	7	19	21	19	21	19	21				39	39	39	53.9	53.9	53.9	93.369	E1PPW7;W8JD95;W8J3B6;W8IZ74;W8IYI2;W8IUP9;Q9PNK3	E1PPW7;W8JD95;W8J3B6;W8IZ74;W8IYI2;W8IUP9;Q9PNK3	>tr|E1PPW7|E1PPW7_CAMJM Leucine--tRNA ligase OS=Campylobacter jejuni subsp. jejuni serotype HS21 (strain M1 / 99/308) GN=leuS PE=3 SV=1;>tr|W8JD95|W8JD95_CAMJE Leucine--tRNA ligase OS=Campylobacter jejuni subsp. jejuni NCTC 11168-GSv GN=leuS PE=3 SV=1;>tr|
20	1	1	1	16	16	1	0	1	0				20	1	1	49.4	6.2	6.2	44.232	E1PPX2	E1PPX2	>tr|E1PPX2|E1PPX2_CAMJM S-adenosylmethionine synthetase OS=Campylobacter jejuni subsp. jejuni serotype HS21 (strain M1 / 99/308) GN=metK PE=3 SV=1
NaN	NaN	NaN	7	2	0	2	0	2	0				9	9	9	19.2	19.2	19.2	67.389	E1PPX5;W8JR31;W8JCT3;W8JBQ3;W8J864;W8J6K2;Q0P9F5	E1PPX5;W8JR31;W8JCT3;W8JBQ3;W8J864;W8J6K2;Q0P9F5	>tr|E1PPX5|E1PPX5_CAMJM Oligoendopeptidase F OS=Campylobacter jejuni subsp. jejuni serotype HS21 (strain M1 / 99/308) GN=pepF PE=4 SV=1;>tr|W8JR31|W8JR31_CAMJE Oligoendopeptidase F OS=Campylobacter jejuni subsp. jejuni NCTC 11168-GSv GN=N920_05500 PE=4 SV=
NaN	NaN	NaN	7	0	0	0	0	0	0				1	1	1	17.3	17.3	17.3	8.4409	W8JL96;W8JGH3;W8J754;W8IT39;W8INU3;Q0P9F1;E1PPX9	W8JL96;W8JGH3;W8J754;W8IT39;W8INU3;Q0P9F1;E1PPX9	>tr|W8JL96|W8JL96_CAMJE Carbon storage regulator OS=Campylobacter jejuni subsp. jejuni NCTC 11168-mfK12E5 GN=N918_05495 PE=4 SV=1;>tr|W8JGH3|W8JGH3_CAMJE Carbon storage regulator OS=Campylobacter jejuni subsp. jejuni NCTC 11168-mcK12E5 GN=N917_05500 PE=4 S
NaN	NaN	NaN	7	11	11	11	11	11	11				12	12	12	51.6	51.6	51.6	33.843	E1PPY0;W8JP75;W8JAX4;W8J9F9;W8J6A6;W8J4E8;Q0PBN6	E1PPY0;W8JP75;W8JAX4;W8J9F9;W8J6A6;W8J4E8;Q0PBN6	>tr|E1PPY0|E1PPY0_CAMJM Branched-chain-amino-acid aminotransferase OS=Campylobacter jejuni subsp. jejuni serotype HS21 (strain M1 / 99/308) GN=ilvE PE=3 SV=1;>tr|W8JP75|W8JP75_CAMJE Branched-chain amino acid aminotransferase OS=Campylobacter jejuni subsp.
NaN	NaN	NaN	7	4	2	4	2	4	2				4	4	4	77.9	77.9	77.9	7.4776	W8JFL3;W8J6U0;W8J251;W8J1L7;W8IWR3;Q9PIM5;E1PPY1	W8JFL3;W8J6U0;W8J251;W8J1L7;W8IWR3;Q9PIM5;E1PPY1	>tr|W8JFL3|W8JFL3_CAMJE Tautomerase OS=Campylobacter jejuni subsp. jejuni NCTC 11168-GSv GN=N920_01310 PE=4 SV=1;>tr|W8J6U0|W8J6U0_CAMJE Tautomerase OS=Campylobacter jejuni subsp. jejuni NCTC 11168-mfK12E5 GN=N918_01310 PE=4 SV=1;>tr|W8J251|W8J251_CAMJE Ta
NaN	NaN	NaN	7	5	2	5	2	5	2				9	9	9	66.2	66.2	66.2	16.784	E1PPY2;W8JBH9;W8J1F2;W8IXF5;W8IWM0;W8IST6;Q0PBN4	E1PPY2;W8JBH9;W8J1F2;W8IXF5;W8IWM0;W8IST6;Q0PBN4	>tr|E1PPY2|E1PPY2_CAMJM Putative peroxiredoxin ygaF OS=Campylobacter jejuni subsp. jejuni serotype HS21 (strain M1 / 99/308) GN=ygaF PE=4 SV=1;>tr|W8JBH9|W8JBH9_CAMJE Bacterioferritin comigratory protein OS=Campylobacter jejuni subsp. jejuni NCTC 11168-GSv
NaN	NaN	NaN	7	1	1	1	1	1	1				10	10	10	26.3	26.3	26.3	45.93	W8JFL8;W8J6U6;W8J257;W8J1M0;W8IWR9;E1PPY6;Q9PIM0	W8JFL8;W8J6U6;W8J257;W8J1M0;W8IWR9;E1PPY6;Q9PIM0	>tr|W8JFL8|W8JFL8_CAMJE ATP-dependent Clp protease ATP-binding subunit ClpX OS=Campylobacter jejuni subsp. jejuni NCTC 11168-GSv GN=clpX PE=3 SV=1;>tr|W8J6U6|W8J6U6_CAMJE ATP-dependent Clp protease ATP-binding subunit ClpX OS=Campylobacter jejuni subsp. je
NaN	NaN	NaN	7	2	1	2	1	2	1				11	11	11	36.7	36.7	36.7	37.655	E1PPY7;W8JBI4;W8J1F7;W8IXF9;W8IWM4;W8ISU0;Q0PBM9	E1PPY7;W8JBI4;W8J1F7;W8IXF9;W8IWM4;W8ISU0;Q0PBM9	>tr|E1PPY7|E1PPY7_CAMJM Rod shape-determining protein mreB OS=Campylobacter jejuni subsp. jejuni serotype HS21 (strain M1 / 99/308) GN=mreB PE=4 SV=1;>tr|W8JBI4|W8JBI4_CAMJE Rod shape-determining protein Mbl OS=Campylobacter jejuni subsp. jejuni NCTC 11168
NaN	NaN	NaN	7	10	7	10	7	10	7				27	27	27	33.5	33.5	33.5	120.84	E1PPY9;W8JJ70;W8JEK3;W8J5A1;W8IRF9;W8ILW0;Q9PIL7	E1PPY9;W8JJ70;W8JEK3;W8J5A1;W8IRF9;W8ILW0;Q9PIL7	>tr|E1PPY9|E1PPY9_CAMJM Carbamoyl-phosphate synthase large chain OS=Campylobacter jejuni subsp. jejuni serotype HS21 (strain M1 / 99/308) GN=carB PE=3 SV=1;>tr|W8JJ70|W8JJ70_CAMJE Carbamoyl-phosphate synthase large chain OS=Campylobacter jejuni subsp. jeju
NaN	NaN	NaN	7	7	9	7	9	7	9				12	12	12	42.8	42.8	42.8	36.917	W8JFM1;W8J6V1;W8J262;W8J1M6;W8IWS5;Q9PIL5;E1PPZ1	W8JFM1;W8J6V1;W8J262;W8J1M6;W8IWS5;Q9PIL5;E1PPZ1	>tr|W8JFM1|W8JFM1_CAMJE Transaldolase OS=Campylobacter jejuni subsp. jejuni NCTC 11168-GSv GN=tal PE=3 SV=1;>tr|W8J6V1|W8J6V1_CAMJE Transaldolase OS=Campylobacter jejuni subsp. jejuni NCTC 11168-mfK12E5 GN=tal PE=3 SV=1;>tr|W8J262|W8J262_CAMJE Transaldolas
NaN	NaN	NaN	7	0	0	0	0	0	0				2	2	2	17.9	17.9	17.9	23.01	W8JBI8;W8J1G2;W8IXG3;W8IWM8;W8ISU3;Q0PBM4;E1PPZ2	W8JBI8;W8J1G2;W8IXG3;W8IWM8;W8ISU3;Q0PBM4;E1PPZ2	>tr|W8JBI8|W8JBI8_CAMJE Phosphoserine phosphatase OS=Campylobacter jejuni subsp. jejuni NCTC 11168-GSv GN=N920_01365 PE=4 SV=1;>tr|W8J1G2|W8J1G2_CAMJE Phosphoserine phosphatase OS=Campylobacter jejuni subsp. jejuni NCTC 11168-mfK12E5 GN=N918_01365 PE=4 SV=
NaN	NaN	NaN	7	5	7	5	7	5	7				8	8	8	53.8	53.8	53.8	19.516	W8J647;W8J0M3;W8IVZ4;W8IS14;W8IMI6;Q0PBM3;E1PPZ3	W8J647;W8J0M3;W8IVZ4;W8IS14;W8IMI6;Q0PBM3;E1PPZ3	>tr|W8J647|W8J647_CAMJE Chemotaxis protein OS=Campylobacter jejuni subsp. jejuni NCTC 11168-GSv GN=N920_01370 PE=4 SV=1;>tr|W8J0M3|W8J0M3_CAMJE Chemotaxis protein OS=Campylobacter jejuni subsp. jejuni NCTC 11168-mfK12E5 GN=N918_01370 PE=4 SV=1;>tr|W8IVZ4|W
NaN	NaN	NaN	7	24	20	24	20	24	20				33	33	33	57.2	57.2	57.2	85.204	E1PPZ4;W8JJ76;W8JEK8;W8J5A4;W8IRG3;W8ILW6;Q0PBM2	E1PPZ4;W8JJ76;W8JEK8;W8J5A4;W8IRG3;W8ILW6;Q0PBM2	>tr|E1PPZ4|E1PPZ4_CAMJM Chemotaxis protein CheA OS=Campylobacter jejuni subsp. jejuni serotype HS21 (strain M1 / 99/308) GN=cheA PE=4 SV=1;>tr|W8JJ76|W8JJ76_CAMJE Chemotaxis protein A OS=Campylobacter jejuni subsp. jejuni NCTC 11168-mfK12E5 GN=N918_01375 P
NaN	NaN	NaN	7	11	11	11	11	11	11				17	17	17	74.8	74.8	74.8	35.844	E1PPZ5;W8JP89;W8JAY4;W8J9H1;W8J6C2;W8J4G4;Q0PBM1	E1PPZ5;W8JP89;W8JAY4;W8J9H1;W8J6C2;W8J4G4;Q0PBM1	>tr|E1PPZ5|E1PPZ5_CAMJM Chemotaxis protein CheV OS=Campylobacter jejuni subsp. jejuni serotype HS21 (strain M1 / 99/308) GN=cheV PE=4 SV=1;>tr|W8JP89|W8JP89_CAMJE Chemotaxis protein CheY OS=Campylobacter jejuni subsp. jejuni NCTC 11168-GSv GN=N920_01380 PE
NaN	NaN	NaN	7	9	7	9	7	9	7				11	11	11	75.2	75.2	75.2	18.01	W8JBJ3;W8J1G7;W8IXG7;W8IWN3;W8ISU8;Q9PIK9;E1PPZ7	W8JBJ3;W8J1G7;W8IXG7;W8IWN3;W8ISU8;Q9PIK9;E1PPZ7	>tr|W8JBJ3|W8JBJ3_CAMJE Transcription elongation factor GreA OS=Campylobacter jejuni subsp. jejuni NCTC 11168-GSv GN=greA PE=3 SV=1;>tr|W8J1G7|W8J1G7_CAMJE Transcription elongation factor GreA OS=Campylobacter jejuni subsp. jejuni NCTC 11168-mfK12E5 GN=gre
NaN	NaN	NaN	7	0	0	0	0	0	0				3	3	3	8.8	8.8	8.8	41.58	W8J9F4;W8J4T2;W8J0T3;W8J029;W8IW64;Q9PIK8;E1PPZ8	W8J9F4;W8J4T2;W8J0T3;W8J029;W8IW64;Q9PIK8;E1PPZ8	>tr|W8J9F4|W8J9F4_CAMJE Lipid-A-disaccharide synthase OS=Campylobacter jejuni subsp. jejuni NCTC 11168-GSv GN=lpxB PE=3 SV=1;>tr|W8J4T2|W8J4T2_CAMJE Lipid-A-disaccharide synthase OS=Campylobacter jejuni subsp. jejuni NCTC 11168-mfK12E5 GN=lpxB PE=3 SV=1;>t
NaN	NaN	NaN	7	0	0	0	0	0	0				3	3	3	16.8	16.8	16.8	27.536	W8J651;W8J0M8;W8IVZ7;W8IS18;W8IMJ0;Q0PBL7;E1PPZ9	W8J651;W8J0M8;W8IVZ7;W8IS18;W8IMJ0;Q0PBL7;E1PPZ9	>tr|W8J651|W8J651_CAMJE ABC transporter ATPase OS=Campylobacter jejuni subsp. jejuni NCTC 11168-GSv GN=N920_01400 PE=4 SV=1;>tr|W8J0M8|W8J0M8_CAMJE ABC transporter ATPase OS=Campylobacter jejuni subsp. jejuni NCTC 11168-mfK12E5 GN=N918_01400 PE=4 SV=1;>tr|
NaN	NaN	NaN	7	2	0	2	0	2	0				8	8	8	36.7	36.7	36.7	24.443	E1PQ03;W8JP94;W8JAY7;W8J9H6;W8J6C7;W8J4G9;Q0PBL5	E1PQ03;W8JP94;W8JAY7;W8J9H6;W8J6C7;W8J4G9;Q0PBL5	>tr|E1PQ03|E1PQ03_CAMJM ThiF family protein OS=Campylobacter jejuni subsp. jejuni serotype HS21 (strain M1 / 99/308) GN=CJM1_0276 PE=4 SV=1;>tr|W8JP94|W8JP94_CAMJE MoeB/ThiF family protein OS=Campylobacter jejuni subsp. jejuni NCTC 11168-GSv GN=N920_01425
9	9	9	1	3	8	3	8	3	8				9	9	9	35.1	35.1	35.1	28.563	E1PQ04	E1PQ04	>tr|E1PQ04|E1PQ04_CAMJM Putative periplasmic beta-lactamase OS=Campylobacter jejuni subsp. jejuni serotype HS21 (strain M1 / 99/308) GN=CJM1_0277 PE=4 SV=1
NaN	NaN	NaN	7	0	0	0	0	0	0				2	2	2	12.7	12.7	12.7	26.792	W8JFN2;W8J6W8;W8J277;W8J1N5;W8IWU2;Q0PBK5;E1PQ10	W8JFN2;W8J6W8;W8J277;W8J1N5;W8IWU2;Q0PBK5;E1PQ10	>tr|W8JFN2|W8JFN2_CAMJE Malonyl-[acyl-carrier protein] O-methyltransferase OS=Campylobacter jejuni subsp. jejuni NCTC 11168-GSv GN=N920_01475 PE=4 SV=1;>tr|W8J6W8|W8J6W8_CAMJE Malonyl-[acyl-carrier protein] O-methyltransferase OS=Campylobacter jejuni subsp
7	7	6	1	2	3	2	3	2	2				7	7	6	39.5	39.5	36.5	30.722	E1PQ14	E1PQ14	>tr|E1PQ14|E1PQ14_CAMJM Adenosylmethionine-8-amino-7-oxononanoate aminotransferase OS=Campylobacter jejuni subsp. jejuni serotype HS21 (strain M1 / 99/308) GN=bioA PE=3 SV=1
3	3	1	1	0	0	0	0	0	0				3	3	1	19.4	19.4	4.5	22.974	E1PQ15	E1PQ15	>tr|E1PQ15|E1PQ15_CAMJM ATP-dependent dethiobiotin synthetase BioD OS=Campylobacter jejuni subsp. jejuni serotype HS21 (strain M1 / 99/308) GN=bioD PE=3 SV=1
NaN	NaN	NaN	7	8	10	8	10	8	10				11	11	11	65.7	65.7	65.7	19.461	W8J662;W8J0P4;W8IW10;W8IS32;W8IMK6;Q9PII8;E1PQ18	W8J662;W8J0P4;W8IW10;W8IS32;W8IMK6;Q9PII8;E1PQ18	>tr|W8J662|W8J662_CAMJE 50S ribosomal protein L25 OS=Campylobacter jejuni subsp. jejuni NCTC 11168-GSv GN=rplY PE=3 SV=1;>tr|W8J0P4|W8J0P4_CAMJE 50S ribosomal protein L25 OS=Campylobacter jejuni subsp. jejuni NCTC 11168-mfK12E5 GN=rplY PE=3 SV=1;>tr|W8IW10
NaN	NaN	NaN	7	1	3	1	3	1	3				5	5	5	40.3	40.3	40.3	19.921	W8JJ96;W8JEM6;W8J5C3;W8IRH7;W8ILY7;Q9PII7;E1PQ19	W8JJ96;W8JEM6;W8J5C3;W8IRH7;W8ILY7;Q9PII7;E1PQ19	>tr|W8JJ96|W8JJ96_CAMJE Peptidyl-tRNA hydrolase OS=Campylobacter jejuni subsp. jejuni NCTC 11168-mfK12E5 GN=pth PE=3 SV=1;>tr|W8JEM6|W8JEM6_CAMJE Peptidyl-tRNA hydrolase OS=Campylobacter jejuni subsp. jejuni NCTC 11168-mcK12E5 GN=pth PE=3 SV=1;>tr|W8J5C3|W
NaN	NaN	NaN	7	2	3	2	3	2	3				10	10	10	27.9	27.9	27.9	45.315	E1PQ21;W8JFN8;W8J6Y0;W8J286;W8J1P3;W8IWV3;Q9PII5	E1PQ21;W8JFN8;W8J6Y0;W8J286;W8J1P3;W8IWV3;Q9PII5	>tr|E1PQ21|E1PQ21_CAMJM Diaminopimelate decarboxylase OS=Campylobacter jejuni subsp. jejuni serotype HS21 (strain M1 / 99/308) GN=lysA PE=3 SV=1;>tr|W8JFN8|W8JFN8_CAMJE Diaminopimelate decarboxylase OS=Campylobacter jejuni subsp. jejuni NCTC 11168-GSv GN=l
NaN	NaN	NaN	7	3	1	3	1	3	1				10	10	10	45.1	45.1	45.1	28.924	E1PQ22;W8JBK8;W8J1I6;W8IXI4;W8IWQ1;W8ISW4;Q0PBJ4	E1PQ22;W8JBK8;W8J1I6;W8IXI4;W8IWQ1;W8ISW4;Q0PBJ4	>tr|E1PQ22|E1PQ22_CAMJM HAD-superfamily hydrolase, subfamily IIA OS=Campylobacter jejuni subsp. jejuni serotype HS21 (strain M1 / 99/308) GN=CJM1_0295 PE=4 SV=1;>tr|W8JBK8|W8JBK8_CAMJE HAD family hydrolase OS=Campylobacter jejuni subsp. jejuni NCTC 11168-G
11	11	2	1	2	3	2	3	0	0				11	11	2	39.2	39.2	5.6	40.507	E1PQ23	E1PQ23	>tr|E1PQ23|E1PQ23_CAMJM Chorismate mutase/prephenate dehydratase OS=Campylobacter jejuni subsp. jejuni serotype HS21 (strain M1 / 99/308) GN=pheA PE=4 SV=1
22	22	11	1	9	14	9	14	5	7				22	22	11	66.2	66.2	36	41.38	E1PQ24	E1PQ24	>tr|E1PQ24|E1PQ24_CAMJM Histidinol-phosphate aminotransferase OS=Campylobacter jejuni subsp. jejuni serotype HS21 (strain M1 / 99/308) GN=hisC PE=3 SV=1
NaN	NaN	NaN	7	2	4	2	4	2	4				7	7	7	23.1	23.1	23.1	38.429	W8JFP2;W8J6Y6;W8J291;W8J1P6;W8IWV7;Q0PBJ0;E1PQ26	W8JFP2;W8J6Y6;W8J291;W8J1P6;W8IWV7;Q0PBJ0;E1PQ26	>tr|W8JFP2|W8JFP2_CAMJE Flagellar motor switch protein FliG OS=Campylobacter jejuni subsp. jejuni NCTC 11168-GSv GN=N920_01550 PE=4 SV=1;>tr|W8J6Y6|W8J6Y6_CAMJE Flagellar motor switch protein FliG OS=Campylobacter jejuni subsp. jejuni NCTC 11168-mfK12E5 GN
NaN	NaN	NaN	7	4	4	4	4	4	4				8	8	8	29	29	29	29.241	E1PQ27;W8JR35;W8JCT7;W8JBQ8;W8J870;W8J6K6;Q9PNJ0	E1PQ27;W8JR35;W8JCT7;W8JBQ8;W8J870;W8J6K6;Q9PNJ0	>tr|E1PQ27|E1PQ27_CAMJM 4-diphosphocytidyl-2-C-methyl-D-erythritol kinase OS=Campylobacter jejuni subsp. jejuni serotype HS21 (strain M1 / 99/308) GN=ispE PE=3 SV=1;>tr|W8JR35|W8JR35_CAMJE 4-diphosphocytidyl-2-C-methyl-D-erythritol kinase OS=Campylobacter
NaN	NaN	NaN	7	0	1	0	1	0	1				9	9	9	16.8	16.8	16.8	80.414	W8JIB9;W8J9T1;W8J8H5;W8J5C4;W8J493;Q0P9E6;E1PQ31	W8JIB9;W8J9T1;W8J8H5;W8J5C4;W8J493;Q0P9E6;E1PQ31	>tr|W8JIB9|W8JIB9_CAMJE ATP-dependent Clp protease ClpA OS=Campylobacter jejuni subsp. jejuni NCTC 11168-mcK12E5 GN=N917_05525 PE=4 SV=1;>tr|W8J9T1|W8J9T1_CAMJE ATP-dependent Clp protease ClpA OS=Campylobacter jejuni subsp. jejuni NCTC 11168-GSv GN=N920_05
19	18	4	1	13	9	12	8	3	2				19	18	4	55.5	53.1	10.5	48.355	E1PQ33	E1PQ33	>tr|E1PQ33|E1PQ33_CAMJM Putative MCP-type signal transduction protein OS=Campylobacter jejuni subsp. jejuni serotype HS21 (strain M1 / 99/308) GN=CJM1_1087 PE=4 SV=1
NaN	NaN	NaN	7	2	2	2	2	2	2				4	4	4	35.3	35.3	35.3	13.375	W8JDB2;W8J3D0;W8IZ93;W8IYK6;W8IUR6;Q0P9E2;E1PQ35	W8JDB2;W8J3D0;W8IZ93;W8IYK6;W8IUR6;Q0P9E2;E1PQ35	>tr|W8JDB2|W8JDB2_CAMJE Methionine sulfoxide reductase B OS=Campylobacter jejuni subsp. jejuni NCTC 11168-GSv GN=N920_05565 PE=4 SV=1;>tr|W8J3D0|W8J3D0_CAMJE Methionine sulfoxide reductase B OS=Campylobacter jejuni subsp. jejuni NCTC 11168-mfK12E5 GN=N918_
NaN	NaN	NaN	7	7	6	7	6	7	6				12	12	12	24.7	24.7	24.7	71.048	W8JHG7;W8J8V1;W8J462;W8J3H2;W8IYU7;Q0P9D8;E1PQ39	W8JHG7;W8J8V1;W8J462;W8J3H2;W8IYU7;Q0P9D8;E1PQ39	>tr|W8JHG7|W8JHG7_CAMJE ATP-dependent zinc metalloprotease FtsH OS=Campylobacter jejuni subsp. jejuni NCTC 11168-GSv GN=ftsH PE=3 SV=1;>tr|W8J8V1|W8J8V1_CAMJE ATP-dependent zinc metalloprotease FtsH OS=Campylobacter jejuni subsp. jejuni NCTC 11168-mfK12E5
NaN	NaN	NaN	7	0	0	0	0	0	0				5	5	5	22.8	22.8	22.8	32.323	W8JDB6;W8J3D3;W8IZ98;W8IYL0;W8IUS1;Q9PNH7;E1PQ40	W8JDB6;W8J3D3;W8IZ98;W8IYL0;W8IUS1;Q9PNH7;E1PQ40	>tr|W8JDB6|W8JDB6_CAMJE Ribosomal protein L11 methyltransferase OS=Campylobacter jejuni subsp. jejuni NCTC 11168-GSv GN=prmA PE=3 SV=1;>tr|W8J3D3|W8J3D3_CAMJE Ribosomal protein L11 methyltransferase OS=Campylobacter jejuni subsp. jejuni NCTC 11168-mfK12E5
NaN	NaN	NaN	7	6	8	6	8	6	8				9	9	9	83.1	83.1	83.1	14.437	W8J7Y6;W8J2L3;W8IXW8;W8ITW0;W8IPI4;P0C635;E1PQ41	W8J7Y6;W8J2L3;W8IXW8;W8ITW0;W8IPI4;P0C635;E1PQ41	>tr|W8J7Y6|W8J7Y6_CAMJE Chemotaxis protein CheY OS=Campylobacter jejuni subsp. jejuni NCTC 11168-GSv GN=N920_05595 PE=4 SV=1;>tr|W8J2L3|W8J2L3_CAMJE Chemotaxis protein CheY OS=Campylobacter jejuni subsp. jejuni NCTC 11168-mfK12E5 GN=N918_05570 PE=4 SV=1;>t
NaN	NaN	NaN	7	0	0	0	0	0	0				2	2	2	4.2	4.2	4.2	66.765	W8JR48;W8JCU9;W8JBS3;W8J888;W8J6L7;Q0P9D4;E1PQ44	W8JR48;W8JCU9;W8JBS3;W8J888;W8J6L7;Q0P9D4;E1PQ44	>tr|W8JR48|W8JR48_CAMJE UDP-GlcNAc C4,6 dehydratase OS=Campylobacter jejuni subsp. jejuni NCTC 11168-GSv GN=N920_05605 PE=4 SV=1;>tr|W8JCU9|W8JCU9_CAMJE UDP-GlcNAc C4,6 dehydratase OS=Campylobacter jejuni subsp. jejuni NCTC 11168-mfK12E5 GN=N918_05580 PE=4
NaN	NaN	NaN	8	1	3	1	3	1	3				4	4	4	15.3	15.3	15.3	43.654	W8JHH2;W8J8V5;W8J467;W8J3H7;W8IYU9;Q9ZAC4;Q0P9D3;E1PQ45	W8JHH2;W8J8V5;W8J467;W8J3H7;W8IYU9;Q9ZAC4;Q0P9D3;E1PQ45	>tr|W8JHH2|W8JHH2_CAMJE Aminotransferase DegT OS=Campylobacter jejuni subsp. jejuni NCTC 11168-GSv GN=N920_05610 PE=3 SV=1;>tr|W8J8V5|W8J8V5_CAMJE Aminotransferase DegT OS=Campylobacter jejuni subsp. jejuni NCTC 11168-mfK12E5 GN=N918_05585 PE=3 SV=1;>tr|W8
NaN	NaN	NaN	7	0	0	0	0	0	0				1	1	1	1.9	1.9	1.9	41.307	W8JHH7;W8J8W0;W8J473;W8J3I3;W8IYV3;Q0P9C7;E1PQ50	W8JHH7;W8J8W0;W8J473;W8J3I3;W8IYV3;Q0P9C7;E1PQ50	>tr|W8JHH7|W8JHH7_CAMJE Glycosyl transferase family 1 OS=Campylobacter jejuni subsp. jejuni NCTC 11168-GSv GN=N920_05640 PE=4 SV=1;>tr|W8J8W0|W8J8W0_CAMJE Glycosyl transferase family 1 OS=Campylobacter jejuni subsp. jejuni NCTC 11168-mfK12E5 GN=N918_05615
NaN	NaN	NaN	8	0	0	0	0	0	0				2	2	2	8.1	8.1	8.1	41.105	E1PQ52;W8J7Z3;W8J2M1;W8IXX8;W8ITW9;W8IPJ0;O52905;Q0P9C5	E1PQ52;W8J7Z3;W8J2M1;W8IXX8;W8ITW9;W8IPJ0;O52905;Q0P9C5	>tr|E1PQ52|E1PQ52_CAMJM Glycosysltransferase OS=Campylobacter jejuni subsp. jejuni serotype HS21 (strain M1 / 99/308) GN=capM PE=4 SV=1;>tr|W8J7Z3|W8J7Z3_CAMJE Glycosyl transferase family 1 OS=Campylobacter jejuni subsp. jejuni NCTC 11168-GSv GN=N920_05650
NaN	NaN	NaN	7	16	16	16	16	16	16				20	20	20	74.1	74.1	74.1	36.689	E1PQ54;W8JLB7;W8JGJ6;W8J775;W8IT64;W8INW5;Q0P9C3	E1PQ54;W8JLB7;W8JGJ6;W8J775;W8IT64;W8INW5;Q0P9C3	>tr|E1PQ54|E1PQ54_CAMJM UDP-glucose 4-epimease OS=Campylobacter jejuni subsp. jejuni serotype HS21 (strain M1 / 99/308) GN=galE PE=3 SV=1;>tr|W8JLB7|W8JLB7_CAMJE UDP-galactose-4-epimerase OS=Campylobacter jejuni subsp. jejuni NCTC 11168-mfK12E5 GN=N918_056
NaN	NaN	NaN	7	1	0	1	0	1	0				5	5	5	22.3	22.3	22.3	30.506	W8JR57;W8JCV8;W8JBT2;W8J8A1;W8J6M5;Q0P9C2;E1PQ55	W8JR57;W8JCV8;W8JBT2;W8J8A1;W8J6M5;Q0P9C2;E1PQ55	>tr|W8JR57|W8JR57_CAMJE Polysaccharide biosynthesis protein OS=Campylobacter jejuni subsp. jejuni NCTC 11168-GSv GN=N920_05665 PE=4 SV=1;>tr|W8JCV8|W8JCV8_CAMJE Polysaccharide biosynthesis protein OS=Campylobacter jejuni subsp. jejuni NCTC 11168-mfK12E5 GN
7	7	7	1	2	2	2	2	2	2				7	7	7	30.6	30.6	30.6	34.713	E1PQ59	E1PQ59	>tr|E1PQ59|E1PQ59_CAMJM Glucose-1-phosphate thymidylyltransferase OS=Campylobacter jejuni subsp. jejuni serotype HS21 (strain M1 / 99/308) GN=rmlA1 PE=3 SV=1
11	11	11	1	5	5	5	5	5	5				11	11	11	41.7	41.7	41.7	39.601	E1PQ60	E1PQ60	>tr|E1PQ60|E1PQ60_CAMJM dTDP-glucose 4,6-dehydratase OS=Campylobacter jejuni subsp. jejuni serotype HS21 (strain M1 / 99/308) GN=rmlB PE=3 SV=1
4	4	4	1	0	0	0	0	0	0				4	4	4	17	17	17	33.072	E1PQ63	E1PQ63	>tr|E1PQ63|E1PQ63_CAMJM Uncharacterized protein OS=Campylobacter jejuni subsp. jejuni serotype HS21 (strain M1 / 99/308) GN=CJM1_1118 PE=4 SV=1
9	9	9	1	6	7	6	7	6	7				9	9	9	41.4	41.4	41.4	26.29	E1PQ64	E1PQ64	>tr|E1PQ64|E1PQ64_CAMJM Uncharacterized protein OS=Campylobacter jejuni subsp. jejuni serotype HS21 (strain M1 / 99/308) GN=CJM1_1119 PE=4 SV=1
6	6	6	1	1	1	1	1	1	1				6	6	6	25	25	25	36.371	E1PQ65	E1PQ65	>tr|E1PQ65|E1PQ65_CAMJM Uncharacterized protein OS=Campylobacter jejuni subsp. jejuni serotype HS21 (strain M1 / 99/308) GN=CJM1_1120 PE=4 SV=1
8	8	8	1	4	4	4	4	4	4				8	8	8	30.2	30.2	30.2	41.579	E1PQ67	E1PQ67	>tr|E1PQ67|E1PQ67_CAMJM Uncharacterized protein OS=Campylobacter jejuni subsp. jejuni serotype HS21 (strain M1 / 99/308) GN=CJM1_1122 PE=3 SV=1
7	7	7	1	1	1	1	1	1	1				7	7	7	17.2	17.2	17.2	47.72	E1PQ68	E1PQ68	>tr|E1PQ68|E1PQ68_CAMJM Uncharacterized protein OS=Campylobacter jejuni subsp. jejuni serotype HS21 (strain M1 / 99/308) GN=CJM1_1123 PE=4 SV=1
3	3	3	1	2	0	2	0	2	0				3	3	3	10.9	10.9	10.9	40.793	E1PQ69	E1PQ69	>tr|E1PQ69|E1PQ69_CAMJM Beta-1,4-N-acetylgalactosaminyltransferase (CgtA) OS=Campylobacter jejuni subsp. jejuni serotype HS21 (strain M1 / 99/308) GN=cgtA PE=4 SV=1
4	4	4	1	2	1	2	1	2	1				4	4	4	11	11	11	38.707	E1PQ72	E1PQ72	>tr|E1PQ72|E1PQ72_CAMJM Tgh003 OS=Campylobacter jejuni subsp. jejuni serotype HS21 (strain M1 / 99/308) GN=CJM1_1127 PE=4 SV=1
2	2	2	1	0	0	0	0	0	0				2	2	2	5.1	5.1	5.1	32.728	E1PQ73	E1PQ73	>tr|E1PQ73|E1PQ73_CAMJM Putative glycosyltransferase OS=Campylobacter jejuni subsp. jejuni serotype HS21 (strain M1 / 99/308) GN=waaV PE=4 SV=1
NaN	NaN	NaN	7	3	5	3	5	3	5				15	15	15	67.8	67.8	67.8	31.154	E1PQ75;W8JBL3;W8J1I9;W8IXI8;W8IWQ5;W8ISW8;Q0PBI9	E1PQ75;W8JBL3;W8J1I9;W8IXI8;W8IWQ5;W8ISW8;Q0PBI9	>tr|E1PQ75|E1PQ75_CAMJM Flagellar assembly protein FliH, putative OS=Campylobacter jejuni subsp. jejuni serotype HS21 (strain M1 / 99/308) GN=fliH PE=4 SV=1;>tr|W8JBL3|W8JBL3_CAMJE Flagellar assembly protein FliH OS=Campylobacter jejuni subsp. jejuni NCTC
NaN	NaN	NaN	7	0	1	0	1	0	1				11	11	11	22.3	22.3	22.3	68.326	W8J672;W8J0Q4;W8IW17;W8IS38;W8IML6;Q9PIH8;E1PQ76	W8J672;W8J0Q4;W8IW17;W8IS38;W8IML6;Q9PIH8;E1PQ76	>tr|W8J672|W8J672_CAMJE 1-deoxy-D-xylulose-5-phosphate synthase OS=Campylobacter jejuni subsp. jejuni NCTC 11168-GSv GN=dxs PE=3 SV=1;>tr|W8J0Q4|W8J0Q4_CAMJE 1-deoxy-D-xylulose-5-phosphate synthase OS=Campylobacter jejuni subsp. jejuni NCTC 11168-mfK12E5 G
NaN	NaN	NaN	7	0	0	0	0	0	0				4	4	4	22.8	22.8	22.8	15.926	W8JJA5;W8JEN5;W8J5D3;W8IRI6;W8ILZ8;Q0PBI7;E1PQ77	W8JJA5;W8JEN5;W8J5D3;W8IRI6;W8ILZ8;Q0PBI7;E1PQ77	>tr|W8JJA5|W8JJA5_CAMJE Peroxide stress regulator OS=Campylobacter jejuni subsp. jejuni NCTC 11168-mfK12E5 GN=N918_01565 PE=4 SV=1;>tr|W8JEN5|W8JEN5_CAMJE Peroxide stress regulator OS=Campylobacter jejuni subsp. jejuni NCTC 11168-mcK12E5 GN=N917_01565 PE=4
NaN	NaN	NaN	7	10	8	10	8	10	8				17	17	17	48	48	48	40.471	E1PQ81;W8J675;W8J0Q9;W8IW22;W8IS43;W8IMM2;Q9PIH3	E1PQ81;W8J675;W8J0Q9;W8IW22;W8IS43;W8IMM2;Q9PIH3	>tr|E1PQ81|E1PQ81_CAMJM Phosphoserine aminotransferase OS=Campylobacter jejuni subsp. jejuni serotype HS21 (strain M1 / 99/308) GN=serC PE=3 SV=1;>tr|W8J675|W8J675_CAMJE Phosphoserine aminotransferase OS=Campylobacter jejuni subsp. jejuni NCTC 11168-GSv GN
NaN	NaN	NaN	7	3	3	3	3	3	3				4	4	4	36.2	36.2	36.2	13.261	E1PQ82;W8JJB0;W8JEN9;W8J5D8;W8IRJ0;W8IM02;Q0PBI2	E1PQ82;W8JJB0;W8JEN9;W8J5D8;W8IRJ0;W8IM02;Q0PBI2	>tr|E1PQ82|E1PQ82_CAMJM Uncharacterized protein OS=Campylobacter jejuni subsp. jejuni serotype HS21 (strain M1 / 99/308) GN=CJM1_0307 PE=4 SV=1;>tr|W8JJB0|W8JJB0_CAMJE Endoribonuclease L-PSP OS=Campylobacter jejuni subsp. jejuni NCTC 11168-mfK12E5 GN=N918_
NaN	NaN	NaN	7	7	7	7	7	7	7				11	11	11	37.3	37.3	37.3	35.192	E1PQ83;W8JPB3;W8JB07;W8J9K5;W8J6F1;W8J4J8;Q9PIH1	E1PQ83;W8JPB3;W8JB07;W8J9K5;W8J6F1;W8J4J8;Q9PIH1	>tr|E1PQ83|E1PQ83_CAMJM 3-oxoacyl-[acyl-carrier-protein] synthase 3 OS=Campylobacter jejuni subsp. jejuni serotype HS21 (strain M1 / 99/308) GN=fabH PE=3 SV=1;>tr|W8JPB3|W8JPB3_CAMJE 3-oxoacyl-[acyl-carrier-protein] synthase 3 OS=Campylobacter jejuni subsp
1	1	1	1	0	0	0	0	0	0				1	1	1	12	12	12	13.491	E1PQ86	E1PQ86	>tr|E1PQ86|E1PQ86_CAMJM Uncharacterized protein OS=Campylobacter jejuni subsp. jejuni serotype HS21 (strain M1 / 99/308) GN=CJM1_0311 PE=4 SV=1
NaN	NaN	NaN	7	7	7	7	7	7	7				7	7	7	70.8	70.8	70.8	15.113	E1PQ87;W8JJB5;W8JEP4;W8J5E3;W8IRJ4;W8IM09;Q9PIG7	E1PQ87;W8JJB5;W8JEP4;W8J5E3;W8IRJ4;W8IM09;Q9PIG7	>tr|E1PQ87|E1PQ87_CAMJM Nucleoside diphosphate kinase OS=Campylobacter jejuni subsp. jejuni serotype HS21 (strain M1 / 99/308) GN=ndk PE=3 SV=1;>tr|W8JJB5|W8JJB5_CAMJE Nucleoside diphosphate kinase OS=Campylobacter jejuni subsp. jejuni NCTC 11168-mfK12E5 G
1	1	1	1	1	1	1	1	1	1				1	1	1	34	34	34	9.9059	E1PQ88	E1PQ88	>tr|E1PQ88|E1PQ88_CAMJM Ferredoxin, 4Fe-4S OS=Campylobacter jejuni subsp. jejuni serotype HS21 (strain M1 / 99/308) GN=fdxA PE=4 SV=1
NaN	NaN	NaN	7	15	15	15	15	15	15				17	17	17	86.9	86.9	86.9	21.947	W8JFQ7;W8J703;W8J2A5;W8J1R0;W8IWX1;Q0PBH5;E1PQ89	W8JFQ7;W8J703;W8J2A5;W8J1R0;W8IWX1;Q0PBH5;E1PQ89	>tr|W8JFQ7|W8JFQ7_CAMJE Peroxidase OS=Campylobacter jejuni subsp. jejuni NCTC 11168-GSv GN=N920_01625 PE=4 SV=1;>tr|W8J703|W8J703_CAMJE Peroxidase OS=Campylobacter jejuni subsp. jejuni NCTC 11168-mfK12E5 GN=N918_01625 PE=4 SV=1;>tr|W8J2A5|W8J2A5_CAMJE Pero
NaN	NaN	NaN	7	9	8	9	8	9	8				25	25	25	32.9	32.9	32.9	100.77	E1PQ93;W8JPC0;W8JB15;W8J9L3;W8J6G0;W8J4L0;Q0PBH1	E1PQ93;W8JPC0;W8JB15;W8J9L3;W8J6G0;W8J4L0;Q0PBH1	>tr|E1PQ93|E1PQ93_CAMJM DNA polymerase OS=Campylobacter jejuni subsp. jejuni serotype HS21 (strain M1 / 99/308) GN=polA PE=3 SV=1;>tr|W8JPC0|W8JPC0_CAMJE DNA polymerase OS=Campylobacter jejuni subsp. jejuni NCTC 11168-GSv GN=N920_01645 PE=3 SV=1;>tr|W8JB15
NaN	NaN	NaN	7	2	2	2	2	2	2				5	5	5	19.4	19.4	19.4	37.498	W8JFR1;W8J708;W8J2B0;W8J1R2;W8IWX6;Q0PBG9;E1PQ95	W8JFR1;W8J708;W8J2B0;W8J1R2;W8IWX6;Q0PBG9;E1PQ95	>tr|W8JFR1|W8JFR1_CAMJE Nucleoside hydrolase OS=Campylobacter jejuni subsp. jejuni NCTC 11168-GSv GN=N920_01655 PE=4 SV=1;>tr|W8J708|W8J708_CAMJE Nucleoside hydrolase OS=Campylobacter jejuni subsp. jejuni NCTC 11168-mfK12E5 GN=N918_01655 PE=4 SV=1;>tr|W8J2
12	12	1	1	0	1	0	1	0	0				12	12	1	13.4	13.4	1	105.6	E1PQ97	E1PQ97	>tr|E1PQ97|E1PQ97_CAMJM UvrABC system protein A OS=Campylobacter jejuni subsp. jejuni serotype HS21 (strain M1 / 99/308) GN=uvrA PE=3 SV=1
NaN	NaN	NaN	7	0	0	0	0	0	0				9	9	9	22.8	22.8	22.8	47.675	E1PQ99;W8JPC3;W8JB19;W8J9L8;W8J6G5;W8J4L4;Q0PBG4	E1PQ99;W8JPC3;W8JB19;W8J9L8;W8J6G5;W8J4L4;Q0PBG4	>tr|E1PQ99|E1PQ99_CAMJM Anthranilate synthase component I OS=Campylobacter jejuni subsp. jejuni serotype HS21 (strain M1 / 99/308) GN=trpE PE=4 SV=1;>tr|W8JPC3|W8JPC3_CAMJE Anthranilate synthase subunit I OS=Campylobacter jejuni subsp. jejuni NCTC 11168-GS
NaN	NaN	NaN	7	0	0	0	0	0	0				3	3	3	6.8	6.8	6.8	59.892	W8JFR6;W8J714;W8J2B4;W8J1R8;W8IWY0;Q0PBG3;E1PQA0	W8JFR6;W8J714;W8J2B4;W8J1R8;W8IWY0;Q0PBG3;E1PQA0	>tr|W8JFR6|W8JFR6_CAMJE Anthranilate phosphoribosyltransferase OS=Campylobacter jejuni subsp. jejuni NCTC 11168-GSv GN=trpD PE=3 SV=1;>tr|W8J714|W8J714_CAMJE Anthranilate phosphoribosyltransferase OS=Campylobacter jejuni subsp. jejuni NCTC 11168-mfK12E5 GN
NaN	NaN	NaN	7	0	0	0	0	0	0				9	9	9	26.3	26.3	26.3	42.947	W8J691;W8J0S8;W8IW42;W8IS59;W8IMP3;Q9PIF2;E1PQA2	W8J691;W8J0S8;W8IW42;W8IS59;W8IMP3;Q9PIF2;E1PQA2	>tr|W8J691|W8J691_CAMJE Tryptophan synthase beta chain OS=Campylobacter jejuni subsp. jejuni NCTC 11168-GSv GN=trpB PE=3 SV=1;>tr|W8J0S8|W8J0S8_CAMJE Tryptophan synthase beta chain OS=Campylobacter jejuni subsp. jejuni NCTC 11168-mfK12E5 GN=trpB PE=3 SV=1;
NaN	NaN	NaN	7	4	1	4	1	4	1				9	9	9	46.2	46.2	46.2	27.966	W8JJD2;W8JER1;W8J5F6;W8IRK5;W8IM25;Q9PIF1;E1PQA3	W8JJD2;W8JER1;W8J5F6;W8IRK5;W8IM25;Q9PIF1;E1PQA3	>tr|W8JJD2|W8JJD2_CAMJE Tryptophan synthase alpha chain OS=Campylobacter jejuni subsp. jejuni NCTC 11168-mfK12E5 GN=trpA PE=3 SV=1;>tr|W8JER1|W8JER1_CAMJE Tryptophan synthase alpha chain OS=Campylobacter jejuni subsp. jejuni NCTC 11168-mcK12E5 GN=trpA PE=3
NaN	NaN	NaN	7	8	10	8	10	8	10				12	12	12	85.7	85.7	85.7	16.279	W8JPC6;W8JB23;W8J9M3;W8J6G9;W8J4L9;Q0PBF9;E1PQA4	W8JPC6;W8JB23;W8J9M3;W8J6G9;W8J4L9;Q0PBF9;E1PQA4	>tr|W8JPC6|W8JPC6_CAMJE Uncharacterized protein OS=Campylobacter jejuni subsp. jejuni NCTC 11168-GSv GN=N920_01705 PE=4 SV=1;>tr|W8JB23|W8JB23_CAMJE Uncharacterized protein OS=Campylobacter jejuni subsp. jejuni NCTC 11168-mfK12E5 GN=N918_01705 PE=4 SV=1;>t
NaN	NaN	NaN	8	1	2	1	2	1	2				2	2	2	14.7	14.7	14.7	11.608	W8JFS0;W8J719;W8J2C0;W8J1S1;W8IWY5;Q0PBF8;O32370;E1PQA5	W8JFS0;W8J719;W8J2C0;W8J1S1;W8IWY5;Q0PBF8;O32370;E1PQA5	>tr|W8JFS0|W8JFS0_CAMJE Flagellar motor switch protein FliN OS=Campylobacter jejuni subsp. jejuni NCTC 11168-GSv GN=N920_01710 PE=4 SV=1;>tr|W8J719|W8J719_CAMJE Flagellar motor switch protein FliN OS=Campylobacter jejuni subsp. jejuni NCTC 11168-mfK12E5 GN
NaN	NaN	NaN	7	12	11	12	11	12	11				15	15	15	81.2	81.2	81.2	25.542	W8JPD0;W8JB28;W8J9N0;W8J6H3;W8J4M5;Q0PBF4;E1PQA9	W8JPD0;W8JB28;W8J9N0;W8J6H3;W8J4M5;Q0PBF4;E1PQA9	>tr|W8JPD0|W8JPD0_CAMJE Chemotaxis protein CheY OS=Campylobacter jejuni subsp. jejuni NCTC 11168-GSv GN=N920_01730 PE=4 SV=1;>tr|W8JB28|W8JB28_CAMJE Chemotaxis protein CheY OS=Campylobacter jejuni subsp. jejuni NCTC 11168-mfK12E5 GN=N918_01730 PE=4 SV=1;>t
NaN	NaN	NaN	7	10	8	10	8	10	8				11	11	11	37.5	37.5	37.5	36.846	W8JBN7;W8J1L6;W8IXL8;W8IWU0;W8IT03;Q0PBF1;E1PQB2	W8JBN7;W8J1L6;W8IXL8;W8IWU0;W8IT03;Q0PBF1;E1PQB2	>tr|W8JBN7|W8JBN7_CAMJE Cytochrome C biogenesis protein CcsA OS=Campylobacter jejuni subsp. jejuni NCTC 11168-GSv GN=N920_01745 PE=4 SV=1;>tr|W8J1L6|W8J1L6_CAMJE Cytochrome C biogenesis protein CcsA OS=Campylobacter jejuni subsp. jejuni NCTC 11168-mfK12E5
NaN	NaN	NaN	7	10	12	10	12	10	12				18	18	18	54.2	54.2	54.2	48.797	E1PQB3;W8J699;W8J0U0;W8IW50;W8IS69;W8IMQ4;Q9PIE2	E1PQB3;W8J699;W8J0U0;W8IW50;W8IS69;W8IMQ4;Q9PIE2	>tr|E1PQB3|E1PQB3_CAMJM Phosphoglucosamine mutase OS=Campylobacter jejuni subsp. jejuni serotype HS21 (strain M1 / 99/308) GN=glmM PE=3 SV=1;>tr|W8J699|W8J699_CAMJE Phosphoglucosamine mutase OS=Campylobacter jejuni subsp. jejuni NCTC 11168-GSv GN=glmM PE=3
NaN	NaN	NaN	7	2	3	2	3	2	3				6	6	6	14.7	14.7	14.7	51.821	W8JFT2;W8J730;W8J2C9;W8J1S9;W8IWZ6;Q0PBE7;E1PQB6	W8JFT2;W8J730;W8J2C9;W8J1S9;W8IWZ6;Q0PBE7;E1PQB6	>tr|W8JFT2|W8JFT2_CAMJE Coproporphyrinogen III oxidase OS=Campylobacter jejuni subsp. jejuni NCTC 11168-GSv GN=N920_01770 PE=4 SV=1;>tr|W8J730|W8J730_CAMJE Coproporphyrinogen III oxidase OS=Campylobacter jejuni subsp. jejuni NCTC 11168-mfK12E5 GN=N918_0177
NaN	NaN	NaN	7	7	6	7	6	7	6				8	8	8	86.7	86.7	86.7	9.9711	W8JBP1;W8J1M2;W8IXM4;W8IWU4;W8IT08;Q0PBE6;E1PQB7	W8JBP1;W8J1M2;W8IXM4;W8IWU4;W8IT08;Q0PBE6;E1PQB7	>tr|W8JBP1|W8JBP1_CAMJE Chain-length determining protein OS=Campylobacter jejuni subsp. jejuni NCTC 11168-GSv GN=N920_01775 PE=4 SV=1;>tr|W8J1M2|W8J1M2_CAMJE Chain-length determining protein OS=Campylobacter jejuni subsp. jejuni NCTC 11168-mfK12E5 GN=N918_
NaN	NaN	NaN	7	0	0	0	0	0	0				4	4	4	12.6	12.6	12.6	55.418	W8J6A4;W8J0U6;W8IW55;W8IS72;W8IMQ8;Q0PBE5;E1PQB8	W8J6A4;W8J0U6;W8IW55;W8IS72;W8IMQ8;Q0PBE5;E1PQB8	>tr|W8J6A4|W8J6A4_CAMJE Outer membrane channel protein CmeC OS=Campylobacter jejuni subsp. jejuni NCTC 11168-GSv GN=N920_01780 PE=4 SV=1;>tr|W8J0U6|W8J0U6_CAMJE Outer membrane channel protein CmeC OS=Campylobacter jejuni subsp. jejuni NCTC 11168-mfK12E5 GN
NaN	NaN	NaN	7	0	0	0	0	0	0				2	2	2	7.4	7.4	7.4	40.118	W8JPD7;W8JB35;W8J9N8;W8J6I1;W8J4N9;Q0PBE3;E1PQC0	W8JPD7;W8JB35;W8J9N8;W8J6I1;W8J4N9;Q0PBE3;E1PQC0	>tr|W8JPD7|W8JPD7_CAMJE Hemolysin D OS=Campylobacter jejuni subsp. jejuni NCTC 11168-GSv GN=N920_01790 PE=4 SV=1;>tr|W8JB35|W8JB35_CAMJE Hemolysin D OS=Campylobacter jejuni subsp. jejuni NCTC 11168-mfK12E5 GN=N918_01790 PE=4 SV=1;>tr|W8J9N8|W8J9N8_CAMJE He
NaN	NaN	NaN	7	3	3	3	3	3	3				7	7	7	37.1	37.1	37.1	24.231	W8JFT4;W8J736;W8J2D3;W8J1T2;W8IX01;Q0PBE2;E1PQC1	W8JFT4;W8J736;W8J2D3;W8J1T2;W8IX01;Q0PBE2;E1PQC1	>tr|W8JFT4|W8JFT4_CAMJE TetR family transcriptional regulator OS=Campylobacter jejuni subsp. jejuni NCTC 11168-GSv GN=N920_01795 PE=4 SV=1;>tr|W8J736|W8J736_CAMJE TetR family transcriptional regulator OS=Campylobacter jejuni subsp. jejuni NCTC 11168-mfK12E
NaN	NaN	NaN	7	2	2	2	2	2	2				4	4	4	42.9	42.9	42.9	8.6732	W8J6A8;W8J0V2;W8IW60;W8IS76;W8IMR4;Q9PID2;E1PQC3	W8J6A8;W8J0V2;W8IW60;W8IS76;W8IMR4;Q9PID2;E1PQC3	>tr|W8J6A8|W8J6A8_CAMJE 30S ribosomal protein S21 OS=Campylobacter jejuni subsp. jejuni NCTC 11168-GSv GN=rpsU PE=3 SV=1;>tr|W8J0V2|W8J0V2_CAMJE 30S ribosomal protein S21 OS=Campylobacter jejuni subsp. jejuni NCTC 11168-mfK12E5 GN=rpsU PE=3 SV=1;>tr|W8IW60
NaN	NaN	NaN	7	3	7	3	7	3	7				8	8	8	34.8	34.8	34.8	20.698	W8JJF1;W8JES9;W8J5H4;W8IRM4;W8IM46;Q9PID1;E1PQC4	W8JJF1;W8JES9;W8J5H4;W8IRM4;W8IM46;Q9PID1;E1PQC4	>tr|W8JJF1|W8JJF1_CAMJE UPF0323 lipoprotein N918_01810 OS=Campylobacter jejuni subsp. jejuni NCTC 11168-mfK12E5 GN=N918_01810 PE=3 SV=1;>tr|W8JES9|W8JES9_CAMJE UPF0323 lipoprotein N917_01810 OS=Campylobacter jejuni subsp. jejuni NCTC 11168-mcK12E5 GN=N917_
NaN	NaN	NaN	7	2	2	2	2	2	2				4	4	4	24.2	24.2	24.2	20.077	E1PQC7;W8JHI4;W8JCW3;W8JBT6;W8J8A6;W8J6M7;Q9PNE6	E1PQC7	>tr|E1PQC7|E1PQC7_CAMJM Phosphoheptose isomerase OS=Campylobacter jejuni subsp. jejuni serotype HS21 (strain M1 / 99/308) GN=gmhA PE=3 SV=1
NaN	NaN	NaN	7	4	1	4	1	4	1				9	9	9	21.9	21.9	21.9	51.041	E1PQC8;W8JDD5;W8J8W8;W8J485;W8J3J4;W8IYW0;Q6TG09	E1PQC8;W8JDD5;W8J8W8;W8J485;W8J3J4;W8IYW0;Q6TG09	>tr|E1PQC8|E1PQC8_CAMJM Bifunctional protein HldE OS=Campylobacter jejuni subsp. jejuni serotype HS21 (strain M1 / 99/308) GN=hldE PE=3 SV=1;>tr|W8JDD5|W8JDD5_CAMJE Bifunctional protein HldE OS=Campylobacter jejuni subsp. jejuni NCTC 11168-GSv GN=hldE PE=3
5	5	1	1	0	0	0	0	0	0				5	5	1	18.3	18.3	4.1	36.053	E1PQC9	E1PQC9	>tr|E1PQC9|E1PQC9_CAMJM ADP-L-glycero-D-manno-heptose-6-epimerase OS=Campylobacter jejuni subsp. jejuni serotype HS21 (strain M1 / 99/308) GN=waaD PE=4 SV=1
NaN	NaN	NaN	7	0	0	0	0	0	0				5	5	5	28	28	28	22.111	E1PQD0;Q6TG07;W8J782;W8J2N1;W8IXY9;W8ITX9;W8IPK0	E1PQD0;Q6TG07;W8J782;W8J2N1;W8IXY9;W8ITX9;W8IPK0	>tr|E1PQD0|E1PQD0_CAMJM D,D-heptose 1,7-bisphosphate phosphatase OS=Campylobacter jejuni subsp. jejuni serotype HS21 (strain M1 / 99/308) GN=gmhB PE=3 SV=1;>sp|Q6TG07|GMHBA_CAMJE D-glycero-alpha-D-manno-heptose-1,7-bisphosphate 7-phosphatase OS=Campylobact
NaN	NaN	NaN	7	2	2	2	2	2	2				3	3	3	28	28	28	10.838	W8JR69;W8JLC7;W8JGK6;W8IT75;W8INX8;Q0P9A3;E1PQD1	W8JR69;W8JLC7;W8JGK6;W8IT75;W8INX8;Q0P9A3;E1PQD1	>tr|W8JR69|W8JR69_CAMJE Cytochrome C OS=Campylobacter jejuni subsp. jejuni NCTC 11168-GSv GN=N920_05765 PE=4 SV=1;>tr|W8JLC7|W8JLC7_CAMJE Cytochrome C OS=Campylobacter jejuni subsp. jejuni NCTC 11168-mfK12E5 GN=N918_05740 PE=4 SV=1;>tr|W8JGK6|W8JGK6_CAMJE
NaN	NaN	NaN	7	2	0	2	0	2	0				7	7	7	16.1	16.1	16.1	57.902	E1PQD6;W8J788;W8J2N5;W8IXZ4;W8ITY4;W8IPK4;Q0P999	E1PQD6;W8J788;W8J2N5;W8IXZ4;W8ITY4;W8IPK4;Q0P999	>tr|E1PQD6|E1PQD6_CAMJM DNA polymerase III subunits gamma and tau OS=Campylobacter jejuni subsp. jejuni serotype HS21 (strain M1 / 99/308) GN=dnaX PE=4 SV=1;>tr|W8J788|W8J788_CAMJE DNA polymerase III subunit gamma/tau OS=Campylobacter jejuni subsp. jejuni
4	4	1	1	2	4	2	4	0	1				4	4	1	89.1	89.1	18.8	7.5095	E1PQD9	E1PQD9	>tr|E1PQD9|E1PQD9_CAMJM Uncharacterized protein OS=Campylobacter jejuni subsp. jejuni serotype HS21 (strain M1 / 99/308) GN=CJM1_1144 PE=4 SV=1
5	5	1	1	2	3	2	3	0	1				5	5	1	71.3	71.3	14.9	10.252	E1PQE1	E1PQE1	>tr|E1PQE1|E1PQE1_CAMJM Uncharacterized protein OS=Campylobacter jejuni subsp. jejuni serotype HS21 (strain M1 / 99/308) GN=CJM1_1146 PE=4 SV=1
NaN	NaN	NaN	7	0	0	0	0	0	0				2	2	2	8.4	8.4	8.4	34.382	E1PQE4;W8JHJ6;W8JCX2;W8JBV1;W8J8C2;W8J6P2;Q0P989	E1PQE4;W8JHJ6;W8JCX2;W8JBV1;W8J8C2;W8J6P2;Q0P989	>tr|E1PQE4|E1PQE4_CAMJM L-lactate dehydrogenase OS=Campylobacter jejuni subsp. jejuni serotype HS21 (strain M1 / 99/308) GN=ldh PE=4 SV=1;>tr|W8JHJ6|W8JHJ6_CAMJE Lactate dehydrogenase OS=Campylobacter jejuni subsp. jejuni NCTC 11168-GSv GN=N920_05835 PE=4
NaN	NaN	NaN	7	1	2	1	2	1	2				3	3	3	44	44	44	8.1876	W8J811;W8J3G4;W8IZD3;W8IYP3;W8IUV3;Q0P987;E1PQE6	W8J811;W8J3G4;W8IZD3;W8IYP3;W8IUV3;Q0P987;E1PQE6	>tr|W8J811|W8J811_CAMJE Uncharacterized protein OS=Campylobacter jejuni subsp. jejuni NCTC 11168-GSv GN=N920_05845 PE=4 SV=1;>tr|W8J3G4|W8J3G4_CAMJE Uncharacterized protein OS=Campylobacter jejuni subsp. jejuni NCTC 11168-mfK12E5 GN=N918_05820 PE=4 SV=1;>t
NaN	NaN	NaN	7	4	5	4	5	4	5				6	6	6	73.1	73.1	73.1	17.737	W8JR86;W8JLD7;W8JGL9;W8IT86;W8INY9;Q0P985;E1PQE8	W8JR86;W8JLD7;W8JGL9;W8IT86;W8INY9;Q0P985;E1PQE8	>tr|W8JR86|W8JR86_CAMJE Peptidyl-prolyl cis-trans isomerase OS=Campylobacter jejuni subsp. jejuni NCTC 11168-GSv GN=N920_05855 PE=3 SV=1;>tr|W8JLD7|W8JLD7_CAMJE Peptidyl-prolyl cis-trans isomerase OS=Campylobacter jejuni subsp. jejuni NCTC 11168-mfK12E5 GN
NaN	NaN	NaN	7	6	6	6	6	6	6				9	9	9	42.6	42.6	42.6	25.739	E1PQE9;W8JHK0;W8JCX7;W8JBV5;W8J8C7;W8J6P6;Q9PNC3	E1PQE9;W8JHK0;W8JCX7;W8JBV5;W8J8C7;W8J6P6;Q9PNC3	>tr|E1PQE9|E1PQE9_CAMJM Probable transcriptional regulatory protein CJM1_1154 OS=Campylobacter jejuni subsp. jejuni serotype HS21 (strain M1 / 99/308) GN=CJM1_1154 PE=3 SV=1;>tr|W8JHK0|W8JHK0_CAMJE Probable transcriptional regulatory protein N920_05860 OS=
NaN	NaN	NaN	8	7	9	7	9	7	9				25	25	25	56.8	56.8	56.8	60.287	E1PQF2;W8J797;W8J2P6;W8IY08;W8IU00;W8IPL4;Q9PNC0;O32365	E1PQF2;W8J797;W8J2P6;W8IY08;W8IU00;W8IPL4;Q9PNC0	>tr|E1PQF2|E1PQF2_CAMJM Arginine--tRNA ligase OS=Campylobacter jejuni subsp. jejuni serotype HS21 (strain M1 / 99/308) GN=argS PE=3 SV=1;>tr|W8J797|W8J797_CAMJE Arginine--tRNA ligase OS=Campylobacter jejuni subsp. jejuni NCTC 11168-GSv GN=argS PE=3 SV=1;>t
8	8	2	1	3	4	3	4	1	2				8	8	2	44.4	44.4	13.2	23.727	E1PQF4	E1PQF4	>tr|E1PQF4|E1PQF4_CAMJM Guanylate kinase OS=Campylobacter jejuni subsp. jejuni serotype HS21 (strain M1 / 99/308) GN=gmk PE=3 SV=1
12	12	8	1	6	6	6	6	5	4				12	12	8	45.1	45.1	33.5	61.748	E1PQF5	E1PQF5	>tr|E1PQF5|E1PQF5_CAMJM Highly acidic protein OS=Campylobacter jejuni subsp. jejuni serotype HS21 (strain M1 / 99/308) GN=CJM1_1160 PE=4 SV=1
23	23	2	1	22	21	22	21	2	2				23	23	2	68.1	68.1	9.8	39.537	E1PQF8	E1PQF8	>tr|E1PQF8|E1PQF8_CAMJM Elongation factor Ts OS=Campylobacter jejuni subsp. jejuni serotype HS21 (strain M1 / 99/308) GN=tsf PE=3 SV=1
NaN	NaN	NaN	7	14	13	14	13	14	13				19	19	19	74.1	74.1	74.1	30.198	E1PQF9;W8J7A1;W8J2Q1;W8IY16;W8IU05;W8IPL9;Q9PNB3	E1PQF9;W8J7A1;W8J2Q1;W8IY16;W8IU05;W8IPL9;Q9PNB3	>tr|E1PQF9|E1PQF9_CAMJM 30S ribosomal protein S2 OS=Campylobacter jejuni subsp. jejuni serotype HS21 (strain M1 / 99/308) GN=rpsB PE=3 SV=1;>tr|W8J7A1|W8J7A1_CAMJE 30S ribosomal protein S2 OS=Campylobacter jejuni subsp. jejuni NCTC 11168-GSv GN=rpsB PE=3 S
NaN	NaN	NaN	7	10	13	10	13	10	13				22	22	22	59.9	59.9	59.9	45.683	E1PQG0;W8JR97;W8JLE6;W8JGN1;W8IT93;W8INZ5;Q0P973	E1PQG0;W8JR97;W8JLE6;W8JGN1;W8IT93;W8INZ5;Q0P973	>tr|E1PQG0|E1PQG0_CAMJM Cyclopropane-fatty-acyl-phospholipid synthase OS=Campylobacter jejuni subsp. jejuni serotype HS21 (strain M1 / 99/308) GN=cfa PE=4 SV=1;>tr|W8JR97|W8JR97_CAMJE SAM-dependent methyltransferase OS=Campylobacter jejuni subsp. jejuni NC
NaN	NaN	NaN	7	0	1	0	1	0	1				2	2	2	6.4	6.4	6.4	41.443	W8JHK8;W8JCY6;W8JBW7;W8J8D9;W8J6Q3;Q0P972;E1PQG1	W8JHK8;W8JCY6;W8JBW7;W8J8D9;W8J6Q3;Q0P972;E1PQG1	>tr|W8JHK8|W8JHK8_CAMJE Cytochrome C OS=Campylobacter jejuni subsp. jejuni NCTC 11168-GSv GN=N920_05920 PE=4 SV=1;>tr|W8JCY6|W8JCY6_CAMJE Cytochrome C OS=Campylobacter jejuni subsp. jejuni NCTC 11168-mfK12E5 GN=N918_05895 PE=4 SV=1;>tr|W8JBW7|W8JBW7_CAMJE
NaN	NaN	NaN	7	0	0	0	0	0	0				3	3	3	21.6	21.6	21.6	18.116	W8J822;W8J3H8;W8IZE8;W8IYQ5;W8IUW8;Q0P970;E1PQG3	W8J822;W8J3H8;W8IZE8;W8IYQ5;W8IUW8;Q0P970;E1PQG3	>tr|W8J822|W8J822_CAMJE Ubiquinol-cytochrome c reductase iron-sulfur subunit OS=Campylobacter jejuni subsp. jejuni NCTC 11168-GSv GN=N920_05930 PE=4 SV=1;>tr|W8J3H8|W8J3H8_CAMJE Ubiquinol-cytochrome c reductase iron-sulfur subunit OS=Campylobacter jejuni s
NaN	NaN	NaN	7	6	3	6	3	6	3				12	12	12	27.9	27.9	27.9	69.167	E1PQG5;W8JRA2;W8JLF0;W8JGN6;W8IT97;W8INZ9;Q9PNA7	E1PQG5;W8JRA2;W8JLF0;W8JGN6;W8IT97;W8INZ9;Q9PNA7	>tr|E1PQG5|E1PQG5_CAMJM tRNA uridine 5-carboxymethylaminomethyl modification enzyme MnmG OS=Campylobacter jejuni subsp. jejuni serotype HS21 (strain M1 / 99/308) GN=mnmG PE=3 SV=1;>tr|W8JRA2|W8JRA2_CAMJE tRNA uridine 5-carboxymethylaminomethyl modification
NaN	NaN	NaN	7	5	5	5	5	5	5				8	8	8	52.7	52.7	52.7	19.325	E1PQG6;W8JHL1;W8JCZ1;W8JBX3;W8J8E5;W8J6Q8;Q0P967	E1PQG6;W8JHL1;W8JCZ1;W8JBX3;W8J8E5;W8J6Q8;Q0P967	>tr|E1PQG6|E1PQG6_CAMJM Methyl-accepting chemotaxis protein OS=Campylobacter jejuni subsp. jejuni serotype HS21 (strain M1 / 99/308) GN=cetB PE=4 SV=1;>tr|W8JHL1|W8JHL1_CAMJE PAS sensor protein OS=Campylobacter jejuni subsp. jejuni NCTC 11168-GSv GN=N920_0
NaN	NaN	NaN	7	3	2	2	1	2	1				12	11	10	33.3	31.2	27	51.057	E1PQG7;W8JJA8;Q0P966;W8JAP2;W8J0L7;W8IV15;W8IR51	E1PQG7;W8JJA8;Q0P966;W8JAP2;W8J0L7;W8IV15;W8IR51	>tr|E1PQG7|E1PQG7_CAMJM Methyl-accepting chemotaxis protein (TlpA) OS=Campylobacter jejuni subsp. jejuni serotype HS21 (strain M1 / 99/308) GN=cetA PE=4 SV=1;>tr|W8JJA8|W8JJA8_CAMJE Biotin synthase OS=Campylobacter jejuni subsp. jejuni NCTC 11168-GSv GN=N9
NaN	NaN	NaN	7	6	7	6	7	6	7				8	8	8	55.5	55.5	55.5	18.99	W8JDG7;W8J903;W8J4C4;W8J3N3;W8IYY5;Q0P965;E1PQG8	W8JDG7;W8J903;W8J4C4;W8J3N3;W8IYY5;Q0P965;E1PQG8	>tr|W8JDG7|W8JDG7_CAMJE PAS sensor protein OS=Campylobacter jejuni subsp. jejuni NCTC 11168-GSv GN=N920_05955 PE=4 SV=1;>tr|W8J903|W8J903_CAMJE PAS sensor protein OS=Campylobacter jejuni subsp. jejuni NCTC 11168-mfK12E5 GN=N918_05930 PE=4 SV=1;>tr|W8J4C4|W
NaN	NaN	NaN	7	0	0	0	0	0	0				2	2	2	9	9	9	31.246	W8J7A7;W8J2Q8;W8IY26;W8IU12;W8IPM6;Q0P963;E1PQH0	W8J7A7;W8J2Q8;W8IY26;W8IU12;W8IPM6;Q0P963;E1PQH0	>tr|W8J7A7|W8J7A7_CAMJE Uncharacterized protein OS=Campylobacter jejuni subsp. jejuni NCTC 11168-GSv GN=N920_05965 PE=4 SV=1;>tr|W8J2Q8|W8J2Q8_CAMJE Uncharacterized protein OS=Campylobacter jejuni subsp. jejuni NCTC 11168-mfK12E5 GN=N918_05940 PE=4 SV=1;>t
NaN	NaN	NaN	7	0	0	0	0	0	0				3	3	3	11	11	11	43.863	E1PQH2;W8JHL7;W8JCZ4;W8JBX7;W8J8F0;W8J6R3;Q0P961	E1PQH2;W8JHL7;W8JCZ4;W8JBX7;W8J8F0;W8J6R3;Q0P961	>tr|E1PQH2|E1PQH2_CAMJM Putative dihydroorotase OS=Campylobacter jejuni subsp. jejuni serotype HS21 (strain M1 / 99/308) GN=pyrC2 PE=4 SV=1;>tr|W8JHL7|W8JHL7_CAMJE Dihydroorotase OS=Campylobacter jejuni subsp. jejuni NCTC 11168-GSv GN=N920_05975 PE=4 SV=1;
10	10	2	1	5	5	5	5	2	2				10	10	2	47.8	47.8	9.1	32.704	E1PQH3	E1PQH3	>tr|E1PQH3|E1PQH3_CAMJM Glycerol-3-phosphate dehydrogenase [NAD(P)+] OS=Campylobacter jejuni subsp. jejuni serotype HS21 (strain M1 / 99/308) GN=gpsA PE=3 SV=1
NaN	NaN	NaN	7	19	19	19	19	19	19				26	26	26	68.2	68.2	68.2	52.908	E1PQH4;W8J829;W8J3I7;W8IZF6;W8IYR0;W8IUX9;Q9PN98	E1PQH4;W8J829;W8J3I7;W8IZF6;W8IYR0;W8IUX9;Q9PN98	>tr|E1PQH4|E1PQH4_CAMJM Aspartyl/glutamyl-tRNA(Asn/Gln) amidotransferase subunit B OS=Campylobacter jejuni subsp. jejuni serotype HS21 (strain M1 / 99/308) GN=gatB PE=3 SV=1;>tr|W8J829|W8J829_CAMJE Aspartyl/glutamyl-tRNA(Asn/Gln) amidotransferase subunit B
NaN	NaN	NaN	7	3	3	3	3	3	3				10	10	10	28.5	28.5	28.5	44.66	W8JPE0;W8JB40;W8J9P0;W8J6I7;W8J4P6;Q0PBD8;E1PQH5	W8JPE0;W8JB40;W8J9P0;W8J6I7;W8J4P6;Q0PBD8;E1PQH5	>tr|W8JPE0|W8JPE0_CAMJE Glutathionylspermidine synthase OS=Campylobacter jejuni subsp. jejuni NCTC 11168-GSv GN=N920_01815 PE=4 SV=1;>tr|W8JB40|W8JB40_CAMJE Glutathionylspermidine synthase OS=Campylobacter jejuni subsp. jejuni NCTC 11168-mfK12E5 GN=N918_01
NaN	NaN	NaN	7	17	17	17	17	17	17				20	20	20	74.3	74.3	74.3	34.874	E1PQH6;W8JFU0;W8J740;W8J2D7;W8J1T5;W8IX07;Q0PBD7	E1PQH6;W8JFU0;W8J740;W8J2D7;W8J1T5;W8IX07;Q0PBD7	>tr|E1PQH6|E1PQH6_CAMJM Putative D-2-hydroxyacid dehydrogenase OS=Campylobacter jejuni subsp. jejuni serotype HS21 (strain M1 / 99/308) GN=CJM1_0351 PE=3 SV=1;>tr|W8JFU0|W8JFU0_CAMJE 2-hydroxyacid dehydrogenase OS=Campylobacter jejuni subsp. jejuni NCTC 11
7	7	2	1	5	4	5	4	0	1				7	7	2	31.9	31.9	5.5	18.307	E1PQH7	E1PQH7	>tr|E1PQH7|E1PQH7_CAMJM UPF0234 protein CJM1_0352 OS=Campylobacter jejuni subsp. jejuni serotype HS21 (strain M1 / 99/308) GN=CJM1_0352 PE=3 SV=1
NaN	NaN	NaN	7	2	4	2	4	2	4				7	7	7	30.7	30.7	30.7	32.637	E1PQH9;W8JJF6;W8JET4;W8J5H9;W8IRM9;W8IM54;Q0PBD4	E1PQH9;W8JJF6;W8JET4;W8J5H9;W8IRM9;W8IM54;Q0PBD4	>tr|E1PQH9|E1PQH9_CAMJM Probable periplasmic protein OS=Campylobacter jejuni subsp. jejuni serotype HS21 (strain M1 / 99/308) GN=CJM1_0354 PE=4 SV=1;>tr|W8JJF6|W8JJF6_CAMJE Uncharacterized protein OS=Campylobacter jejuni subsp. jejuni NCTC 11168-mfK12E5 GN
NaN	NaN	NaN	7	4	4	4	4	4	4				10	10	10	51.5	51.5	51.5	34.286	W8JFU3;W8J745;W8J2E1;W8J1T9;W8IX12;Q9PIC3;E1PQI3	W8JFU3;W8J745;W8J2E1;W8J1T9;W8IX12;Q9PIC3;E1PQI3	>tr|W8JFU3|W8JFU3_CAMJE Sulfoxide reductase catalytic subunit YedY OS=Campylobacter jejuni subsp. jejuni NCTC 11168-GSv GN=yedY PE=3 SV=1;>tr|W8J745|W8J745_CAMJE Sulfoxide reductase catalytic subunit YedY OS=Campylobacter jejuni subsp. jejuni NCTC 11168-mf
NaN	NaN	NaN	7	3	4	3	4	3	4				10	10	10	47.8	47.8	47.8	25.941	E1PQI4;W8JBQ2;W8J1N6;W8IXN8;W8IWV5;W8IT28;Q9PIC1	E1PQI4;W8JBQ2;W8J1N6;W8IXN8;W8IWV5;W8IT28;Q9PIC1	>tr|E1PQI4|E1PQI4_CAMJM Orotidine 5-phosphate decarboxylase OS=Campylobacter jejuni subsp. jejuni serotype HS21 (strain M1 / 99/308) GN=pyrF PE=3 SV=1;>tr|W8JBQ2|W8JBQ2_CAMJE Orotidine 5-phosphate decarboxylase OS=Campylobacter jejuni subsp. jejuni NCTC
NaN	NaN	NaN	7	1	2	1	2	1	2				2	2	2	27.3	27.3	27.3	14.93	W8J6B7;W8J0W3;W8IW71;W8IS84;W8IMS4;Q9PIC0;E1PQI5	W8J6B7;W8J0W3;W8IW71;W8IS84;W8IMS4;Q9PIC0;E1PQI5	>tr|W8J6B7|W8J6B7_CAMJE N utilization substance protein B homolog OS=Campylobacter jejuni subsp. jejuni NCTC 11168-GSv GN=nusB PE=3 SV=1;>tr|W8J0W3|W8J0W3_CAMJE N utilization substance protein B homolog OS=Campylobacter jejuni subsp. jejuni NCTC 11168-mfK1
NaN	NaN	NaN	7	1	0	1	0	1	0				4	4	4	29.9	29.9	29.9	16.686	W8JJG1;W8JET8;W8J5I3;W8IRN1;W8IM58;Q9PIB9;E1PQI6	W8JJG1;W8JET8;W8J5I3;W8IRN1;W8IM58;Q9PIB9;E1PQI6	>tr|W8JJG1|W8JJG1_CAMJE 6,7-dimethyl-8-ribityllumazine synthase OS=Campylobacter jejuni subsp. jejuni NCTC 11168-mfK12E5 GN=ribH PE=3 SV=1;>tr|W8JET8|W8JET8_CAMJE 6,7-dimethyl-8-ribityllumazine synthase OS=Campylobacter jejuni subsp. jejuni NCTC 11168-mcK1
NaN	NaN	NaN	7	6	8	6	8	6	8				12	12	12	59	59	59	29.669	E1PQI7;W8JPF1;W8JB49;W8J9P9;W8J6J7;W8J4Q7;Q9PIB8	E1PQI7;W8JPF1;W8JB49;W8J9P9;W8J6J7;W8J4Q7;Q9PIB8	>tr|E1PQI7|E1PQI7_CAMJM 2-dehydro-3-deoxyphosphooctonate aldolase OS=Campylobacter jejuni subsp. jejuni serotype HS21 (strain M1 / 99/308) GN=kdsA PE=3 SV=1;>tr|W8JPF1|W8JPF1_CAMJE 2-dehydro-3-deoxyphosphooctonate aldolase OS=Campylobacter jejuni subsp. je
7	7	1	1	2	0	2	0	0	0				7	7	1	19.6	19.6	2.2	52.597	E1PQI9	E1PQI9	>tr|E1PQI9|E1PQI9_CAMJM GTPase Der OS=Campylobacter jejuni subsp. jejuni serotype HS21 (strain M1 / 99/308) GN=engA PE=3 SV=1
NaN	NaN	NaN	7	1	2	1	2	1	2				2	2	2	16.5	16.5	16.5	18.983	E1PQJ0;W8J6C0;W8J0W9;W8IW76;W8IS89;W8IMT0;Q0PBC3	E1PQJ0;W8J6C0;W8J0W9;W8IW76;W8IS89;W8IMT0;Q0PBC3	>tr|E1PQJ0|E1PQJ0_CAMJM Shikimate kinase OS=Campylobacter jejuni subsp. jejuni serotype HS21 (strain M1 / 99/308) GN=aroK PE=3 SV=1;>tr|W8J6C0|W8J6C0_CAMJE Shikimate kinase OS=Campylobacter jejuni subsp. jejuni NCTC 11168-GSv GN=aroK PE=3 SV=1;>tr|W8J0W9|W
NaN	NaN	NaN	7	10	11	10	11	10	11				15	15	15	52.7	52.7	52.7	36.046	E1PQJ1;W8JJG8;W8JEU2;W8J5I8;W8IRN6;W8IM62;Q9PIB4	E1PQJ1;W8JJG8;W8JEU2;W8J5I8;W8IRN6;W8IM62;Q9PIB4	>tr|E1PQJ1|E1PQJ1_CAMJM Tryptophan--tRNA ligase OS=Campylobacter jejuni subsp. jejuni serotype HS21 (strain M1 / 99/308) GN=trpS PE=3 SV=1;>tr|W8JJG8|W8JJG8_CAMJE Tryptophan--tRNA ligase OS=Campylobacter jejuni subsp. jejuni NCTC 11168-mfK12E5 GN=trpS PE=3
NaN	NaN	NaN	7	9	8	9	8	9	8				20	20	20	64.5	64.5	64.5	46.52	E1PQJ2;W8JPF5;W8JB53;W8J9Q3;W8J6K1;W8J4R4;Q9PIB3	E1PQJ2;W8JPF5;W8JB53;W8J9Q3;W8J6K1;W8J4R4;Q9PIB3	>tr|E1PQJ2|E1PQJ2_CAMJM Serine--tRNA ligase OS=Campylobacter jejuni subsp. jejuni serotype HS21 (strain M1 / 99/308) GN=serS PE=3 SV=1;>tr|W8JPF5|W8JPF5_CAMJE Serine--tRNA ligase OS=Campylobacter jejuni subsp. jejuni NCTC 11168-GSv GN=serS PE=3 SV=1;>tr|W8
NaN	NaN	NaN	7	1	0	1	0	1	0				3	3	3	4.9	4.9	4.9	93.528	W8JFV3;W8J757;W8J2F0;W8J1U5;W8IX23;Q0PBC0;E1PQJ3	W8JFV3;W8J757;W8J2F0;W8J1U5;W8IX23;Q0PBC0;E1PQJ3	>tr|W8JFV3|W8JFV3_CAMJE Membrane protein OS=Campylobacter jejuni subsp. jejuni NCTC 11168-GSv GN=N920_01905 PE=4 SV=1;>tr|W8J757|W8J757_CAMJE Membrane protein OS=Campylobacter jejuni subsp. jejuni NCTC 11168-mfK12E5 GN=N918_01905 PE=4 SV=1;>tr|W8J2F0|W8J2F
NaN	NaN	NaN	7	1	6	1	6	1	6				7	7	7	48.3	48.3	48.3	22.711	E1PQJ4;W8JBQ9;W8J1P7;W8IXP8;W8IWW3;W8IT40;Q0PBB9	E1PQJ4	>tr|E1PQJ4|E1PQJ4_CAMJM Conserved domain protein OS=Campylobacter jejuni subsp. jejuni serotype HS21 (strain M1 / 99/308) GN=CJM1_0369 PE=4 SV=1
NaN	NaN	NaN	7	9	8	9	8	9	8				20	20	20	50.4	50.4	50.4	53.857	W8J6C5;W8J0X3;W8IW81;W8IS93;W8IMT6;Q0PBB8;E1PQJ5	W8J6C5;W8J0X3;W8IW81;W8IS93;W8IMT6;Q0PBB8;E1PQJ5	>tr|W8J6C5|W8J6C5_CAMJE Pyruvate kinase OS=Campylobacter jejuni subsp. jejuni NCTC 11168-GSv GN=N920_01915 PE=3 SV=1;>tr|W8J0X3|W8J0X3_CAMJE Pyruvate kinase OS=Campylobacter jejuni subsp. jejuni NCTC 11168-mfK12E5 GN=N918_01915 PE=3 SV=1;>tr|W8IW81|W8IW81_
NaN	NaN	NaN	7	7	7	7	7	7	7				14	14	14	35.5	35.5	35.5	50.612	E1PQJ6;W8JJH3;W8JEU7;W8J5J3;W8IRP1;W8IM66;P56954	E1PQJ6;W8JJH3;W8JEU7;W8J5J3;W8IRP1;W8IM66;P56954	>tr|E1PQJ6|E1PQJ6_CAMJM Probable malate:quinone oxidoreductase OS=Campylobacter jejuni subsp. jejuni serotype HS21 (strain M1 / 99/308) GN=mqo PE=4 SV=1;>tr|W8JJH3|W8JJH3_CAMJE Probable malate:quinone oxidoreductase OS=Campylobacter jejuni subsp. jejuni NC
NaN	NaN	NaN	7	0	1	0	1	0	1				7	7	7	44	44	44	23.935	W8JPG0;W8JB57;W8J9Q8;W8J6K5;W8J4S0;Q0PBB6;E1PQJ7	W8JPG0;W8JB57;W8J9Q8;W8J6K5;W8J4S0;Q0PBB6;E1PQJ7	>tr|W8JPG0|W8JPG0_CAMJE Type III pantothenate kinase OS=Campylobacter jejuni subsp. jejuni NCTC 11168-GSv GN=coaX PE=3 SV=1;>tr|W8JB57|W8JB57_CAMJE Type III pantothenate kinase OS=Campylobacter jejuni subsp. jejuni NCTC 11168-mfK12E5 GN=coaX PE=3 SV=1;>tr|
3	3	1	1	1	0	1	0	1	0				3	3	1	9.3	9.3	2.7	37.323	E1PQJ9	E1PQJ9	>tr|E1PQJ9|E1PQJ9_CAMJM Lipoprotein, putative OS=Campylobacter jejuni subsp. jejuni serotype HS21 (strain M1 / 99/308) GN=CJM1_0374 PE=4 SV=1
NaN	NaN	NaN	7	4	4	4	4	4	4				4	4	4	60.6	60.6	60.6	10.717	E1PQK1;W8JJH8;W8JEV2;W8J5J9;W8IRP4;W8IM68;Q9PIA5	E1PQK1;W8JJH8;W8JEV2;W8J5J9;W8IRP4;W8IM68;Q9PIA5	>tr|E1PQK1|E1PQK1_CAMJM Aspartyl/glutamyl-tRNA(Asn/Gln) amidotransferase subunit C OS=Campylobacter jejuni subsp. jejuni serotype HS21 (strain M1 / 99/308) GN=gatC PE=3 SV=1;>tr|W8JJH8|W8JJH8_CAMJE Aspartyl/glutamyl-tRNA(Asn/Gln) amidotransferase subunit C
NaN	NaN	NaN	7	0	0	0	0	0	0				5	5	5	47.1	47.1	47.1	18.054	W8JFW2;W8J768;W8J2F9;W8J1V1;W8IX33;P0C631;E1PQK3	W8JFW2;W8J768;W8J2F9;W8J1V1;W8IX33;P0C631;E1PQK3	>tr|W8JFW2|W8JFW2_CAMJE Fur family transcriptional regulator OS=Campylobacter jejuni subsp. jejuni NCTC 11168-GSv GN=N920_01955 PE=4 SV=1;>tr|W8J768|W8J768_CAMJE Fur family transcriptional regulator OS=Campylobacter jejuni subsp. jejuni NCTC 11168-mfK12E5
24	24	6	1	13	9	13	9	4	3				24	24	6	52.5	52.5	12.6	57.829	E1PQK4	E1PQK4	>tr|E1PQK4|E1PQK4_CAMJM Lysine--tRNA ligase OS=Campylobacter jejuni subsp. jejuni serotype HS21 (strain M1 / 99/308) GN=lysS PE=3 SV=1
NaN	NaN	NaN	7	19	17	19	17	19	17				23	23	23	68.6	68.6	68.6	45.747	E1PQK5;W8J6D5;W8J0Y6;W8IW92;W8ISA1;W8IMU8;P24531	E1PQK5;W8J6D5;W8J0Y6;W8IW92;W8ISA1;W8IMU8;P24531	>tr|E1PQK5|E1PQK5_CAMJM Serine hydroxymethyltransferase OS=Campylobacter jejuni subsp. jejuni serotype HS21 (strain M1 / 99/308) GN=glyA1 PE=3 SV=1;>tr|W8J6D5|W8J6D5_CAMJE Serine hydroxymethyltransferase OS=Campylobacter jejuni subsp. jejuni NCTC 11168-GSv
NaN	NaN	NaN	7	4	7	4	7	4	7				12	12	12	68.5	68.5	68.5	21.349	W8JJI3;W8JEV7;W8J5K4;W8IRP8;W8IM74;Q0PBA7;E1PQK6	W8JJI3;W8JEV7;W8J5K4;W8IRP8;W8IM74;Q0PBA7;E1PQK6	>tr|W8JJI3|W8JJI3_CAMJE ABC transporter OS=Campylobacter jejuni subsp. jejuni NCTC 11168-mfK12E5 GN=N918_01970 PE=4 SV=1;>tr|W8JEV7|W8JEV7_CAMJE ABC transporter OS=Campylobacter jejuni subsp. jejuni NCTC 11168-mcK12E5 GN=N917_01970 PE=4 SV=1;>tr|W8J5K4|W8J
NaN	NaN	NaN	7	1	2	1	2	1	2				4	4	4	12.6	12.6	12.6	30.773	W8JIY8;W8JEB2;W8JD91;W8J9R9;W8J867;Q0PBA6;E1PQK7	W8JIY8;W8JEB2;W8JD91;W8J9R9;W8J867;Q0PBA6;E1PQK7	>tr|W8JIY8|W8JIY8_CAMJE Membrane protein OS=Campylobacter jejuni subsp. jejuni NCTC 11168-GSv GN=N920_01975 PE=4 SV=1;>tr|W8JEB2|W8JEB2_CAMJE Membrane protein OS=Campylobacter jejuni subsp. jejuni NCTC 11168-mfK12E5 GN=N918_01975 PE=4 SV=1;>tr|W8JD91|W8JD9
NaN	NaN	NaN	7	1	1	1	1	1	1				7	7	7	29.4	29.4	29.4	29.977	W8JPH1;W8JB66;W8J9R8;W8J6L4;W8J4T3;Q0PBA5;E1PQK8	W8JPH1;W8JB66;W8J9R8;W8J6L4;W8J4T3;Q0PBA5;E1PQK8	>tr|W8JPH1|W8JPH1_CAMJE Shikimate dehydrogenase (NADP(+)) OS=Campylobacter jejuni subsp. jejuni NCTC 11168-GSv GN=aroE PE=3 SV=1;>tr|W8JB66|W8JB66_CAMJE Shikimate dehydrogenase (NADP(+)) OS=Campylobacter jejuni subsp. jejuni NCTC 11168-mfK12E5 GN=aroE PE=3
NaN	NaN	NaN	7	1	2	1	2	1	2				9	9	9	35.1	35.1	35.1	33.152	W8JFW7;W8J772;W8J2G3;W8J1V4;W8IX38;Q0PBA4;E1PQK9	W8JFW7;W8J772;W8J2G3;W8J1V4;W8IX38;Q0PBA4;E1PQK9	>tr|W8JFW7|W8JFW7_CAMJE Uncharacterized protein OS=Campylobacter jejuni subsp. jejuni NCTC 11168-GSv GN=N920_01985 PE=4 SV=1;>tr|W8J772|W8J772_CAMJE Uncharacterized protein OS=Campylobacter jejuni subsp. jejuni NCTC 11168-mfK12E5 GN=N918_01985 PE=4 SV=1;>t
NaN	NaN	NaN	7	13	12	13	12	13	12				25	25	25	45.6	45.6	45.6	73.788	W8JJJ0;W8JEW0;W8J5K9;W8IRQ3;W8IM80;Q0PBA1;E1PQL2	W8JJJ0;W8JEW0;W8J5K9;W8IRQ3;W8IM80;Q0PBA1;E1PQL2	>tr|W8JJJ0|W8JJJ0_CAMJE Fumarate reductase OS=Campylobacter jejuni subsp. jejuni NCTC 11168-mfK12E5 GN=N918_02000 PE=4 SV=1;>tr|W8JEW0|W8JEW0_CAMJE Fumarate reductase OS=Campylobacter jejuni subsp. jejuni NCTC 11168-mcK12E5 GN=N917_02000 PE=4 SV=1;>tr|W8J5
NaN	NaN	NaN	7	4	3	4	3	4	3				9	9	9	40.7	40.7	40.7	27.559	W8JPH6;W8JB70;W8J9S3;W8J6L9;W8J4U0;Q0PBA0;E1PQL3	W8JPH6;W8JB70;W8J9S3;W8J6L9;W8J4U0;Q0PBA0;E1PQL3	>tr|W8JPH6|W8JPH6_CAMJE Succinate dehydrogenase iron-sulfur subunit OS=Campylobacter jejuni subsp. jejuni NCTC 11168-GSv GN=frdB PE=3 SV=1;>tr|W8JB70|W8JB70_CAMJE Succinate dehydrogenase iron-sulfur subunit OS=Campylobacter jejuni subsp. jejuni NCTC 11168-
NaN	NaN	NaN	7	8	11	8	11	8	11				12	12	12	62.4	62.4	62.4	26.939	E1PQL7;W8JJJ6;W8JEW6;W8J5L4;W8IRQ7;W8IM84;Q0PB96	E1PQL7;W8JJJ6;W8JEW6;W8J5L4;W8IRQ7;W8IM84;Q0PB96	>tr|E1PQL7|E1PQL7_CAMJM Putative oxidoreductase subunit OS=Campylobacter jejuni subsp. jejuni serotype HS21 (strain M1 / 99/308) GN=CJM1_0392 PE=4 SV=1;>tr|W8JJJ6|W8JJJ6_CAMJE Oxidoreductase OS=Campylobacter jejuni subsp. jejuni NCTC 11168-mfK12E5 GN=N918_
NaN	NaN	NaN	7	17	17	17	17	17	17				21	21	21	47.3	47.3	47.3	63.717	E1PQL8;W8JPI2;W8JB75;W8J9S8;W8J6M3;W8J4U7;Q0PB95	E1PQL8;W8JPI2;W8JB75;W8J9S8;W8J6M3;W8J4U7;Q0PB95	>tr|E1PQL8|E1PQL8_CAMJM Putative dehydrogenase OS=Campylobacter jejuni subsp. jejuni serotype HS21 (strain M1 / 99/308) GN=CJM1_0393 PE=4 SV=1;>tr|W8JPI2|W8JPI2_CAMJE GMC family oxidoreductase OS=Campylobacter jejuni subsp. jejuni NCTC 11168-GSv GN=N920_02
5	5	1	1	0	4	0	4	0	0				5	5	1	35	35	7.3	25.991	E1PQM0	E1PQM0	>tr|E1PQM0|E1PQM0_CAMJM Uncharacterized conserved protein OS=Campylobacter jejuni subsp. jejuni serotype HS21 (strain M1 / 99/308) GN=CJM1_0395 PE=4 SV=1
NaN	NaN	NaN	7	0	2	0	2	0	2				6	6	6	56.7	56.7	56.7	14.679	W8JBT3;W8J1S8;W8IXS2;W8IWY3;W8IT70;Q0PB91;E1PQM1	W8JBT3;W8J1S8;W8IXS2;W8IWY3;W8IT70;Q0PB91;E1PQM1	>tr|W8JBT3|W8JBT3_CAMJE Histidine triad (HIT) protein OS=Campylobacter jejuni subsp. jejuni NCTC 11168-GSv GN=N920_02050 PE=4 SV=1;>tr|W8J1S8|W8J1S8_CAMJE Histidine triad (HIT) protein OS=Campylobacter jejuni subsp. jejuni NCTC 11168-mfK12E5 GN=N918_02050
NaN	NaN	NaN	7	11	13	11	13	11	13				13	13	13	67.9	67.9	67.9	21.068	E1PQM2;W8J6E9;W8J102;W8IWB1;W8ISB6;W8IMW5;Q0PB90	E1PQM2;W8J6E9;W8J102;W8IWB1;W8ISB6;W8IMW5;Q0PB90	>tr|E1PQM2|E1PQM2_CAMJM YceI OS=Campylobacter jejuni subsp. jejuni serotype HS21 (strain M1 / 99/308) GN=CJM1_0397 PE=4 SV=1;>tr|W8J6E9|W8J6E9_CAMJE Uncharacterized protein OS=Campylobacter jejuni subsp. jejuni NCTC 11168-GSv GN=N920_02055 PE=4 SV=1;>tr|W8
NaN	NaN	NaN	7	12	10	12	10	12	10				24	24	24	48.2	48.2	48.2	59.706	E1PQM8;W8JBT8;W8J1T4;W8IXS7;W8IWY8;W8IT78;Q0PB84	E1PQM8;W8JBT8;W8J1T4;W8IXS7;W8IWY8;W8IT78;Q0PB84	>tr|E1PQM8|E1PQM8_CAMJM ABC transporter, ATP-binding protein OS=Campylobacter jejuni subsp. jejuni serotype HS21 (strain M1 / 99/308) GN=CJM1_0404 PE=4 SV=1;>tr|W8JBT8|W8JBT8_CAMJE ABC transporter ATP-binding protein OS=Campylobacter jejuni subsp. jejuni N
NaN	NaN	NaN	7	9	8	9	8	9	8				9	9	9	68.3	68.3	68.3	18.271	E1PQM9;W8J7B0;W8J2R4;W8IY31;W8IU16;W8IPM8;Q9PN97	E1PQM9;W8J7B0;W8J2R4;W8IY31;W8IU16;W8IPM8;Q9PN97	>tr|E1PQM9|E1PQM9_CAMJM S-ribosylhomocysteine lyase OS=Campylobacter jejuni subsp. jejuni serotype HS21 (strain M1 / 99/308) GN=luxS PE=3 SV=1;>tr|W8J7B0|W8J7B0_CAMJE S-ribosylhomocysteine lyase OS=Campylobacter jejuni subsp. jejuni NCTC 11168-GSv GN=luxS
NaN	NaN	NaN	7	1	1	1	1	1	1				1	1	1	3.9	3.9	3.9	26.217	E1PQN0;W8JRB3;W8JLG0;W8JGP7;W8ITA6;W8IP07;Q0P957	E1PQN0;W8JRB3;W8JLG0;W8JGP7;W8ITA6;W8IP07;Q0P957	>tr|E1PQN0|E1PQN0_CAMJM Oxidoreductase, 2OG-Fe(II) oxygenase family OS=Campylobacter jejuni subsp. jejuni serotype HS21 (strain M1 / 99/308) GN=CJM1_1181 PE=3 SV=1;>tr|W8JRB3|W8JRB3_CAMJE 2-oxobutyrate oxidase OS=Campylobacter jejuni subsp. jejuni NCTC 111
NaN	NaN	NaN	7	8	8	8	8	8	8				9	9	9	44.1	44.1	44.1	28.915	E1PQN1;W8JHM2;W8JCZ9;W8JBY2;W8J8F5;W8J6R8;Q0P956	E1PQN1;W8JHM2;W8JCZ9;W8JBY2;W8J8F5;W8J6R8;Q0P956	>tr|E1PQN1|E1PQN1_CAMJM Lipoprotein, NLPA family OS=Campylobacter jejuni subsp. jejuni serotype HS21 (strain M1 / 99/308) GN=CJM1_1182 PE=4 SV=1;>tr|W8JHM2|W8JHM2_CAMJE ABC transporter substrate-binding protein OS=Campylobacter jejuni subsp. jejuni NCTC 11
NaN	NaN	NaN	7	35	38	35	38	35	38				39	39	39	63.3	63.3	63.3	86.906	E1PQN2;W8JDH7;W8J911;W8J4D3;W8J3P4;W8IYZ4;Q9PN94	E1PQN2;W8JDH7;W8J911;W8J4D3;W8J3P4;W8IYZ4;Q9PN94	>tr|E1PQN2|E1PQN2_CAMJM 5-methyltetrahydropteroyltriglutamate--homocysteine methyltransferase OS=Campylobacter jejuni subsp. jejuni serotype HS21 (strain M1 / 99/308) GN=metE PE=3 SV=1;>tr|W8JDH7|W8JDH7_CAMJE 5-methyltetrahydropteroyltriglutamate--homocyst
NaN	NaN	NaN	7	4	5	4	5	4	5				6	6	6	28	28	28	31.837	E1PQN3;W8J833;W8J3J2;W8IZG1;W8IYR5;W8IUY4;Q0P954	E1PQN3;W8J833;W8J3J2;W8IZG1;W8IYR5;W8IUY4;Q0P954	>tr|E1PQN3|E1PQN3_CAMJM Methylenetetrahydrofolate reductase OS=Campylobacter jejuni subsp. jejuni serotype HS21 (strain M1 / 99/308) GN=metF PE=3 SV=1;>tr|W8J833|W8J833_CAMJE Methylenetetrahydrofolate reductase OS=Campylobacter jejuni subsp. jejuni NCTC 11
NaN	NaN	NaN	7	1	0	1	0	1	0				8	8	8	22.9	22.9	22.9	49.066	E1PQN5;W8JHM6;W8JD04;W8JBY7;W8J8G0;W8J6S3;Q9PN90	E1PQN5;W8JHM6;W8JD04;W8JBY7;W8J8G0;W8J6S3;Q9PN90	>tr|E1PQN5|E1PQN5_CAMJM DNA repair protein radA OS=Campylobacter jejuni subsp. jejuni serotype HS21 (strain M1 / 99/308) GN=radA PE=3 SV=1;>tr|W8JHM6|W8JHM6_CAMJE DNA repair protein radA OS=Campylobacter jejuni subsp. jejuni NCTC 11168-GSv GN=N920_06025 PE
NaN	NaN	NaN	7	0	0	0	0	0	0				3	3	3	11.8	11.8	11.8	32.052	W8JDI3;W8J915;W8J4D7;W8J3P8;W8IYZ7;Q0P950;E1PQN6	W8JDI3;W8J915;W8J4D7;W8J3P8;W8IYZ7;Q0P950;E1PQN6	>tr|W8JDI3|W8JDI3_CAMJE Signal recognition particle receptor FtsY OS=Campylobacter jejuni subsp. jejuni NCTC 11168-GSv GN=ftsY PE=3 SV=1;>tr|W8J915|W8J915_CAMJE Signal recognition particle receptor FtsY OS=Campylobacter jejuni subsp. jejuni NCTC 11168-mfK1
NaN	NaN	NaN	7	12	10	12	10	12	10				22	22	22	54.8	54.8	54.8	50.638	E1PQP3;W8JDI7;W8J921;W8J4E4;W8J3Q3;W8IZ02;Q0P943	E1PQP3;W8JDI7;W8J921;W8J4E4;W8J3Q3;W8IZ02;Q0P943	>tr|E1PQP3|E1PQP3_CAMJM Glycolate oxidase, subunit GlcD OS=Campylobacter jejuni subsp. jejuni serotype HS21 (strain M1 / 99/308) GN=glcD PE=4 SV=1;>tr|W8JDI7|W8JDI7_CAMJE FAD-binding protein OS=Campylobacter jejuni subsp. jejuni NCTC 11168-GSv GN=N920_0606
NaN	NaN	NaN	7	7	7	7	7	7	7				8	8	8	48.1	48.1	48.1	27.308	W8J843;W8J3J9;W8IZH2;W8IYS4;W8IUZ4;Q0P942;E1PQP4	W8J843;W8J3J9;W8IZH2;W8IYS4;W8IUZ4;Q0P942;E1PQP4	>tr|W8J843|W8J843_CAMJE Exporting protein OS=Campylobacter jejuni subsp. jejuni NCTC 11168-GSv GN=N920_06070 PE=4 SV=1;>tr|W8J3J9|W8J3J9_CAMJE Exporting protein OS=Campylobacter jejuni subsp. jejuni NCTC 11168-mfK12E5 GN=N918_06045 PE=4 SV=1;>tr|W8IZH2|W8I
NaN	NaN	NaN	7	0	0	0	0	0	0				1	1	1	20.9	20.9	20.9	7.7148	W8JRC8;W8JLH3;W8JGR1;W8ITC0;W8IP16;Q0P940;E1PQP6	W8JRC8;W8JLH3;W8JGR1;W8ITC0;W8IP16;Q0P940;E1PQP6	>tr|W8JRC8|W8JRC8_CAMJE Uncharacterized protein OS=Campylobacter jejuni subsp. jejuni NCTC 11168-GSv GN=N920_06080 PE=4 SV=1;>tr|W8JLH3|W8JLH3_CAMJE Uncharacterized protein OS=Campylobacter jejuni subsp. jejuni NCTC 11168-mfK12E5 GN=N918_06055 PE=4 SV=1;>t
NaN	NaN	NaN	7	0	0	0	0	0	0				6	6	6	33.6	33.6	33.6	26.175	E1PQP7;W8JHN4;W8JD14;W8JBZ8;W8J8H2;W8J6T2;Q9PN78	E1PQP7;W8JHN4;W8JD14;W8JBZ8;W8J8H2;W8J6T2;Q9PN78	>tr|E1PQP7|E1PQP7_CAMJM UPF0124 protein OS=Campylobacter jejuni subsp. jejuni serotype HS21 (strain M1 / 99/308) GN=CJM1_1198 PE=4 SV=1;>tr|W8JHN4|W8JHN4_CAMJE Laccase OS=Campylobacter jejuni subsp. jejuni NCTC 11168-GSv GN=N920_06085 PE=4 SV=1;>tr|W8JD14|
NaN	NaN	NaN	7	0	0	0	0	0	0				3	3	3	14.8	14.8	14.8	23.036	W8JDJ1;W8J926;W8J4E9;W8J3Q8;W8IZ05;Q0P938;E1PQP8	W8JDJ1;W8J926;W8J4E9;W8J3Q8;W8IZ05;Q0P938;E1PQP8	>tr|W8JDJ1|W8JDJ1_CAMJE Riboflavin synthase subunit alpha OS=Campylobacter jejuni subsp. jejuni NCTC 11168-GSv GN=N920_06090 PE=4 SV=1;>tr|W8J926|W8J926_CAMJE Riboflavin synthase subunit alpha OS=Campylobacter jejuni subsp. jejuni NCTC 11168-mfK12E5 GN=N91
6	6	2	1	3	2	3	2	2	1				6	6	2	8.3	8.3	2.8	92.167	E1PQP9	E1PQP9	>tr|E1PQP9|E1PQP9_CAMJM Putative periplasmic protein OS=Campylobacter jejuni subsp. jejuni serotype HS21 (strain M1 / 99/308) GN=CJM1_1200 PE=4 SV=1
NaN	NaN	NaN	7	5	5	5	5	5	5				5	5	5	73.3	73.3	73.3	9.4579	W8J7C6;W8J2T0;W8IY53;W8IU32;W8IPP4;P56970;E1PQQ0	W8J7C6;W8J2T0;W8IY53;W8IU32;W8IPP4;P56970;E1PQQ0	>tr|W8J7C6|W8J7C6_CAMJE 10 kDa chaperonin OS=Campylobacter jejuni subsp. jejuni NCTC 11168-GSv GN=groS PE=3 SV=1;>tr|W8J2T0|W8J2T0_CAMJE 10 kDa chaperonin OS=Campylobacter jejuni subsp. jejuni NCTC 11168-mfK12E5 GN=groS PE=3 SV=1;>tr|W8IY53|W8IY53_CAMJE 10
NaN	NaN	NaN	9	23	20	23	20	23	20				32	32	32	69.9	69.9	69.9	57.91	E1PQQ1;W8JRD5;W8JLH8;W8JGR9;W8ITC6;W8IP21;O69289;Q938Z9;Q32WF2	E1PQQ1;W8JRD5;W8JLH8;W8JGR9;W8ITC6;W8IP21;O69289	>tr|E1PQQ1|E1PQQ1_CAMJM 60 kDa chaperonin OS=Campylobacter jejuni subsp. jejuni serotype HS21 (strain M1 / 99/308) GN=groL PE=3 SV=1;>tr|W8JRD5|W8JRD5_CAMJE 60 kDa chaperonin OS=Campylobacter jejuni subsp. jejuni NCTC 11168-GSv GN=groEL PE=3 SV=1;>tr|W8JLH
NaN	NaN	NaN	7	1	3	1	3	1	3				7	7	7	39.8	39.8	39.8	25.633	W8JDJ6;W8J929;W8J4F2;W8J3R4;W8IZ09;Q0P933;E1PQQ3	W8JDJ6;W8J929;W8J4F2;W8J3R4;W8IZ09;Q0P933;E1PQQ3	>tr|W8JDJ6|W8JDJ6_CAMJE Chemotaxis protein CheY OS=Campylobacter jejuni subsp. jejuni NCTC 11168-GSv GN=N920_06115 PE=4 SV=1;>tr|W8J929|W8J929_CAMJE Chemotaxis protein CheY OS=Campylobacter jejuni subsp. jejuni NCTC 11168-mfK12E5 GN=N918_06090 PE=4 SV=1;>t
NaN	NaN	NaN	8	0	1	0	1	0	1				3	2	2	18.6	12.6	12.6	23.632	W8J851;W8J3K8;W8IZI1;W8IYT4;W8IV01;Q0P932;E1PQQ4;E1PP95	W8J851;W8J3K8;W8IZI1;W8IYT4;W8IV01;Q0P932;E1PQQ4	>tr|W8J851|W8J851_CAMJE Iron-binding protein OS=Campylobacter jejuni subsp. jejuni NCTC 11168-GSv GN=N920_06120 PE=4 SV=1;>tr|W8J3K8|W8J3K8_CAMJE Iron-binding protein OS=Campylobacter jejuni subsp. jejuni NCTC 11168-mfK12E5 GN=N918_06095 PE=4 SV=1;>tr|W8IZ
1	1	1	1	1	1	1	1	1	1				1	1	1	20.3	20.3	20.3	14.19	E1PQQ5	E1PQQ5	>tr|E1PQQ5|E1PQQ5_CAMJM Uncharacterized protein OS=Campylobacter jejuni subsp. jejuni serotype HS21 (strain M1 / 99/308) GN=CJM1_1206 PE=4 SV=1
NaN	NaN	NaN	7	5	6	5	6	5	6				9	9	9	53.1	53.1	53.1	25.491	E1PQQ7;W8JHP3;W8JD23;W8JC08;W8J8I3;W8J6U1;Q0P929	E1PQQ7;W8JHP3;W8JD23;W8JC08;W8J8I3;W8J6U1;Q0P929	>tr|E1PQQ7|E1PQQ7_CAMJM DNA-binding response regulator OS=Campylobacter jejuni subsp. jejuni serotype HS21 (strain M1 / 99/308) GN=ompR PE=4 SV=1;>tr|W8JHP3|W8JHP3_CAMJE Chemotaxis protein CheY OS=Campylobacter jejuni subsp. jejuni NCTC 11168-GSv GN=N920_0
NaN	NaN	NaN	7	15	16	15	16	15	16				21	21	21	58.1	58.1	58.1	50.994	E1PQQ8;W8JDK0;W8J932;W8J4F6;W8J3R8;W8IZ14;Q0P928	E1PQQ8;W8JDK0;W8J932;W8J4F6;W8J3R8;W8IZ14;Q0P928	>tr|E1PQQ8|E1PQQ8_CAMJM Protease do OS=Campylobacter jejuni subsp. jejuni serotype HS21 (strain M1 / 99/308) GN=htrA PE=4 SV=1;>tr|W8JDK0|W8JDK0_CAMJE Serine protease OS=Campylobacter jejuni subsp. jejuni NCTC 11168-GSv GN=N920_06145 PE=4 SV=1;>tr|W8J932|W
NaN	NaN	NaN	7	2	2	2	2	2	2				6	6	6	25.9	25.9	25.9	33.311	E1PQQ9;W8J856;W8J3L3;W8IZI7;W8IYT9;W8IV06;Q0P927	E1PQQ9;W8J856;W8J3L3;W8IZI7;W8IYT9;W8IV06;Q0P927	>tr|E1PQQ9|E1PQQ9_CAMJM Chaperone protein dnaJ OS=Campylobacter jejuni subsp. jejuni serotype HS21 (strain M1 / 99/308) GN=dnaJ-1 PE=4 SV=1;>tr|W8J856|W8J856_CAMJE Cobalamin ABC transporter permease OS=Campylobacter jejuni subsp. jejuni NCTC 11168-GSv GN=N
NaN	NaN	NaN	7	0	0	0	0	0	0				1	1	1	10.9	10.9	10.9	13.05	W8JHP8;W8JD29;W8JC12;W8J8I9;W8J6U5;Q0P924;E1PQR2	W8JHP8;W8JD29;W8JC12;W8J8I9;W8J6U5;Q0P924;E1PQR2	>tr|W8JHP8|W8JHP8_CAMJE Uncharacterized protein OS=Campylobacter jejuni subsp. jejuni NCTC 11168-GSv GN=N920_06165 PE=4 SV=1;>tr|W8JD29|W8JD29_CAMJE Uncharacterized protein OS=Campylobacter jejuni subsp. jejuni NCTC 11168-mfK12E5 GN=N918_06140 PE=4 SV=1;>t
NaN	NaN	NaN	7	0	0	0	0	0	0				7	7	7	36.9	36.9	36.9	23.779	E1PQR3;W8JDK5;W8J937;W8J4G3;W8J3S2;W8IZ18;Q0P923	E1PQR3;W8JDK5;W8J937;W8J4G3;W8J3S2;W8IZ18;Q0P923	>tr|E1PQR3|E1PQR3_CAMJM HAD-superfamily hydrolase, subfamily IA, variant 1 family protein OS=Campylobacter jejuni subsp. jejuni serotype HS21 (strain M1 / 99/308) GN=CJM1_1215 PE=4 SV=1;>tr|W8JDK5|W8JDK5_CAMJE HAD family hydrolase OS=Campylobacter jejuni s
NaN	NaN	NaN	7	14	11	14	11	14	11				24	24	24	46.8	46.8	46.8	76.388	E1PQR4;W8J862;W8J3L7;W8IZJ2;W8IYU6;W8IV10;Q0P922	E1PQR4;W8J862;W8J3L7;W8IZJ2;W8IYU6;W8IV10;Q0P922	>tr|E1PQR4|E1PQR4_CAMJM Glycine--tRNA ligase beta subunit OS=Campylobacter jejuni subsp. jejuni serotype HS21 (strain M1 / 99/308) GN=glyS PE=3 SV=1;>tr|W8J862|W8J862_CAMJE Glycine--tRNA ligase beta subunit OS=Campylobacter jejuni subsp. jejuni NCTC 11168-
5	5	1	1	1	1	1	1	1	1				5	5	1	21.6	21.6	5.9	30.555	E1PQR5	E1PQR5	>tr|E1PQR5|E1PQR5_CAMJM Peptidase, M23/M37 family OS=Campylobacter jejuni subsp. jejuni serotype HS21 (strain M1 / 99/308) GN=CJM1_1217 PE=4 SV=1
NaN	NaN	NaN	7	1	1	1	1	1	1				4	4	4	14.9	14.9	14.9	37.259	E1PQR6;W8JRF2;W8JLI8;W8JGT4;W8ITE4;W8IP36;Q0P920	E1PQR6;W8JRF2;W8JLI8;W8JGT4;W8ITE4;W8IP36;Q0P920	>tr|E1PQR6|E1PQR6_CAMJM Uncharacterized protein OS=Campylobacter jejuni subsp. jejuni serotype HS21 (strain M1 / 99/308) GN=CJM1_1218 PE=4 SV=1;>tr|W8JRF2|W8JRF2_CAMJE Uncharacterized protein OS=Campylobacter jejuni subsp. jejuni NCTC 11168-GSv GN=N920_061
NaN	NaN	NaN	7	5	5	5	5	5	5				9	9	9	56.1	56.1	56.1	21.824	E1PQS0;W8J7E4;W8J2U7;W8IY76;W8IU48;W8IPQ8;Q0P916	E1PQS0;W8J7E4;W8J2U7;W8IY76;W8IU48;W8IPQ8;Q0P916	>tr|E1PQS0|E1PQS0_CAMJM Uncharacterized protein OS=Campylobacter jejuni subsp. jejuni serotype HS21 (strain M1 / 99/308) GN=CJM1_1222 PE=4 SV=1;>tr|W8J7E4|W8J7E4_CAMJE Uncharacterized protein OS=Campylobacter jejuni subsp. jejuni NCTC 11168-GSv GN=N920_062
NaN	NaN	NaN	7	4	9	4	9	4	9				9	9	9	67.9	67.9	67.9	12.122	E1PQS2;W8JHQ9;W8JD37;W8JC24;W8J8K0;W8J6V5;Q0P914	E1PQS2;W8JHQ9;W8JD37;W8JC24;W8J8K0;W8J6V5;Q0P914	>tr|E1PQS2|E1PQS2_CAMJM Uncharacterized protein OS=Campylobacter jejuni subsp. jejuni serotype HS21 (strain M1 / 99/308) GN=CJM1_1224 PE=4 SV=1;>tr|W8JHQ9|W8JHQ9_CAMJE Uncharacterized protein OS=Campylobacter jejuni subsp. jejuni NCTC 11168-GSv GN=N920_062
NaN	NaN	NaN	7	7	7	7	7	7	7				17	17	17	53.8	53.8	53.8	38.98	E1PQS3;W8JDL5;W8J946;W8J4H3;W8J3S9;W8IZ28;Q9PN54	E1PQS3;W8JDL5;W8J946;W8J4H3;W8J3S9;W8IZ28;Q9PN54	>tr|E1PQS3|E1PQS3_CAMJM Uroporphyrinogen decarboxylase OS=Campylobacter jejuni subsp. jejuni serotype HS21 (strain M1 / 99/308) GN=hemE PE=3 SV=1;>tr|W8JDL5|W8JDL5_CAMJE Uroporphyrinogen decarboxylase OS=Campylobacter jejuni subsp. jejuni NCTC 11168-GSv GN
NaN	NaN	NaN	7	0	2	0	2	0	2				7	7	7	23.3	23.3	23.3	34.423	W8J873;W8J3M4;W8IZK3;W8IYV6;W8IV20;Q0P912;E1PQS4	W8J873;W8J3M4;W8IZK3;W8IYV6;W8IV20;Q0P912;E1PQS4	>tr|W8J873|W8J873_CAMJE Radical SAM protein OS=Campylobacter jejuni subsp. jejuni NCTC 11168-GSv GN=N920_06225 PE=4 SV=1;>tr|W8J3M4|W8J3M4_CAMJE Radical SAM protein OS=Campylobacter jejuni subsp. jejuni NCTC 11168-mfK12E5 GN=N918_06200 PE=4 SV=1;>tr|W8IZK3
NaN	NaN	NaN	7	20	18	20	18	20	18				30	30	30	72	72	72	56.89	E1PQS8;W8JDM1;W8J950;W8J4H8;W8J3T4;W8IZ31;Q9PN49	E1PQS8;W8JDM1;W8J950;W8J4H8;W8J3T4;W8IZ31;Q9PN49	>tr|E1PQS8|E1PQS8_CAMJM GMP synthase [glutamine-hydrolyzing] OS=Campylobacter jejuni subsp. jejuni serotype HS21 (strain M1 / 99/308) GN=guaA PE=3 SV=1;>tr|W8JDM1|W8JDM1_CAMJE GMP synthase [glutamine-hydrolyzing] OS=Campylobacter jejuni subsp. jejuni NCTC
NaN	NaN	NaN	7	5	5	5	5	5	5				6	6	6	75.5	75.5	75.5	13.247	W8J6F2;W8J108;W8IWB6;W8ISC1;W8IMZ1;Q0PB83;E1PQS9	W8J6F2;W8J108;W8IWB6;W8ISC1;W8IMZ1;Q0PB83;E1PQS9	>tr|W8J6F2|W8J6F2_CAMJE Uncharacterized protein OS=Campylobacter jejuni subsp. jejuni NCTC 11168-GSv GN=N920_02090 PE=4 SV=1;>tr|W8J108|W8J108_CAMJE Uncharacterized protein OS=Campylobacter jejuni subsp. jejuni NCTC 11168-mfK12E5 GN=N918_02090 PE=4 SV=1;>t
NaN	NaN	NaN	7	3	5	3	5	3	5				6	6	6	79.5	79.5	79.5	14.201	E1PQT0;W8JJK7;W8JEX8;W8J5M1;W8IRR5;W8IMB7;Q0PB82	E1PQT0;W8JJK7;W8JEX8;W8J5M1;W8IRR5;W8IMB7;Q0PB82	>tr|E1PQT0|E1PQT0_CAMJM Uncharacterized protein OS=Campylobacter jejuni subsp. jejuni serotype HS21 (strain M1 / 99/308) GN=CJM1_0406 PE=4 SV=1;>tr|W8JJK7|W8JJK7_CAMJE Uncharacterized protein OS=Campylobacter jejuni subsp. jejuni NCTC 11168-mfK12E5 GN=N918
NaN	NaN	NaN	8	1	2	1	2	1	2				9	9	9	25.9	25.9	25.9	45.423	E1PQT4;W8J6F6;W8J131;W8IWC2;W8ISC5;W8IN15;Q9PI73;O52910	E1PQT4;W8J6F6;W8J131;W8IWC2;W8ISC5;W8IN15;Q9PI73	>tr|E1PQT4|E1PQT4_CAMJM UDP-N-acetylmuramoylalanine--D-glutamate ligase OS=Campylobacter jejuni subsp. jejuni serotype HS21 (strain M1 / 99/308) GN=murD PE=3 SV=1;>tr|W8J6F6|W8J6F6_CAMJE UDP-N-acetylmuramoylalanine--D-glutamate ligase OS=Campylobacter jeju
NaN	NaN	NaN	7	14	17	14	17	14	17				28	28	28	66.3	66.3	66.3	55.648	E1PQT6;W8JPJ8;W8JBB1;W8J9U1;W8J6N9;W8J505;Q9PI71	E1PQT6;W8JPJ8;W8JBB1;W8J9U1;W8J6N9;W8J505;Q9PI71	>tr|E1PQT6|E1PQT6_CAMJM 2,3-bisphosphoglycerate-independent phosphoglycerate mutase OS=Campylobacter jejuni subsp. jejuni serotype HS21 (strain M1 / 99/308) GN=gpmI PE=3 SV=1;>tr|W8JPJ8|W8JPJ8_CAMJE 2,3-bisphosphoglycerate-independent phosphoglycerate muta
14	14	3	1	10	8	10	8	3	3				14	14	3	71.7	71.7	21.9	26.461	E1PQT7	E1PQT7	>tr|E1PQT7|E1PQT7_CAMJM 3-ketoacyl-(Acyl-carrier-protein) reductase OS=Campylobacter jejuni subsp. jejuni serotype HS21 (strain M1 / 99/308) GN=fabG PE=3 SV=1
NaN	NaN	NaN	7	1	2	1	2	1	2				4	4	4	45.9	45.9	45.9	15.689	E1PQT8;W8JBU7;W8J1Y0;W8IXT7;W8IWZ5;W8ITA3;Q0PB74	E1PQT8	>tr|E1PQT8|E1PQT8_CAMJM 3-oxoacyl-[acyl-carrier protein] reductase OS=Campylobacter jejuni subsp. jejuni serotype HS21 (strain M1 / 99/308) GN=CJM1_0420 PE=4 SV=1
NaN	NaN	NaN	7	1	0	1	0	1	0				4	4	4	19.9	19.9	19.9	25.886	E1PQU2;W8JFZ5;W8J7C7;W8J2J2;W8J1X8;W8IXA3;Q0PB70	E1PQU2;W8JFZ5;W8J7C7;W8J2J2;W8J1X8;W8IXA3;Q0PB70	>tr|E1PQU2|E1PQU2_CAMJM Putative succinate dehydrogenase subunit C OS=Campylobacter jejuni subsp. jejuni serotype HS21 (strain M1 / 99/308) GN=CJM1_0424 PE=4 SV=1;>tr|W8JFZ5|W8JFZ5_CAMJE Transcriptional regulator OS=Campylobacter jejuni subsp. jejuni NCTC
NaN	NaN	NaN	7	6	5	6	5	6	5				8	8	8	66.2	66.2	66.2	8.5977	W8JBV3;W8J1Y6;W8IXU2;W8IX00;W8ITA7;Q9PI64;E1PQU3	W8JBV3;W8J1Y6;W8IXU2;W8IX00;W8ITA7;Q9PI64;E1PQU3	>tr|W8JBV3|W8JBV3_CAMJE Acyl carrier protein OS=Campylobacter jejuni subsp. jejuni NCTC 11168-GSv GN=acpP PE=3 SV=1;>tr|W8J1Y6|W8J1Y6_CAMJE Acyl carrier protein OS=Campylobacter jejuni subsp. jejuni NCTC 11168-mfK12E5 GN=acpP PE=3 SV=1;>tr|W8IXU2|W8IXU2_CA
NaN	NaN	NaN	7	18	16	18	16	18	16				21	21	21	73.8	73.8	73.8	42.656	E1PQU4;W8J6G3;W8J156;W8IWD5;W8ISD6;W8IN26;Q0PB68	E1PQU4;W8J6G3;W8J156;W8IWD5;W8ISD6;W8IN26;Q0PB68	>tr|E1PQU4|E1PQU4_CAMJM 3-oxoacyl-[acyl-carrier-protein] synthase 2 OS=Campylobacter jejuni subsp. jejuni serotype HS21 (strain M1 / 99/308) GN=fabF PE=3 SV=1;>tr|W8J6G3|W8J6G3_CAMJE 3-oxoacyl-[acyl-carrier-protein] synthase 2 OS=Campylobacter jejuni subsp
NaN	NaN	NaN	7	4	5	4	5	4	5				14	14	14	42.9	42.9	42.9	34.253	W8JJP8;W8JEZ0;W8J5N8;W8IRS6;W8IME1;Q9PI62;E1PQU5	W8JJP8;W8JEZ0;W8J5N8;W8IRS6;W8IME1;Q9PI62;E1PQU5	>tr|W8JJP8|W8JJP8_CAMJE Acetyl-coenzyme A carboxylase carboxyl transferase subunit alpha OS=Campylobacter jejuni subsp. jejuni NCTC 11168-mfK12E5 GN=accA PE=3 SV=1;>tr|W8JEZ0|W8JEZ0_CAMJE Acetyl-coenzyme A carboxylase carboxyl transferase subunit alpha OS=
NaN	NaN	NaN	7	5	8	5	8	5	8				10	10	10	61.5	61.5	61.5	23.038	E1PQU7;W8JPK7;W8JBD6;W8J9V0;W8J6P7;W8J515;Q0PB66	E1PQU7;W8JPK7;W8JBD6;W8J9V0;W8J6P7;W8J515;Q0PB66	>tr|E1PQU7|E1PQU7_CAMJM NUDIX domain protein OS=Campylobacter jejuni subsp. jejuni serotype HS21 (strain M1 / 99/308) GN=CJM1_0429 PE=4 SV=1;>tr|W8JPK7|W8JPK7_CAMJE NUDIX hydrolase OS=Campylobacter jejuni subsp. jejuni NCTC 11168-GSv GN=N920_02205 PE=4 SV=
20	20	2	1	17	20	17	20	2	2				20	20	2	75.3	75.3	12.1	40.472	E1PQU8	E1PQU8	>tr|E1PQU8|E1PQU8_CAMJM Methyl-accepting chemotaxis transducer (TlpC) OS=Campylobacter jejuni subsp. jejuni serotype HS21 (strain M1 / 99/308) GN=tlpC-2 PE=4 SV=1
NaN	NaN	NaN	7	7	7	7	7	7	7				8	8	8	71.8	71.8	71.8	8.4585	W8JBV8;W8J1Z3;W8IXU8;W8IX05;W8ITB0;Q0PB64;E1PQU9	W8JBV8;W8J1Z3;W8IXU8;W8IX05;W8ITB0;Q0PB64;E1PQU9	>tr|W8JBV8|W8JBV8_CAMJE Uncharacterized protein OS=Campylobacter jejuni subsp. jejuni NCTC 11168-GSv GN=N920_02215 PE=4 SV=1;>tr|W8J1Z3|W8J1Z3_CAMJE Uncharacterized protein OS=Campylobacter jejuni subsp. jejuni NCTC 11168-mfK12E5 GN=N918_02215 PE=4 SV=1;>t
NaN	NaN	NaN	7	1	1	1	1	1	1				2	2	2	35.9	35.9	35.9	7.1954	W8J6G7;W8J162;W8IWE0;W8ISD9;W8IN31;Q9PI58;E1PQV0	W8J6G7;W8J162;W8IWE0;W8ISD9;W8IN31;Q9PI58;E1PQV0	>tr|W8J6G7|W8J6G7_CAMJE 50S ribosomal protein L28 OS=Campylobacter jejuni subsp. jejuni NCTC 11168-GSv GN=rpmB PE=3 SV=1;>tr|W8J162|W8J162_CAMJE 50S ribosomal protein L28 OS=Campylobacter jejuni subsp. jejuni NCTC 11168-mfK12E5 GN=rpmB PE=3 SV=1;>tr|W8IWE0
NaN	NaN	NaN	7	0	0	0	0	0	0				6	6	6	26.5	26.5	26.5	28.919	E1PQV2;W8JPL1;W8JBE0;W8J9V5;W8J6Q4;W8J521;Q0PB61	E1PQV2;W8JPL1;W8JBE0;W8J9V5;W8J6Q4;W8J521;Q0PB61	>tr|E1PQV2|E1PQV2_CAMJM DNA polymerase III, epsilon subunit OS=Campylobacter jejuni subsp. jejuni serotype HS21 (strain M1 / 99/308) GN=dnaQ PE=4 SV=1;>tr|W8JPL1|W8JPL1_CAMJE DNA polymerase III subunit epsilon OS=Campylobacter jejuni subsp. jejuni NCTC 111
NaN	NaN	NaN	7	0	0	0	0	0	0				2	2	2	13	13	13	22.465	E1PQV7;W8JPL6;W8JBE4;W8J9W0;W8J6Q9;W8J524;Q0PB56	E1PQV7;W8JPL6;W8JBE4;W8J9W0;W8J6Q9;W8J524;Q0PB56	>tr|E1PQV7|E1PQV7_CAMJM Probable lipoprotein OS=Campylobacter jejuni subsp. jejuni serotype HS21 (strain M1 / 99/308) GN=CJM1_0439 PE=4 SV=1;>tr|W8JPL6|W8JPL6_CAMJE Uncharacterized protein OS=Campylobacter jejuni subsp. jejuni NCTC 11168-GSv GN=N920_02255
NaN	NaN	NaN	7	0	0	0	0	0	0				9	9	9	24.2	24.2	24.2	49.48	E1PQV8;W8JG08;W8J7E1;W8J2K7;W8J1Z4;W8IXB7;Q0PB55	E1PQV8;W8JG08;W8J7E1;W8J2K7;W8J1Z4;W8IXB7;Q0PB55	>tr|E1PQV8|E1PQV8_CAMJM tRNA-2-methylthio-N(6)-dimethylallyladenosine synthase OS=Campylobacter jejuni subsp. jejuni serotype HS21 (strain M1 / 99/308) GN=miaB PE=3 SV=1;>tr|W8JG08|W8JG08_CAMJE tRNA-2-methylthio-N(6)-dimethylallyladenosine synthase OS=Camp
NaN	NaN	NaN	7	2	2	2	2	2	2				3	3	3	46.2	46.2	46.2	9.5569	W8JBW8;W8J202;W8IXV8;W8IX15;W8ITB7;Q0PB54;E1PQV9	W8JBW8;W8J202;W8IXV8;W8IX15;W8ITB7;Q0PB54;E1PQV9	>tr|W8JBW8|W8JBW8_CAMJE Uncharacterized protein OS=Campylobacter jejuni subsp. jejuni NCTC 11168-GSv GN=N920_02265 PE=4 SV=1;>tr|W8J202|W8J202_CAMJE Uncharacterized protein OS=Campylobacter jejuni subsp. jejuni NCTC 11168-mfK12E5 GN=N918_02265 PE=4 SV=1;>t
NaN	NaN	NaN	7	10	13	10	13	10	13				19	19	19	65.7	65.7	65.7	40.613	E1PQW0;W8J6H4;W8J169;W8IWF2;W8ISE8;W8IN39;Q0PB53	E1PQW0;W8J6H4;W8J169;W8IWF2;W8ISE8;W8IN39;Q0PB53	>tr|E1PQW0|E1PQW0_CAMJM Transcription termination factor NusA OS=Campylobacter jejuni subsp. jejuni serotype HS21 (strain M1 / 99/308) GN=nusA PE=3 SV=1;>tr|W8J6H4|W8J6H4_CAMJE Transcription elongation factor NusA OS=Campylobacter jejuni subsp. jejuni NCTC
NaN	NaN	NaN	7	3	4	3	4	3	4				11	11	11	40.2	40.2	40.2	39.816	E1PQW2;W8JPM0;W8JBE7;W8J9W5;W8J6R4;W8J529;Q0PB51	E1PQW2;W8JPM0;W8JBE7;W8J9W5;W8J6R4;W8J529;Q0PB51	>tr|E1PQW2|E1PQW2_CAMJM Radical SAM domain protein OS=Campylobacter jejuni subsp. jejuni serotype HS21 (strain M1 / 99/308) GN=CJM1_0444 PE=4 SV=1;>tr|W8JPM0|W8JPM0_CAMJE Uncharacterized protein OS=Campylobacter jejuni subsp. jejuni NCTC 11168-GSv GN=N920_
NaN	NaN	NaN	7	6	4	6	4	6	4				12	12	12	26.6	26.6	26.6	46.837	E1PQW3;W8JG13;W8J7E5;W8J2L2;W8J1Z9;W8IXB9;Q0PB50	E1PQW3;W8JG13;W8J7E5;W8J2L2;W8J1Z9;W8IXB9;Q0PB50	>tr|E1PQW3|E1PQW3_CAMJM Putative peptidase OS=Campylobacter jejuni subsp. jejuni serotype HS21 (strain M1 / 99/308) GN=CJM1_0445 PE=3 SV=1;>tr|W8JG13|W8JG13_CAMJE Peptidase M16 OS=Campylobacter jejuni subsp. jejuni NCTC 11168-GSv GN=N920_02285 PE=3 SV=1;>t
NaN	NaN	NaN	7	2	0	2	0	2	0				7	7	7	50.4	50.4	50.4	14.973	W8JEU6;W8JAD4;W8J5L9;W8J517;W8J099;Q0PB48;E1PQW5	W8JEU6;W8JAD4;W8J5L9;W8J517;W8J099;Q0PB48;E1PQW5	>tr|W8JEU6|W8JEU6_CAMJE Group III hemoglobin OS=Campylobacter jejuni subsp. jejuni NCTC 11168-GSv GN=N920_02295 PE=4 SV=1;>tr|W8JAD4|W8JAD4_CAMJE Group III hemoglobin OS=Campylobacter jejuni subsp. jejuni NCTC 11168-mfK12E5 GN=N918_02295 PE=4 SV=1;>tr|W8J5
NaN	NaN	NaN	7	0	1	0	1	0	1				3	3	3	14.6	14.6	14.6	23.221	W8J6H9;W8J174;W8IWF8;W8ISF2;W8IN44;Q0PB47;E1PQW6	W8J6H9;W8J174;W8IWF8;W8ISF2;W8IN44;Q0PB47;E1PQW6	>tr|W8J6H9|W8J6H9_CAMJE Transcriptional regulator OS=Campylobacter jejuni subsp. jejuni NCTC 11168-GSv GN=N920_02300 PE=4 SV=1;>tr|W8J174|W8J174_CAMJE Transcriptional regulator OS=Campylobacter jejuni subsp. jejuni NCTC 11168-mfK12E5 GN=N918_02300 PE=4 SV=
NaN	NaN	NaN	7	2	0	2	0	2	0				4	4	4	15.1	15.1	15.1	28.19	E1PQW9;W8JG17;W8J7F0;W8J2L8;W8J204;W8IXC2;Q0PB44	E1PQW9;W8JG17;W8J7F0;W8J2L8;W8J204;W8IXC2;Q0PB44	>tr|E1PQW9|E1PQW9_CAMJM Arginine transport ATP-binding protein artM OS=Campylobacter jejuni subsp. jejuni serotype HS21 (strain M1 / 99/308) GN=artM PE=3 SV=1;>tr|W8JG17|W8JG17_CAMJE Glutamine ABC transporter ATP-binding protein OS=Campylobacter jejuni sub
NaN	NaN	NaN	7	22	23	22	23	22	23				27	27	27	85.2	85.2	85.2	43.593	W8JBX6;W8J210;W8IXW7;W8IX24;W8ITC4;O69303;E1PQX0	W8JBX6;W8J210;W8IXW7;W8IX24;W8ITC4;O69303;E1PQX0	>tr|W8JBX6|W8JBX6_CAMJE Elongation factor Tu OS=Campylobacter jejuni subsp. jejuni NCTC 11168-GSv GN=tuf PE=3 SV=1;>tr|W8J210|W8J210_CAMJE Elongation factor Tu OS=Campylobacter jejuni subsp. jejuni NCTC 11168-mfK12E5 GN=tuf PE=3 SV=1;>tr|W8IXW7|W8IXW7_CAMJ
NaN	NaN	NaN	7	1	1	1	1	1	1				1	1	1	25	25	25	6.1562	W8J6I3;W8J178;W8IWG5;W8ISF6;W8IN47;Q9PI38;E1PQX1	W8J6I3;W8J178;W8IWG5;W8ISF6;W8IN47;Q9PI38;E1PQX1	>tr|W8J6I3|W8J6I3_CAMJE 50S ribosomal protein L33 OS=Campylobacter jejuni subsp. jejuni NCTC 11168-GSv GN=rpmG PE=3 SV=1;>tr|W8J178|W8J178_CAMJE 50S ribosomal protein L33 OS=Campylobacter jejuni subsp. jejuni NCTC 11168-mfK12E5 GN=rpmG PE=3 SV=1;>tr|W8IWG5
NaN	NaN	NaN	7	7	6	7	6	7	6				10	10	10	62.7	62.7	62.7	20.195	W8JPM7;W8JBF5;W8J9X5;W8J6S5;W8J537;Q9PI36;E1PQX3	W8JPM7;W8JBF5;W8J9X5;W8J6S5;W8J537;Q9PI36;E1PQX3	>tr|W8JPM7|W8JPM7_CAMJE Transcription termination/antitermination protein NusG OS=Campylobacter jejuni subsp. jejuni NCTC 11168-GSv GN=nusG PE=3 SV=1;>tr|W8JBF5|W8JBF5_CAMJE Transcription termination/antitermination protein NusG OS=Campylobacter jejuni sub
NaN	NaN	NaN	7	3	4	3	4	3	4				22	22	22	54.9	54.9	54.9	56.784	E1PQX4;W8J878;W8J3M9;W8IZK8;W8IYW1;W8IV23;Q0P907	E1PQX4;W8J878;W8J3M9;W8IZK8;W8IYW1;W8IV23;Q0P907	>tr|E1PQX4|E1PQX4_CAMJM Uncharacterized protein OS=Campylobacter jejuni subsp. jejuni serotype HS21 (strain M1 / 99/308) GN=CJM1_1231 PE=4 SV=1;>tr|W8J878|W8J878_CAMJE Uncharacterized protein OS=Campylobacter jejuni subsp. jejuni NCTC 11168-GSv GN=N920_062
NaN	NaN	NaN	7	10	11	10	11	10	11				19	19	19	59.4	59.4	59.4	45.315	W8J7F1;W8J2V7;W8IY87;W8IU59;W8IPR4;Q9PN47;E1PQX5	W8J7F1;W8J2V7;W8IY87;W8IU59;W8IPR4;Q9PN47;E1PQX5	>tr|W8J7F1|W8J7F1_CAMJE Phosphoribosylamine--glycine ligase OS=Campylobacter jejuni subsp. jejuni NCTC 11168-GSv GN=purD PE=3 SV=1;>tr|W8J2V7|W8J2V7_CAMJE Phosphoribosylamine--glycine ligase OS=Campylobacter jejuni subsp. jejuni NCTC 11168-mfK12E5 GN=purD
NaN	NaN	NaN	7	0	0	0	0	0	0				4	4	4	5.6	5.6	5.6	79.108	E1PQX8;Q0P903;W8JDM6;W8J954;W8J4I4;W8J3T7;W8IZ37	E1PQX8;Q0P903;W8JDM6;W8J954;W8J4I4;W8J3T7;W8IZ37	>tr|E1PQX8|E1PQX8_CAMJM Polyribonucleotide nucleotidyltransferase OS=Campylobacter jejuni subsp. jejuni serotype HS21 (strain M1 / 99/308) GN=pnp PE=3 SV=1;>sp|Q0P903|PNP_CAMJE Polyribonucleotide nucleotidyltransferase OS=Campylobacter jejuni subsp. jejuni
NaN	NaN	NaN	7	0	0	0	0	0	0				5	5	5	50.3	50.3	50.3	17.263	E1PQY2;W8JDN0;W8J958;W8J4K2;W8J3U1;W8IZ42;Q0P8Z8	E1PQY2;W8JDN0;W8J958;W8J4K2;W8J3U1;W8IZ42;Q0P8Z8	>tr|E1PQY2|E1PQY2_CAMJM Possible phosphotyrosine protein phosphatase OS=Campylobacter jejuni subsp. jejuni serotype HS21 (strain M1 / 99/308) GN=CJM1_1239 PE=4 SV=1;>tr|W8JDN0|W8JDN0_CAMJE Phosphotyrosine protein phosphatase OS=Campylobacter jejuni subsp.
6	6	6	1	1	4	1	4	1	4				6	6	6	21.3	21.3	21.3	45.6	E1PQY3	E1PQY3	>tr|E1PQY3|E1PQY3_CAMJM Major outer membrane protein OS=Campylobacter jejuni subsp. jejuni serotype HS21 (strain M1 / 99/308) GN=porA PE=4 SV=1
NaN	NaN	NaN	7	0	1	0	1	0	1				3	3	3	8.3	8.3	8.3	41.522	W8J7G1;W8J2W5;W8IYC3;W8IU66;W8IPS3;O85213;E1PQY4	W8J7G1;W8J2W5;W8IYC3;W8IU66;W8IPS3;O85213;E1PQY4	>tr|W8J7G1|W8J7G1_CAMJE Chaperone protein DnaJ OS=Campylobacter jejuni subsp. jejuni NCTC 11168-GSv GN=dnaJ PE=3 SV=1;>tr|W8J2W5|W8J2W5_CAMJE Chaperone protein DnaJ OS=Campylobacter jejuni subsp. jejuni NCTC 11168-mfK12E5 GN=dnaJ PE=3 SV=1;>tr|W8IYC3|W8IYC
NaN	NaN	NaN	7	6	8	6	8	6	8				10	10	10	54.7	54.7	54.7	25.354	E1PQY5;W8JRI0;W8JLK9;W8JGW6;W8ITH5;W8IP59;Q0P8Z5	E1PQY5;W8JRI0;W8JLK9;W8JGW6;W8ITH5;W8IP59;Q0P8Z5	>tr|E1PQY5|E1PQY5_CAMJM DNA-binding response regulator OS=Campylobacter jejuni subsp. jejuni serotype HS21 (strain M1 / 99/308) GN=racR PE=4 SV=1;>tr|W8JRI0|W8JRI0_CAMJE Chemotaxis protein CheY OS=Campylobacter jejuni subsp. jejuni NCTC 11168-GSv GN=N920_0
NaN	NaN	NaN	7	1	1	1	1	1	1				2	2	2	10.1	10.1	10.1	20.237	E1PQY8;W8J893;W8J3P0;W8IZM3;W8IZ17;W8IV37;Q0P8Z2	E1PQY8;W8J893;W8J3P0;W8IZM3;W8IZ17;W8IV37;Q0P8Z2	>tr|E1PQY8|E1PQY8_CAMJM Hydrogenase maturation protease HydD OS=Campylobacter jejuni subsp. jejuni serotype HS21 (strain M1 / 99/308) GN=hydD PE=4 SV=1;>tr|W8J893|W8J893_CAMJE Hydrogenase OS=Campylobacter jejuni subsp. jejuni NCTC 11168-GSv GN=N920_06325 P
NaN	NaN	NaN	7	15	14	15	14	15	14				32	32	32	74.4	74.4	74.4	63.551	E1PQZ0;W8JRI6;W8JLL2;W8JGX1;W8ITI0;W8IP62;Q0P8Z0	E1PQZ0;W8JRI6;W8JLL2;W8JGX1;W8ITI0;W8IP62;Q0P8Z0	>tr|E1PQZ0|E1PQZ0_CAMJM Quinone-reactive Ni/Fe-hydrogenase large chain OS=Campylobacter jejuni subsp. jejuni serotype HS21 (strain M1 / 99/308) GN=hydB PE=3 SV=1;>tr|W8JRI6|W8JRI6_CAMJE Hydrogenase 2 large subunit OS=Campylobacter jejuni subsp. jejuni NCTC
NaN	NaN	NaN	7	0	0	0	0	0	0				3	3	3	10.3	10.3	10.3	41.438	W8JHT5;W8JD59;W8JC49;W8J8Q7;W8J6X8;Q0P8Y9;E1PQZ1	W8JHT5;W8JD59;W8JC49;W8J8Q7;W8J6X8;Q0P8Y9;E1PQZ1	>tr|W8JHT5|W8JHT5_CAMJE Quinone-reactive Ni/Fe-hydrogenase small chain OS=Campylobacter jejuni subsp. jejuni NCTC 11168-GSv GN=N920_06340 PE=4 SV=1;>tr|W8JD59|W8JD59_CAMJE Quinone-reactive Ni/Fe-hydrogenase small chain OS=Campylobacter jejuni subsp. jejuni
NaN	NaN	NaN	7	1	1	1	1	1	1				11	11	11	17.8	17.8	17.8	74.677	E1PQZ3;W8J898;W8J3P5;W8IZM8;W8IZ23;W8IV42;Q0P8Y7	E1PQZ3;W8J898;W8J3P5;W8IZM8;W8IZ23;W8IV42;Q0P8Y7	>tr|E1PQZ3|E1PQZ3_CAMJM N-acetylmuramoyl-L-alanine amidase OS=Campylobacter jejuni subsp. jejuni serotype HS21 (strain M1 / 99/308) GN=amiA PE=4 SV=1;>tr|W8J898|W8J898_CAMJE N-acetylmuramoyl-L-alanine amidase OS=Campylobacter jejuni subsp. jejuni NCTC 1116
NaN	NaN	NaN	7	12	11	12	11	12	11				20	20	20	60.3	60.3	60.3	39.393	W8J7H2;W8J2X1;W8IYD2;W8IU76;W8IPT2;Q0P8Y6;E1PQZ4	W8J7H2;W8J2X1;W8IYD2;W8IU76;W8IPT2;Q0P8Y6;E1PQZ4	>tr|W8J7H2|W8J7H2_CAMJE 2-nitropropane dioxygenase OS=Campylobacter jejuni subsp. jejuni NCTC 11168-GSv GN=N920_06355 PE=4 SV=1;>tr|W8J2X1|W8J2X1_CAMJE 2-nitropropane dioxygenase OS=Campylobacter jejuni subsp. jejuni NCTC 11168-mfK12E5 GN=N918_06330 PE=4 S
NaN	NaN	NaN	7	13	16	13	16	13	16				24	24	24	66.3	66.3	66.3	45.395	E1PQZ5;W8JRJ1;W8JLL7;W8JGX4;W8ITI6;W8IP66;Q9PN27	E1PQZ5;W8JRJ1;W8JLL7;W8JGX4;W8ITI6;W8IP66;Q9PN27	>tr|E1PQZ5|E1PQZ5_CAMJM Tyrosine--tRNA ligase OS=Campylobacter jejuni subsp. jejuni serotype HS21 (strain M1 / 99/308) GN=tyrS PE=3 SV=1;>tr|W8JRJ1|W8JRJ1_CAMJE Tyrosine--tRNA ligase OS=Campylobacter jejuni subsp. jejuni NCTC 11168-GSv GN=tyrS PE=3 SV=1;>t
NaN	NaN	NaN	7	0	0	0	0	0	0				3	3	3	4.4	4.4	4.4	83.793	W8JHT9;W8JD61;W8JC54;W8J8R1;W8J6Y3;Q0P8Y4;E1PQZ6	W8JHT9;W8JD61;W8JC54;W8J8R1;W8J6Y3;Q0P8Y4;E1PQZ6	>tr|W8JHT9|W8JHT9_CAMJE Potassium-transporting ATPase subunit C OS=Campylobacter jejuni subsp. jejuni NCTC 11168-GSv GN=N920_06365 PE=3 SV=1;>tr|W8JD61|W8JD61_CAMJE Potassium-transporting ATPase subunit C OS=Campylobacter jejuni subsp. jejuni NCTC 11168-mf
NaN	NaN	NaN	7	3	3	3	3	3	3				4	4	4	55.4	55.4	55.4	8.3175	W8JDP3;W8J974;W8J4L1;W8J3V7;W8IZ57;Q9PN25;E1PQZ7	W8JDP3;W8J974;W8J4L1;W8J3V7;W8IZ57;Q9PN25;E1PQZ7	>tr|W8JDP3|W8JDP3_CAMJE DNA-directed RNA polymerase subunit omega OS=Campylobacter jejuni subsp. jejuni NCTC 11168-GSv GN=rpoZ PE=3 SV=1;>tr|W8J974|W8J974_CAMJE DNA-directed RNA polymerase subunit omega OS=Campylobacter jejuni subsp. jejuni NCTC 11168-mfK1
NaN	NaN	NaN	7	8	5	8	5	8	5				10	10	10	59	59	59	26.031	E1PQZ8;W8J8A3;W8J3Q0;W8IZN3;W8IZ33;W8IV49;Q9PN24	E1PQZ8;W8J8A3;W8J3Q0;W8IZN3;W8IZ33;W8IV49;Q9PN24	>tr|E1PQZ8|E1PQZ8_CAMJM Uridylate kinase OS=Campylobacter jejuni subsp. jejuni serotype HS21 (strain M1 / 99/308) GN=pyrH PE=3 SV=1;>tr|W8J8A3|W8J8A3_CAMJE Uridylate kinase OS=Campylobacter jejuni subsp. jejuni NCTC 11168-GSv GN=pyrH PE=3 SV=1;>tr|W8J3Q0|W
NaN	NaN	NaN	7	1	2	1	2	1	2				8	8	8	26.2	26.2	26.2	45.09	W8J7H8;W8J2X5;W8IYD7;W8IU80;W8IPT6;Q0P8Y1;E1PQZ9	W8J7H8;W8J2X5;W8IYD7;W8IU80;W8IPT6;Q0P8Y1;E1PQZ9	>tr|W8J7H8|W8J7H8_CAMJE Peptidase M23 OS=Campylobacter jejuni subsp. jejuni NCTC 11168-GSv GN=N920_06380 PE=4 SV=1;>tr|W8J2X5|W8J2X5_CAMJE Peptidase M23 OS=Campylobacter jejuni subsp. jejuni NCTC 11168-mfK12E5 GN=N918_06355 PE=4 SV=1;>tr|W8IYD7|W8IYD7_CAMJ
NaN	NaN	NaN	7	0	0	0	0	0	0				2	2	2	8.2	8.2	8.2	31.507	W8JRJ7;W8JLM3;W8JGX8;W8ITJ1;W8IP71;Q0P8Y0;E1PR00	W8JRJ7;W8JLM3;W8JGX8;W8ITJ1;W8IP71;Q0P8Y0;E1PR00	>tr|W8JRJ7|W8JRJ7_CAMJE Cell division protein FtsX OS=Campylobacter jejuni subsp. jejuni NCTC 11168-GSv GN=N920_06385 PE=4 SV=1;>tr|W8JLM3|W8JLM3_CAMJE Cell division protein FtsX OS=Campylobacter jejuni subsp. jejuni NCTC 11168-mfK12E5 GN=N918_06360 PE=4 S
NaN	NaN	NaN	7	4	2	4	2	4	2				11	11	11	52	52	52	24.954	W8JHU4;W8JD66;W8JC61;W8J8R3;W8J6Y7;Q0P8X9;E1PR01	W8JHU4;W8JD66;W8JC61;W8J8R3;W8J6Y7;Q0P8X9;E1PR01	>tr|W8JHU4|W8JHU4_CAMJE ABC transporter ATP-binding protein OS=Campylobacter jejuni subsp. jejuni NCTC 11168-GSv GN=N920_06390 PE=3 SV=1;>tr|W8JD66|W8JD66_CAMJE ABC transporter ATP-binding protein OS=Campylobacter jejuni subsp. jejuni NCTC 11168-mfK12E5 GN
NaN	NaN	NaN	7	0	0	0	0	0	0				3	3	3	7.9	7.9	7.9	46.214	E1PR02;W8JDP7;W8J977;W8J4L5;W8J3W3;W8IZ62;Q9PN20	E1PR02;W8JDP7;W8J977;W8J4L5;W8J3W3;W8IZ62;Q9PN20	>tr|E1PR02|E1PR02_CAMJM tRNA (guanine-N(7)-)-methyltransferase OS=Campylobacter jejuni subsp. jejuni serotype HS21 (strain M1 / 99/308) GN=trmB PE=3 SV=1;>tr|W8JDP7|W8JDP7_CAMJE tRNA (guanine-N(7)-)-methyltransferase OS=Campylobacter jejuni subsp. jejuni N
NaN	NaN	NaN	7	0	1	0	1	0	1				10	10	10	28.3	28.3	28.3	45.992	W8J8A9;W8J3Q5;W8IZN9;W8IZ39;W8IV54;E1PR03;Q0P8X7	W8J8A9;W8J3Q5;W8IZN9;W8IZ39;W8IV54;E1PR03;Q0P8X7	>tr|W8J8A9|W8J8A9_CAMJE Ferrous iron transporter A OS=Campylobacter jejuni subsp. jejuni NCTC 11168-GSv GN=N920_06400 PE=4 SV=1;>tr|W8J3Q5|W8J3Q5_CAMJE Ferrous iron transporter A OS=Campylobacter jejuni subsp. jejuni NCTC 11168-mfK12E5 GN=N918_06375 PE=4 S
NaN	NaN	NaN	7	0	0	0	0	0	0				3	3	3	16.7	16.7	16.7	23.684	W8JHU9;W8JD71;W8JC65;W8J8R6;W8J6Z1;Q0P8X3;E1PR07	W8JHU9;W8JD71;W8JC65;W8J8R6;W8J6Z1;Q0P8X3;E1PR07	>tr|W8JHU9|W8JHU9_CAMJE Potassium transporter OS=Campylobacter jejuni subsp. jejuni NCTC 11168-GSv GN=N920_06430 PE=4 SV=1;>tr|W8JD71|W8JD71_CAMJE Potassium transporter OS=Campylobacter jejuni subsp. jejuni NCTC 11168-mfK12E5 GN=N918_06405 PE=4 SV=1;>tr|W8
NaN	NaN	NaN	7	2	3	2	3	2	3				7	7	7	41.3	41.3	41.3	23.346	E1PR09;W8J8B4;W8J3Q9;W8IZP2;W8IZ43;W8IV59;Q9PN13	E1PR09;W8J8B4;W8J3Q9;W8IZP2;W8IZ43;W8IV59;Q9PN13	>tr|E1PR09|E1PR09_CAMJM Uracil phosphoribosyltransferase OS=Campylobacter jejuni subsp. jejuni serotype HS21 (strain M1 / 99/308) GN=upp PE=3 SV=1;>tr|W8J8B4|W8J8B4_CAMJE Uracil phosphoribosyltransferase OS=Campylobacter jejuni subsp. jejuni NCTC 11168-GSv
NaN	NaN	NaN	7	18	15	18	15	18	15				20	20	20	65	65	65	43.978	W8J7I6;W8J2Y2;W8IYE8;W8IU88;W8IPU6;Q0P8X0;E1PR10	W8J7I6;W8J2Y2;W8IYE8;W8IU88;W8IPU6;Q0P8X0;E1PR10	>tr|W8J7I6|W8J7I6_CAMJE Malate dehydrogenase OS=Campylobacter jejuni subsp. jejuni NCTC 11168-GSv GN=N920_06445 PE=3 SV=1;>tr|W8J2Y2|W8J2Y2_CAMJE Malate dehydrogenase OS=Campylobacter jejuni subsp. jejuni NCTC 11168-mfK12E5 GN=N918_06420 PE=3 SV=1;>tr|W8IY
35	35	1	1	21	22	21	22	1	1				35	35	1	71.1	71.1	3.9	53.059	E1PR11	E1PR11	>tr|E1PR11|E1PR11_CAMJM Glutamate--tRNA ligase OS=Campylobacter jejuni subsp. jejuni serotype HS21 (strain M1 / 99/308) GN=gltX2 PE=3 SV=1
NaN	NaN	NaN	7	8	6	8	6	8	6				12	12	12	50.2	50.2	50.2	30.971	E1PR12;W8JHV4;W8JD75;W8JC70;W8J8R9;W8J6Z7;Q0P8W8	E1PR12;W8JHV4;W8JD75;W8JC70;W8J8R9;W8J6Z7;Q0P8W8	>tr|E1PR12|E1PR12_CAMJM Probable periplasmic protein OS=Campylobacter jejuni subsp. jejuni serotype HS21 (strain M1 / 99/308) GN=CJM1_1271 PE=4 SV=1;>tr|W8JHV4|W8JHV4_CAMJE Uncharacterized protein OS=Campylobacter jejuni subsp. jejuni NCTC 11168-GSv GN=N92
NaN	NaN	NaN	7	7	10	7	10	7	10				18	18	18	57.1	57.1	57.1	49.147	E1PR13;W8JDQ6;W8J987;W8J4M1;W8J3X4;W8IZ71;Q0P8W7	E1PR13;W8JDQ6;W8J987;W8J4M1;W8J3X4;W8IZ71;Q0P8W7	>tr|E1PR13|E1PR13_CAMJM Biotin carboxylase OS=Campylobacter jejuni subsp. jejuni serotype HS21 (strain M1 / 99/308) GN=accC PE=4 SV=1;>tr|W8JDQ6|W8JDQ6_CAMJE Biotin carboxylase OS=Campylobacter jejuni subsp. jejuni NCTC 11168-GSv GN=N920_06460 PE=4 SV=1;>t
NaN	NaN	NaN	7	2	1	2	1	2	1				8	8	8	89.4	89.4	89.4	16.347	E1PR14;W8J8B9;W8J3R3;W8IZP9;W8IZ45;W8IV64;Q0P8W6	E1PR14;W8J8B9;W8J3R3;W8IZP9;W8IZ45;W8IV64;Q0P8W6	>tr|E1PR14|E1PR14_CAMJM Acetyl-CoA carboxylase, biotin carboxyl carrier protein OS=Campylobacter jejuni subsp. jejuni serotype HS21 (strain M1 / 99/308) GN=accB PE=4 SV=1;>tr|W8J8B9|W8J8B9_CAMJE Acetyl-CoA carboxylase OS=Campylobacter jejuni subsp. jejuni
5	5	1	1	3	2	3	2	0	1				5	5	1	37.1	37.1	6.5	20.719	E1PR15	E1PR15	>tr|E1PR15|E1PR15_CAMJM Deoxycytidine triphosphate deaminase OS=Campylobacter jejuni subsp. jejuni serotype HS21 (strain M1 / 99/308) GN=dcd PE=3 SV=1
NaN	NaN	NaN	7	16	15	16	15	16	15				20	20	20	67.4	67.4	67.4	37.367	E1PR16;W8JRL4;W8JLN6;W8JGY9;W8ITK8;W8IP82;Q0P8W4	E1PR16;W8JRL4;W8JLN6;W8JGY9;W8ITK8;W8IP82;Q0P8W4	>tr|E1PR16|E1PR16_CAMJM Polysaccharide biosynthesis protein OS=Campylobacter jejuni subsp. jejuni serotype HS21 (strain M1 / 99/308) GN=flmA PE=4 SV=1;>tr|W8JRL4|W8JRL4_CAMJE N-acetyl glucosamine/N-acetyl galactosamine epimerase OS=Campylobacter jejuni sub
NaN	NaN	NaN	7	4	8	4	8	4	8				17	17	17	39.3	39.3	39.3	55.356	W8JF20;W8J6E4;W8J1R7;W8J114;W8IW87;O52908;E1PNU4	W8JF20;W8J6E4;W8J1R7;W8J114;W8IW87;O52908;E1PNU4	>tr|W8JF20|W8JF20_CAMJE Flagellar biosynthesis regulator FlhF OS=Campylobacter jejuni subsp. jejuni NCTC 11168-GSv GN=N920_00330 PE=4 SV=1;>tr|W8J6E4|W8J6E4_CAMJE Flagellar biosynthesis regulator FlhF OS=Campylobacter jejuni subsp. jejuni NCTC 11168-mfK12E
NaN	NaN	NaN	6	9	6	0	0	0	0				19	1	1	41.9	2	2	57.845	W8JBR9;W8J1Q9;W8IXQ7;W8IWX0;W8IT52;P41258	W8JBR9;W8J1Q9;W8IXQ7;W8IWX0;W8IT52;P41258	>tr|W8JBR9|W8JBR9_CAMJE Lysine--tRNA ligase OS=Campylobacter jejuni subsp. jejuni NCTC 11168-GSv GN=lysS PE=3 SV=1;>tr|W8J1Q9|W8J1Q9_CAMJE Lysine--tRNA ligase OS=Campylobacter jejuni subsp. jejuni NCTC 11168-mfK12E5 GN=lysS PE=3 SV=1;>tr|W8IXQ7|W8IXQ7_CAMJ
NaN	NaN	NaN	7	6	8	1	1	0	0				11	1	0	24	4.2	0	59.185	W8JIF4;W8JDP9;W8J9Y1;W8J4C8;W8IQK8;P56964;A8U4S7	W8JIF4;W8JDP9;W8J9Y1;W8J4C8;W8IQK8;P56964;A8U4S7	>tr|W8JIF4|W8JIF4_CAMJE Flagellin OS=Campylobacter jejuni subsp. jejuni NCTC 11168-mcK12E5 GN=N917_06685 PE=4 SV=1;>tr|W8JDP9|W8JDP9_CAMJE Flagellin OS=Campylobacter jejuni subsp. jejuni NCTC 11168-Kf1 GN=N919_06690 PE=4 SV=1;>tr|W8J9Y1|W8J9Y1_CAMJE Flagel
NaN	NaN	NaN	7	20	10	20	10	2	3				31	31	9	57.5	57.5	17.7	91.918	W8J8J0;W8J3W2;W8IZ82;W8IV80;W8IQP9;Q0P7Q2;E1PNR7	W8J8J0;W8J3W2;W8IZ82;W8IV80;W8IQP9;Q0P7Q2	>tr|W8J8J0|W8J8J0_CAMJE Flagellar hook protein FlgE OS=Campylobacter jejuni subsp. jejuni NCTC 11168-GSv GN=N920_08665 PE=4 SV=1;>tr|W8J3W2|W8J3W2_CAMJE Flagellar hook protein FlgE OS=Campylobacter jejuni subsp. jejuni NCTC 11168-mfK12E5 GN=N918_08640 PE=4
NaN	NaN	NaN	6	2	2	2	2	1	0				5	5	1	29.5	29.5	4.5	20.768	W8JIL4;W8JDX4;W8JA45;W8J4I5;W8IQS0;Q0P7R6	W8JIL4;W8JDX4;W8JA45;W8J4I5;W8IQS0;Q0P7R6	>tr|W8JIL4|W8JIL4_CAMJE Acetyltransferase OS=Campylobacter jejuni subsp. jejuni NCTC 11168-mcK12E5 GN=N917_08575 PE=4 SV=1;>tr|W8JDX4|W8JDX4_CAMJE Acetyltransferase OS=Campylobacter jejuni subsp. jejuni NCTC 11168-Kf1 GN=N919_08580 PE=4 SV=1;>tr|W8JA45|W8J
NaN	NaN	NaN	7	0	0	0	0	0	0				3	3	3	17.4	17.4	17.4	20.197	W8JSH3;W8JMM7;W8JHS2;W8IUH6;W8IQ16;Q0P7R9;E1PNQ5	W8JSH3;W8JMM7;W8JHS2;W8IUH6;W8IQ16;Q0P7R9;E1PNQ5	>tr|W8JSH3|W8JSH3_CAMJE Purine nucleoside phosphorylase OS=Campylobacter jejuni subsp. jejuni NCTC 11168-GSv GN=N920_08560 PE=4 SV=1;>tr|W8JMM7|W8JMM7_CAMJE Purine nucleoside phosphorylase OS=Campylobacter jejuni subsp. jejuni NCTC 11168-mfK12E5 GN=N918_08
NaN	NaN	NaN	7	2	4	2	4	1	1				9	9	2	46.4	46.4	7.6	30.941	W8J8F6;W8J3P3;W8IZ40;W8IV46;W8IQI0;Q0P7U6;E1PND4	W8J8F6;W8J3P3;W8IZ40;W8IV46;W8IQI0;Q0P7U6	>tr|W8J8F6|W8J8F6_CAMJE Biotin synthase OS=Campylobacter jejuni subsp. jejuni NCTC 11168-GSv GN=bioB PE=3 SV=1;>tr|W8J3P3|W8J3P3_CAMJE Biotin synthase OS=Campylobacter jejuni subsp. jejuni NCTC 11168-mfK12E5 GN=bioB PE=3 SV=1;>tr|W8IZ40|W8IZ40_CAMJE Biotin
NaN	NaN	NaN	7	13	5	13	5	13	5				18	18	18	57.8	57.8	57.8	48.025	W8JEK4;W8JA10;W8J5A7;W8J4S4;W8IZZ9;Q0P7U8;E1PND2	W8JEK4;W8JA10;W8J5A7;W8J4S4;W8IZZ9;Q0P7U8;E1PND2	>tr|W8JEK4|W8JEK4_CAMJE Citrate synthase OS=Campylobacter jejuni subsp. jejuni NCTC 11168-GSv GN=gltA PE=3 SV=1;>tr|W8JA10|W8JA10_CAMJE Citrate synthase OS=Campylobacter jejuni subsp. jejuni NCTC 11168-mfK12E5 GN=gltA PE=3 SV=1;>tr|W8J5A7|W8J5A7_CAMJE Citr
NaN	NaN	NaN	6	6	1	0	0	0	0				18	1	1	35.4	2.2	2.2	69.636	W8J960;W8J4E2;W8J0G7;W8IZR7;W8IVU5;Q0P7Y3	W8J960;W8J4E2;W8J0G7;W8IZR7;W8IVU5;Q0P7Y3	>tr|W8J960|W8J960_CAMJE Transketolase OS=Campylobacter jejuni subsp. jejuni NCTC 11168-GSv GN=N920_08210 PE=3 SV=1;>tr|W8J4E2|W8J4E2_CAMJE Transketolase OS=Campylobacter jejuni subsp. jejuni NCTC 11168-mfK12E5 GN=N918_08185 PE=3 SV=1;>tr|W8J0G7|W8J0G7_CAMJ
NaN	NaN	NaN	6	5	14	1	1	1	1				16	1	1	55.5	6.9	6.9	41.375	W8JIM8;W8JDW0;W8JCX3;W8J9D9;W8J7P9;Q0P7Y5	W8JIM8;W8JDW0;W8JCX3;W8J9D9;W8J7P9;Q0P7Y5	>tr|W8JIM8|W8JIM8_CAMJE Peptide-binding protein OS=Campylobacter jejuni subsp. jejuni NCTC 11168-GSv GN=N920_08200 PE=4 SV=1;>tr|W8JDW0|W8JDW0_CAMJE Peptide-binding protein OS=Campylobacter jejuni subsp. jejuni NCTC 11168-mfK12E5 GN=N918_08175 PE=4 SV=1;>t
NaN	NaN	NaN	6	1	3	1	3	1	1				8	8	1	25.1	25.1	4.1	44.401	W8JS97;W8JM99;W8JHI5;W8IUA6;W8IPR8;Q0P819	W8JS97;W8JM99;W8JHI5;W8IUA6;W8IPR8;Q0P819	>tr|W8JS97|W8JS97_CAMJE Sulfate adenylyltransferase OS=Campylobacter jejuni subsp. jejuni NCTC 11168-GSv GN=N920_08010 PE=4 SV=1;>tr|W8JM99|W8JM99_CAMJE Sulfate adenylyltransferase OS=Campylobacter jejuni subsp. jejuni NCTC 11168-mfK12E5 GN=N918_07985 PE=4
NaN	NaN	NaN	6	1	0	1	0	1	0				2	2	2	7.9	7.9	7.9	37.194	W8J919;W8J4A8;W8J0D7;W8IZN7;W8IVQ8;Q0P826	W8J919;W8J4A8;W8J0D7;W8IZN7;W8IVQ8;Q0P826	>tr|W8J919|W8J919_CAMJE HrgA protein OS=Campylobacter jejuni subsp. jejuni NCTC 11168-GSv GN=N920_07975 PE=4 SV=1;>tr|W8J4A8|W8J4A8_CAMJE HrgA protein OS=Campylobacter jejuni subsp. jejuni NCTC 11168-mfK12E5 GN=N918_07950 PE=4 SV=1;>tr|W8J0D7|W8J0D7_CAMJE
NaN	NaN	NaN	7	0	1	0	1	0	1				3	3	3	12.9	12.9	12.9	31.281	W8JS75;W8JM65;W8JHF6;W8IU85;W8IPN8;Q0P851;E1PMS7	W8JS75;W8JM65;W8JHF6;W8IU85;W8IPN8;Q0P851;E1PMS7	>tr|W8JS75|W8JS75_CAMJE NADH-quinone oxidoreductase OS=Campylobacter jejuni subsp. jejuni NCTC 11168-GSv GN=N920_07850 PE=3 SV=1;>tr|W8JM65|W8JM65_CAMJE NADH-quinone oxidoreductase OS=Campylobacter jejuni subsp. jejuni NCTC 11168-mfK12E5 GN=N918_07825 PE=3
NaN	NaN	NaN	6	1	0	1	0	0	0				16	16	0	19.5	19.5	0	103.95	Q0P8A7;W8JE82;W8J9L9;W8J4Y7;W8J4G2;W8IZL6	Q0P8A7;W8JE82;W8J9L9;W8J4Y7;W8J4G2;W8IZL6	>tr|Q0P8A7|Q0P8A7_CAMJE Putative formate dehydrogenase large subunit (Selenocysteine containing) OS=Campylobacter jejuni subsp. jejuni serotype O:2 (strain NCTC 11168) GN=fdhA PE=4 SV=2;>tr|W8JE82|W8JE82_CAMJE Formate dehydrogenase OS=Campylobacter jejuni
NaN	NaN	NaN	7	2	0	2	0	2	0				7	7	7	10.7	10.7	10.7	90.323	W8JDY7;W8J9F2;W8J4T6;W8J463;W8IZF3;Q0P8J6;E1PMJ3	W8JDY7;W8J9F2;W8J4T6;W8J463;W8IZF3;Q0P8J6;E1PMJ3	>tr|W8JDY7|W8JDY7_CAMJE Uncharacterized protein OS=Campylobacter jejuni subsp. jejuni NCTC 11168-GSv GN=N920_07085 PE=4 SV=1;>tr|W8J9F2|W8J9F2_CAMJE Uncharacterized protein OS=Campylobacter jejuni subsp. jejuni NCTC 11168-mfK12E5 GN=N918_07060 PE=4 SV=1;>t
NaN	NaN	NaN	6	0	0	0	0	0	0				4	4	4	8.1	8.1	8.1	73.293	W8JFA5;W8J577;W8IZY3;W8IV48;W8IR74;Q0P8S2	W8JFA5;W8J577;W8IZY3;W8IV48;W8IR74;Q0P8S2	>tr|W8JFA5|W8JFA5_CAMJE PseE protein OS=Campylobacter jejuni subsp. jejuni NCTC 11168-GSv GN=N920_06700 PE=4 SV=1;>tr|W8J577|W8J577_CAMJE PseE protein OS=Campylobacter jejuni subsp. jejuni NCTC 11168-mfK12E5 GN=N918_06675 PE=4 SV=1;>tr|W8IZY3|W8IZY3_CAMJE
NaN	NaN	NaN	6	1	1	1	0	1	0				7	1	1	29.4	3.7	3.7	43.687	W8J7L0;W8J2Z6;W8IYG9;W8IUA3;W8IPW2;Q0P8U1	W8J7L0;W8J2Z6;W8IYG9;W8IUA3;W8IPW2;Q0P8U1	>tr|W8J7L0|W8J7L0_CAMJE Pseudaminic acid biosynthesis PseA protein OS=Campylobacter jejuni subsp. jejuni NCTC 11168-GSv GN=N920_06590 PE=4 SV=1;>tr|W8J2Z6|W8J2Z6_CAMJE Pseudaminic acid biosynthesis PseA protein OS=Campylobacter jejuni subsp. jejuni NCTC 11
NaN	NaN	NaN	6	2	3	1	1	1	1				5	1	1	14.9	3.3	3.3	61.648	W8JN44;W8JA58;W8J8Z0;W8J170;W8J0K3;Q0P978	W8JN44;W8JA58;W8J8Z0;W8J170;W8J0K3;Q0P978	>tr|W8JN44|W8JN44_CAMJE Highly acidic protein OS=Campylobacter jejuni subsp. jejuni NCTC 11168-mfK12E5 GN=N918_05865 PE=4 SV=1;>tr|W8JA58|W8JA58_CAMJE Highly acidic protein OS=Campylobacter jejuni subsp. jejuni NCTC 11168-mcK12E5 GN=N917_05870 PE=4 SV=1;>t
NaN	NaN	NaN	8	15	14	15	14	15	14				22	22	22	50	50	50	48.668	W8J804;W8J3F5;W8IZC4;W8IYN5;W8IUU4;Q0P9A0;E1PQD5;E1PQD4	W8J804;W8J3F5;W8IZC4;W8IYN5;W8IUU4;Q0P9A0;E1PQD5	>tr|W8J804|W8J804_CAMJE Transcription termination factor Rho OS=Campylobacter jejuni subsp. jejuni NCTC 11168-GSv GN=rho PE=3 SV=1;>tr|W8J3F5|W8J3F5_CAMJE Transcription termination factor Rho OS=Campylobacter jejuni subsp. jejuni NCTC 11168-mfK12E5 GN=rho
NaN	NaN	NaN	6	10	7	0	0	0	0				16	1	1	47.8	2.8	2.8	48.35	W8JR41;W8JCU0;W8JBR4;W8J875;W8J6L0;Q0P9E4	W8JR41;W8JCU0;W8JBR4;W8J875;W8J6L0;Q0P9E4	>tr|W8JR41|W8JR41_CAMJE Chemotaxis protein OS=Campylobacter jejuni subsp. jejuni NCTC 11168-GSv GN=N920_05555 PE=4 SV=1;>tr|W8JCU0|W8JCU0_CAMJE Chemotaxis protein OS=Campylobacter jejuni subsp. jejuni NCTC 11168-mfK12E5 GN=N918_05530 PE=4 SV=1;>tr|W8JBR4|W
NaN	NaN	NaN	7	0	2	0	2	0	2				2	2	2	18	18	18	22.965	W8JDA8;W8J3C7;W8IZ89;W8IYK1;W8IUR1;Q0P9E8;E1PQ29	W8JDA8;W8J3C7;W8IZ89;W8IYK1;W8IUR1;Q0P9E8;E1PQ29	>tr|W8JDA8|W8JDA8_CAMJE Thioredoxin OS=Campylobacter jejuni subsp. jejuni NCTC 11168-GSv GN=N920_05535 PE=4 SV=1;>tr|W8J3C7|W8J3C7_CAMJE Thioredoxin OS=Campylobacter jejuni subsp. jejuni NCTC 11168-mfK12E5 GN=N918_05510 PE=4 SV=1;>tr|W8IZ89|W8IZ89_CAMJE Th
NaN	NaN	NaN	6	16	18	16	18	1	2				21	21	2	54	54	10.3	43.654	W8JD99;W8J3B9;W8IZ79;W8IYI9;W8IUQ3;Q0P9F8	W8JD99;W8J3B9;W8IZ79;W8IYI9;W8IUQ3;Q0P9F8	>tr|W8JD99|W8JD99_CAMJE S-adenosylmethionine synthetase OS=Campylobacter jejuni subsp. jejuni NCTC 11168-GSv GN=N920_05485 PE=3 SV=1;>tr|W8J3B9|W8J3B9_CAMJE S-adenosylmethionine synthetase OS=Campylobacter jejuni subsp. jejuni NCTC 11168-mfK12E5 GN=N918_05
1	1	1	1	1	0	1	0	1	0				1	1	1	2.5	2.5	2.5	46.064	Q0P9G6	Q0P9G6	>tr|Q0P9G6|Q0P9G6_CAMJE Folylpolyglutamate synthase/dihydrofolate synthase OS=Campylobacter jejuni subsp. jejuni serotype O:2 (strain NCTC 11168) GN=folC PE=4 SV=1
NaN	NaN	NaN	6	1	1	1	1	0	0				20	20	2	24.2	24.2	3.3	112.72	W8JD92;W8J3B2;W8IZ68;W8IYH7;W8IUP5;Q0P9G9	W8JD92;W8J3B2;W8IZ68;W8IYH7;W8IUP5;Q0P9G9	>tr|W8JD92|W8JD92_CAMJE Transcription-repair-coupling factor OS=Campylobacter jejuni subsp. jejuni NCTC 11168-GSv GN=mfd PE=3 SV=1;>tr|W8J3B2|W8J3B2_CAMJE Transcription-repair-coupling factor OS=Campylobacter jejuni subsp. jejuni NCTC 11168-mfK12E5 GN=mfd
NaN	NaN	NaN	7	1	0	1	0	1	0				4	4	4	14.7	14.7	14.7	34.176	W8JH70;W8J8H8;W8J3U4;W8J380;W8IYG8;Q0P9Q2;E1PPB8	W8JH70;W8J8H8;W8J3U4;W8J380;W8IYG8;Q0P9Q2;E1PPB8	>tr|W8JH70|W8JH70_CAMJE LysR family transcriptional regulator OS=Campylobacter jejuni subsp. jejuni NCTC 11168-GSv GN=N920_05005 PE=4 SV=1;>tr|W8J8H8|W8J8H8_CAMJE LysR family transcriptional regulator OS=Campylobacter jejuni subsp. jejuni NCTC 11168-mfK12E
NaN	NaN	NaN	6	5	5	5	5	0	0				11	11	1	29.1	29.1	2.4	47.442	W8JKV2;W8JG59;W8J6W1;W8ISW1;W8INF4;Q0P9S2	W8JKV2;W8JG59;W8J6W1;W8ISW1;W8INF4;Q0P9S2	>tr|W8JKV2|W8JKV2_CAMJE Aminoacyl-histidine dipeptidase OS=Campylobacter jejuni subsp. jejuni NCTC 11168-mfK12E5 GN=N918_04880 PE=4 SV=1;>tr|W8JG59|W8JG59_CAMJE Aminoacyl-histidine dipeptidase OS=Campylobacter jejuni subsp. jejuni NCTC 11168-mcK12E5 GN=N91
NaN	NaN	NaN	6	3	4	0	0	0	0				8	1	1	16	1.6	1.6	82.05	W8JKL5;W8JFZ6;W8J6P0;W8ISR0;W8IN78;Q0PA11	W8JKL5;W8JFZ6;W8J6P0;W8ISR0;W8IN78;Q0PA11	>tr|W8JKL5|W8JKL5_CAMJE Lagellar hook-associated protein FlgL OS=Campylobacter jejuni subsp. jejuni NCTC 11168-mfK12E5 GN=N918_04380 PE=4 SV=1;>tr|W8JFZ6|W8JFZ6_CAMJE Lagellar hook-associated protein FlgL OS=Campylobacter jejuni subsp. jejuni NCTC 11168-mc
NaN	NaN	NaN	6	0	4	0	0	0	0				5	1	1	76.8	28.2	28.2	15.545	W8JJ57;W8JAJ3;W8J0C2;W8IUV5;W8IR12;Q0PA31	W8JJ57;W8JAJ3;W8J0C2;W8IUV5;W8IR12;Q0PA31	>tr|W8JJ57|W8JJ57_CAMJE Uncharacterized protein OS=Campylobacter jejuni subsp. jejuni NCTC 11168-GSv GN=N920_04285 PE=4 SV=1;>tr|W8JAJ3|W8JAJ3_CAMJE Uncharacterized protein OS=Campylobacter jejuni subsp. jejuni NCTC 11168-mfK12E5 GN=N918_04260 PE=4 SV=1;>t
NaN	NaN	NaN	6	0	2	0	0	0	0				9	1	1	24.1	4.9	4.9	43.399	W8JQM9;W8JC71;W8JAV4;W8J7N0;W8J5U9;Q0PA33	W8JQM9;W8JC71;W8JAV4;W8J7N0;W8J5U9;Q0PA33	>tr|W8JQM9|W8JQM9_CAMJE Molybdopterin biosynthesis protein MoeA OS=Campylobacter jejuni subsp. jejuni NCTC 11168-GSv GN=N920_04275 PE=4 SV=1;>tr|W8JC71|W8JC71_CAMJE Molybdopterin biosynthesis protein MoeA OS=Campylobacter jejuni subsp. jejuni NCTC 11168-mf
NaN	NaN	NaN	6	1	5	1	5	1	0				10	10	1	21.3	21.3	1.7	63.326	W8JGU0;W8J849;W8J3H9;W8J2V4;W8IY49;Q0PA47	W8JGU0;W8J849;W8J3H9;W8J2V4;W8IY49;Q0PA47	>tr|W8JGU0|W8JGU0_CAMJE Lytic transglycosylase OS=Campylobacter jejuni subsp. jejuni NCTC 11168-GSv GN=N920_04205 PE=4 SV=1;>tr|W8J849|W8J849_CAMJE Lytic transglycosylase OS=Campylobacter jejuni subsp. jejuni NCTC 11168-mfK12E5 GN=N918_04180 PE=4 SV=1;>tr|
NaN	NaN	NaN	6	29	30	0	0	0	0				42	3	3	61	5.4	5.4	92.792	W8JKI3;W8JFW4;W8J6H1;W8ISK7;W8IN41;Q0PA55	W8JKI3;W8JFW4;W8J6H1;W8ISK7;W8IN41;Q0PA55	>tr|W8JKI3|W8JKI3_CAMJE Aconitate hydratase 2 OS=Campylobacter jejuni subsp. jejuni NCTC 11168-mfK12E5 GN=N918_04140 PE=3 SV=1;>tr|W8JFW4|W8JFW4_CAMJE Aconitate hydratase 2 OS=Campylobacter jejuni subsp. jejuni NCTC 11168-mcK12E5 GN=N917_04145 PE=3 SV=1;>t
NaN	NaN	NaN	6	0	1	0	1	0	1				3	3	3	21.2	21.2	21.2	16.388	W8J7A0;W8J1T1;W8IX95;W8IT61;W8INT7;Q0PA61	W8J7A0;W8J1T1;W8IX95;W8IT61;W8INT7;Q0PA61	>tr|W8J7A0|W8J7A0_CAMJE CoA-binding protein OS=Campylobacter jejuni subsp. jejuni NCTC 11168-GSv GN=N920_04135 PE=4 SV=1;>tr|W8J1T1|W8J1T1_CAMJE CoA-binding protein OS=Campylobacter jejuni subsp. jejuni NCTC 11168-mfK12E5 GN=N918_04110 PE=4 SV=1;>tr|W8IX95
NaN	NaN	NaN	6	0	0	0	0	0	0				1	1	1	16	16	16	9.5628	W8J769;W8J1Q2;W8IX72;W8IT19;W8INQ3;Q0PAA3	W8J769;W8J1Q2;W8IX72;W8IT19;W8INQ3;Q0PAA3	>tr|W8J769|W8J769_CAMJE Uncharacterized protein OS=Campylobacter jejuni subsp. jejuni NCTC 11168-GSv GN=N920_03940 PE=4 SV=1;>tr|W8J1Q2|W8J1Q2_CAMJE Uncharacterized protein OS=Campylobacter jejuni subsp. jejuni NCTC 11168-mfK12E5 GN=N918_03915 PE=4 SV=1;>t
NaN	NaN	NaN	6	9	8	0	0	0	0				15	1	1	50.7	3.6	3.6	49.756	W8JQ97;W8JBW5;W8JAE8;W8J7D3;W8J5J8;Q0PAG3	W8JQ97;W8JBW5;W8JAE8;W8J7D3;W8J5J8;Q0PAG3	>tr|W8JQ97|W8JQ97_CAMJE Phospho-2-dehydro-3-deoxyheptonate aldolase OS=Campylobacter jejuni subsp. jejuni NCTC 11168-GSv GN=N920_03590 PE=4 SV=1;>tr|W8JBW5|W8JBW5_CAMJE Phospho-2-dehydro-3-deoxyheptonate aldolase OS=Campylobacter jejuni subsp. jejuni NCTC
NaN	NaN	NaN	7	0	0	0	0	0	0				5	1	1	11.9	2.8	2.8	57.506	W8J700;W8J1J9;W8IX21;W8ISV3;W8INK1;Q0PAI5;Q46115	W8J700;W8J1J9;W8IX21;W8ISV3;W8INK1;Q0PAI5	>tr|W8J700|W8J700_CAMJE Peptidyl-prolyl cis-trans isomerase OS=Campylobacter jejuni subsp. jejuni NCTC 11168-GSv GN=N920_03480 PE=4 SV=1;>tr|W8J1J9|W8J1J9_CAMJE Peptidyl-prolyl cis-trans isomerase OS=Campylobacter jejuni subsp. jejuni NCTC 11168-mfK12E5 GN
NaN	NaN	NaN	6	0	0	0	0	0	0				1	1	1	4.2	4.2	4.2	37.221	W8JGG9;W8J7U7;W8J378;W8J2H7;W8IXR7;Q0PAI7	W8JGG9;W8J7U7;W8J378;W8J2H7;W8IXR7;Q0PAI7	>tr|W8JGG9|W8JGG9_CAMJE Membrane protein OS=Campylobacter jejuni subsp. jejuni NCTC 11168-GSv GN=N920_03470 PE=4 SV=1;>tr|W8J7U7|W8J7U7_CAMJE Membrane protein OS=Campylobacter jejuni subsp. jejuni NCTC 11168-mfK12E5 GN=N918_03445 PE=4 SV=1;>tr|W8J378|W8J37
NaN	NaN	NaN	6	34	35	1	2	1	2				41	2	2	63.9	3.8	3.8	82.33	Q0PAY5;W8J6L6;W8J1A9;W8IWK8;W8ISI9;W8IN80	Q0PAY5;W8J6L6;W8J1A9;W8IWK8;W8ISI9;W8IN80	>tr|Q0PAY5|Q0PAY5_CAMJE Isocitrate dehydrogenase OS=Campylobacter jejuni subsp. jejuni serotype O:2 (strain NCTC 11168) GN=icd PE=4 SV=1;>tr|W8J6L6|W8J6L6_CAMJE Isocitrate dehydrogenase OS=Campylobacter jejuni subsp. jejuni NCTC 11168-GSv GN=N920_02655 PE=
NaN	NaN	NaN	6	16	18	1	0	1	0				19	1	1	71.2	7.9	7.9	40.515	W8JFZ9;W8J7D4;W8J2J6;W8J1Y5;W8IXA7;Q0PB65	W8JFZ9;W8J7D4;W8J2J6;W8J1Y5;W8IXA7;Q0PB65	>tr|W8JFZ9|W8JFZ9_CAMJE Chemotaxis protein OS=Campylobacter jejuni subsp. jejuni NCTC 11168-GSv GN=N920_02210 PE=4 SV=1;>tr|W8J7D4|W8J7D4_CAMJE Chemotaxis protein OS=Campylobacter jejuni subsp. jejuni NCTC 11168-mfK12E5 GN=N918_02210 PE=4 SV=1;>tr|W8J2J6|W
NaN	NaN	NaN	6	7	6	0	1	0	1				12	1	1	54.7	4.9	4.9	26.46	W8JFZ0;W8J7B6;W8J2I8;W8J1X5;W8IXA0;Q0PB75	W8JFZ0;W8J7B6;W8J2I8;W8J1X5;W8IXA0;Q0PB75	>tr|W8JFZ0|W8JFZ0_CAMJE 3-ketoacyl-ACP reductase OS=Campylobacter jejuni subsp. jejuni NCTC 11168-GSv GN=N920_02160 PE=3 SV=1;>tr|W8J7B6|W8J7B6_CAMJE 3-ketoacyl-ACP reductase OS=Campylobacter jejuni subsp. jejuni NCTC 11168-mfK12E5 GN=N918_02160 PE=3 SV=1;
NaN	NaN	NaN	6	2	3	0	0	0	0				11	2	2	40.3	6.7	6.7	40.477	W8J667;W8J0P9;W8IW13;W8IS36;W8IML0;Q0PBJ3	W8J667;W8J0P9;W8IW13;W8IS36;W8IML0;Q0PBJ3	>tr|W8J667|W8J667_CAMJE Chloride transporter OS=Campylobacter jejuni subsp. jejuni NCTC 11168-GSv GN=N920_01535 PE=4 SV=1;>tr|W8J0P9|W8J0P9_CAMJE Chloride transporter OS=Campylobacter jejuni subsp. jejuni NCTC 11168-mfK12E5 GN=N918_01535 PE=4 SV=1;>tr|W8IW
NaN	NaN	NaN	7	0	1	0	0	0	0				6	5	5	12.9	11	11	48.668	W8JJ90;W8JEM2;W8J5B8;W8IRH3;W8ILY1;Q0PBK2;E1PQ13	W8JJ90;W8JEM2;W8J5B8;W8IRH3;W8ILY1;Q0PBK2;E1PQ13	>tr|W8JJ90|W8JJ90_CAMJE Adenosylmethionine-8-amino-7-oxononanoate aminotransferase OS=Campylobacter jejuni subsp. jejuni NCTC 11168-mfK12E5 GN=N918_01490 PE=3 SV=1;>tr|W8JEM2|W8JEM2_CAMJE Adenosylmethionine-8-amino-7-oxononanoate aminotransferase OS=Campyl
NaN	NaN	NaN	6	5	5	5	5	0	0				13	13	3	44.4	44.4	6.3	29.75	W8JJ48;W8JEI3;W8J573;W8IRE7;W8ILT9;Q0PBQ0	W8JJ48;W8JEI3;W8J573;W8IRE7;W8ILT9;Q0PBQ0	>tr|W8JJ48|W8JJ48_CAMJE Exodeoxyribonuclease III OS=Campylobacter jejuni subsp. jejuni NCTC 11168-mfK12E5 GN=N918_01235 PE=4 SV=1;>tr|W8JEI3|W8JEI3_CAMJE Exodeoxyribonuclease III OS=Campylobacter jejuni subsp. jejuni NCTC 11168-mcK12E5 GN=N917_01235 PE=4 S
NaN	NaN	NaN	6	11	10	0	0	0	0				19	1	1	57.2	4	4	45.354	W8JFA1;W8J6K7;W8J1W9;W8J192;W8IWG9;Q0PBY7	W8JFA1;W8J6K7;W8J1W9;W8J192;W8IWG9;Q0PBY7	>tr|W8JFA1|W8JFA1_CAMJE Aspartate aminotransferase OS=Campylobacter jejuni subsp. jejuni NCTC 11168-GSv GN=N920_00745 PE=4 SV=1;>tr|W8J6K7|W8J6K7_CAMJE Aspartate aminotransferase OS=Campylobacter jejuni subsp. jejuni NCTC 11168-mfK12E5 GN=N918_00745 PE=4 S
NaN	NaN	NaN	6	4	4	0	0	0	0				14	4	0	35.8	11.2	0	72.361	W8JIV4;W8JE80;W8J9M7;W8J4X8;W8J067;Q0PBZ3	W8JIV4;W8JE80;W8J9M7;W8J4X8;W8J067;Q0PBZ3	>tr|W8JIV4|W8JIV4_CAMJE Chemotaxis protein OS=Campylobacter jejuni subsp. jejuni NCTC 11168-GSv GN=N920_00715 PE=4 SV=1;>tr|W8JE80|W8JE80_CAMJE Chemotaxis protein OS=Campylobacter jejuni subsp. jejuni NCTC 11168-mfK12E5 GN=N918_00715 PE=4 SV=1;>tr|W8J9M7|W
NaN	NaN	NaN	7	0	0	0	0	0	0				4	4	4	24.8	24.8	24.8	15.214	W8JB59;W8J153;W8IX48;W8IWD4;W8ISJ3;Q0PC04;E1PP59	W8JB59;W8J153;W8IX48;W8IWD4;W8ISJ3;Q0PC04;E1PP59	>tr|W8JB59|W8JB59_CAMJE Glycoprotease OS=Campylobacter jejuni subsp. jejuni NCTC 11168-GSv GN=N920_00660 PE=4 SV=1;>tr|W8J153|W8J153_CAMJE Glycoprotease OS=Campylobacter jejuni subsp. jejuni NCTC 11168-mfK12E5 GN=N918_00660 PE=4 SV=1;>tr|W8IX48|W8IX48_CAMJ
NaN	NaN	NaN	8	3	4	3	4	3	4				6	6	6	28.9	28.9	28.9	31.023	W8JF14;W8J6E1;W8J1R3;W8J110;W8IW80;Q0PC74;E1PNT8;E1PNT9	W8JF14;W8J6E1;W8J1R3;W8J110;W8IW80;Q0PC74;E1PNT8	>tr|W8JF14|W8JF14_CAMJE Flagellar motor switch protein FliY OS=Campylobacter jejuni subsp. jejuni NCTC 11168-GSv GN=N920_00305 PE=4 SV=1;>tr|W8J6E1|W8J6E1_CAMJE Flagellar motor switch protein FliY OS=Campylobacter jejuni subsp. jejuni NCTC 11168-mfK12E5 GN
NaN	NaN	NaN	7	3	1	3	1	3	1				17	17	10	30.5	30.5	17.6	67.709	W8JNJ7;W8JAH9;W8J8V2;W8J5W3;W8J3W7;Q0PC85;E1PNS8	W8JNJ7;W8JAH9;W8J8V2;W8J5W3;W8J3W7;Q0PC85	>tr|W8JNJ7|W8JNJ7_CAMJE Flagellar hook-length control protein OS=Campylobacter jejuni subsp. jejuni NCTC 11168-GSv GN=N920_00220 PE=4 SV=1;>tr|W8JAH9|W8JAH9_CAMJE Flagellar hook-length control protein OS=Campylobacter jejuni subsp. jejuni NCTC 11168-mfK12E
NaN	NaN	NaN	7	0	0	0	0	0	0				3	3	3	27.2	27.2	27.2	13.243	W8JGC7;W8J7Q5;W8J2Z5;W8J2D4;W8IXM0;Q9PHP0;E1PM37	W8JGC7;W8J7Q5;W8J2Z5;W8J2D4;W8IXM0;Q9PHP0;E1PM37	>tr|W8JGC7|W8JGC7_CAMJE Probable hydrogenase nickel incorporation protein HypA OS=Campylobacter jejuni subsp. jejuni NCTC 11168-GSv GN=hypA PE=3 SV=1;>tr|W8J7Q5|W8J7Q5_CAMJE Probable hydrogenase nickel incorporation protein HypA OS=Campylobacter jejuni sub
NaN	NaN	NaN	7	0	0	0	0	0	0				8	8	8	43	43	43	26.516	W8JFP6;W8J6Z2;W8J293;W8J1Q0;W8IWW2;Q9PIH5;E1PQ79	W8JFP6;W8J6Z2;W8J293;W8J1Q0;W8IWW2;Q9PIH5;E1PQ79	>tr|W8JFP6|W8JFP6_CAMJE Ubiquinone/menaquinone biosynthesis C-methyltransferase UbiE OS=Campylobacter jejuni subsp. jejuni NCTC 11168-GSv GN=ubiE PE=3 SV=1;>tr|W8J6Z2|W8J6Z2_CAMJE Ubiquinone/menaquinone biosynthesis C-methyltransferase UbiE OS=Campylobacte
NaN	NaN	NaN	6	5	8	1	1	1	1				14	3	3	39.6	9.3	9.3	41.368	W8JJA0;W8JEN1;W8J5C8;W8IRI1;W8ILZ2;Q9PII2	W8JJA0;W8JEN1;W8J5C8;W8IRI1;W8ILZ2;Q9PII2	>tr|W8JJA0|W8JJA0_CAMJE Histidinol-phosphate aminotransferase OS=Campylobacter jejuni subsp. jejuni NCTC 11168-mfK12E5 GN=hisC PE=3 SV=1;>tr|W8JEN1|W8JEN1_CAMJE Histidinol-phosphate aminotransferase OS=Campylobacter jejuni subsp. jejuni NCTC 11168-mcK12E5
NaN	NaN	NaN	7	4	3	4	3	4	3				10	10	10	35	35	35	28.65	W8JP79;W8JAX7;W8J9G3;W8J6B2;W8J4F3;Q9PIM1;E1PPY5	W8JP79;W8JAX7;W8J9G3;W8J6B2;W8J4F3;Q9PIM1;E1PPY5	>tr|W8JP79|W8JP79_CAMJE Acyl-[acyl-carrier-protein]--UDP-N-acetylglucosamine O-acyltransferase OS=Campylobacter jejuni subsp. jejuni NCTC 11168-GSv GN=lpxA PE=3 SV=1;>tr|W8JAX7|W8JAX7_CAMJE Acyl-[acyl-carrier-protein]--UDP-N-acetylglucosamine O-acyltransfe
NaN	NaN	NaN	6	5	4	5	4	1	1				7	7	1	37.3	37.3	4.3	20.709	W8JBB7;W8J1C2;W8IXB6;W8IWJ3;W8ISQ3;Q9PIR0	W8JBB7;W8J1C2;W8IXB6;W8IWJ3;W8ISQ3;Q9PIR0	>tr|W8JBB7|W8JBB7_CAMJE Ribosome-recycling factor OS=Campylobacter jejuni subsp. jejuni NCTC 11168-GSv GN=frr PE=3 SV=1;>tr|W8J1C2|W8J1C2_CAMJE Ribosome-recycling factor OS=Campylobacter jejuni subsp. jejuni NCTC 11168-mfK12E5 GN=frr PE=3 SV=1;>tr|W8IXB6|W
NaN	NaN	NaN	6	2	3	0	0	0	0				24	1	1	71.4	4.5	4.5	56.354	W8JSH9;W8JMN4;W8JHS5;W8IUI0;W8IQ20;Q9PLV9	W8JSH9;W8JMN4;W8JHS5;W8IUI0;W8IQ20;Q9PLV9	>tr|W8JSH9|W8JSH9_CAMJE 2-isopropylmalate synthase OS=Campylobacter jejuni subsp. jejuni NCTC 11168-GSv GN=leuA PE=3 SV=1;>tr|W8JMN4|W8JMN4_CAMJE 2-isopropylmalate synthase OS=Campylobacter jejuni subsp. jejuni NCTC 11168-mfK12E5 GN=leuA PE=3 SV=1;>tr|W8JH
NaN	NaN	NaN	6	0	0	0	0	0	0				11	11	0	19.8	19.8	0	69.055	W8JIM4;W8JDV5;W8JCX0;W8J9D6;W8J7P3;Q9PM37	W8JIM4;W8JDV5;W8JCX0;W8J9D6;W8J7P3;Q9PM37	>tr|W8JIM4|W8JIM4_CAMJE DNA primase OS=Campylobacter jejuni subsp. jejuni NCTC 11168-GSv GN=N920_08175 PE=3 SV=1;>tr|W8JDV5|W8JDV5_CAMJE DNA primase OS=Campylobacter jejuni subsp. jejuni NCTC 11168-mfK12E5 GN=N918_08150 PE=3 SV=1;>tr|W8JCX0|W8JCX0_CAMJE DN
NaN	NaN	NaN	6	1	1	1	1	1	1				1	1	1	4.5	4.5	4.5	21.653	W8J7T9;W8J347;W8IYM6;W8IUG4;W8IQ06;Q9PMN3	W8J7T9;W8J347;W8IYM6;W8IUG4;W8IQ06;Q9PMN3	>tr|W8J7T9|W8J7T9_CAMJE Phosphoheptose isomerase OS=Campylobacter jejuni subsp. jejuni NCTC 11168-GSv GN=gmhA PE=3 SV=1;>tr|W8J347|W8J347_CAMJE Phosphoheptose isomerase OS=Campylobacter jejuni subsp. jejuni NCTC 11168-mfK12E5 GN=gmhA PE=3 SV=1;>tr|W8IYM6|W
NaN	NaN	NaN	7	0	0	0	0	0	0				3	3	3	6.6	6.6	6.6	58.025	W8J7B9;W8J2S4;W8IY41;W8IU24;W8IPN7;Q9PN86;E1PQN9	W8J7B9;W8J2S4;W8IY41;W8IU24;W8IPN7;Q9PN86;E1PQN9	>tr|W8J7B9|W8J7B9_CAMJE Ribonuclease Y OS=Campylobacter jejuni subsp. jejuni NCTC 11168-GSv GN=rny PE=3 SV=1;>tr|W8J2S4|W8J2S4_CAMJE Ribonuclease Y OS=Campylobacter jejuni subsp. jejuni NCTC 11168-mfK12E5 GN=rny PE=3 SV=1;>tr|W8IY41|W8IY41_CAMJE Ribonuclea
NaN	NaN	NaN	6	9	7	9	7	1	1				15	15	2	48.3	48.3	2.6	49.284	W8JL33;W8JGD2;W8J718;W8IT06;W8INP3;Q9PNN2	W8JL33;W8JGD2;W8J718;W8IT06;W8INP3;Q9PNN2	>tr|W8JL33|W8JL33_CAMJE Glutamyl-tRNA(Gln) amidotransferase subunit A OS=Campylobacter jejuni subsp. jejuni NCTC 11168-mfK12E5 GN=gatA PE=3 SV=1;>tr|W8JGD2|W8JGD2_CAMJE Glutamyl-tRNA(Gln) amidotransferase subunit A OS=Campylobacter jejuni subsp. jejuni NCT
NaN	NaN	NaN	6	12	10	12	10	1	1				14	14	1	68.8	68.8	5	32.67	W8JQG6;W8JC31;W8JAL8;W8J7I9;W8J5R1;Q9PPB4	W8JQG6;W8JC31;W8JAL8;W8J7I9;W8J5R1;Q9PPB4	>tr|W8JQG6|W8JQG6_CAMJE 4-hydroxy-tetrahydrodipicolinate synthase OS=Campylobacter jejuni subsp. jejuni NCTC 11168-GSv GN=dapA PE=3 SV=1;>tr|W8JC31|W8JC31_CAMJE 4-hydroxy-tetrahydrodipicolinate synthase OS=Campylobacter jejuni subsp. jejuni NCTC 11168-mfK1
NaN	NaN	NaN	7	0	0	0	0	0	0				3	3	3	21.5	21.5	21.5	17.312	W8JNS6;W8JAN9;W8J927;W8J612;W8J439;Q9PJ01;E1PP52	W8JNS6;W8JAN9;W8J927;W8J612;W8J439;Q9PJ01;E1PP52	>tr|W8JNS6|W8JNS6_CAMJE Ribosomal RNA large subunit methyltransferase H OS=Campylobacter jejuni subsp. jejuni NCTC 11168-GSv GN=rlmH PE=3 SV=1;>tr|W8JAN9|W8JAN9_CAMJE Ribosomal RNA large subunit methyltransferase H OS=Campylobacter jejuni subsp. jejuni NCT
